# Supplementary material for: The Genome Sequence of the Highly Acetic Acid-Tolerant Zygosaccharomyces bailii-Derived Interspecies Hybrid Strain ISA1307, Isolated From a Sparkling Wine Plant
Source: DNA Res. 2014 Jan 21;21(3):299–313. doi: 10.1093/dnares/dst058 (PMC4060950; doi:10.1093/dnares/dst058)
Supplement: Supplementary Data [file supp_dst058_dst058supp_table1.xlsx]

## Sheet: zba_zbb_list_f
Supplementary Table S1. List of genes found to be duplicated in the genome of the ISA1307 strain. The gene coding sequences predicted in the genome of the ISA1307 hybrid strain were compared using an all-against-all Smith-Waterman analysis selecting for best directional hits. Proteins sharing at least 0.5 ratio of 'Simap similarity' (identity *alignment lengh/ longest protein length) were conside…
Gene name in A scaffold	Gene name in B scaffold	Location in A contig	Location in B contig	Simap similarity
ZBAI_00001	ZBAI_05170	ZBAI_A_scaffold_001	ZBAI_B_scaffold_004	0.916
ZBAI_00002	ZBAI_05171	ZBAI_A_scaffold_001	ZBAI_B_scaffold_004	0.935
ZBAI_00003	ZBAI_05172	ZBAI_A_scaffold_001	ZBAI_B_scaffold_004	0.946
ZBAI_00005	ZBAI_05174	ZBAI_A_scaffold_001	ZBAI_B_scaffold_004	0.984
ZBAI_00006	ZBAI_05175	ZBAI_A_scaffold_001	ZBAI_B_scaffold_004	0.949
ZBAI_00007	ZBAI_05176	ZBAI_A_scaffold_001	ZBAI_B_scaffold_004	0.991
ZBAI_00008	ZBAI_05177	ZBAI_A_scaffold_001	ZBAI_B_scaffold_004	0.929
ZBAI_00009	ZBAI_05178	ZBAI_A_scaffold_001	ZBAI_B_scaffold_004	0.976
ZBAI_00010	ZBAI_05179	ZBAI_A_scaffold_001	ZBAI_B_scaffold_004	0.989
ZBAI_00011	ZBAI_05180	ZBAI_A_scaffold_001	ZBAI_B_scaffold_004	0.946
ZBAI_00012	ZBAI_05181	ZBAI_A_scaffold_001	ZBAI_B_scaffold_004	0.699
ZBAI_00013	ZBAI_05182	ZBAI_A_scaffold_001	ZBAI_B_scaffold_004	0.982
ZBAI_00014	ZBAI_05183	ZBAI_A_scaffold_001	ZBAI_B_scaffold_004	0.888
ZBAI_00015	ZBAI_05184	ZBAI_A_scaffold_001	ZBAI_B_scaffold_004	0.961
ZBAI_00016	ZBAI_05185	ZBAI_A_scaffold_001	ZBAI_B_scaffold_004	0.983
ZBAI_00018	ZBAI_05187	ZBAI_A_scaffold_001	ZBAI_B_scaffold_004	0.989
ZBAI_00019	ZBAI_05188	ZBAI_A_scaffold_001	ZBAI_B_scaffold_004	0.917
ZBAI_00020	ZBAI_05191	ZBAI_A_scaffold_002	ZBAI_B_scaffold_005	0.911
ZBAI_00021	ZBAI_05192	ZBAI_A_scaffold_002	ZBAI_B_scaffold_005	0.972
ZBAI_00022	ZBAI_05193	ZBAI_A_scaffold_002	ZBAI_B_scaffold_005	0.893
ZBAI_00023	ZBAI_05194	ZBAI_A_scaffold_002	ZBAI_B_scaffold_005	0.982
ZBAI_00024	ZBAI_05195	ZBAI_A_scaffold_002	ZBAI_B_scaffold_005	0.938
ZBAI_00025	ZBAI_05196	ZBAI_A_scaffold_002	ZBAI_B_scaffold_005	0.953
ZBAI_00026	ZBAI_05197	ZBAI_A_scaffold_002	ZBAI_B_scaffold_005	0.986
ZBAI_00027	ZBAI_05198	ZBAI_A_scaffold_002	ZBAI_B_scaffold_005	0.97
ZBAI_00028	ZBAI_05199	ZBAI_A_scaffold_002	ZBAI_B_scaffold_005	0.974
ZBAI_00029	ZBAI_05200	ZBAI_A_scaffold_002	ZBAI_B_scaffold_005	0.973
ZBAI_00030	ZBAI_05201	ZBAI_A_scaffold_002	ZBAI_B_scaffold_005	0.975
ZBAI_00033	ZBAI_05203	ZBAI_A_scaffold_002	ZBAI_B_scaffold_005	0.971
ZBAI_00034	ZBAI_05204	ZBAI_A_scaffold_002	ZBAI_B_scaffold_005	0.966
ZBAI_00036	ZBAI_05206	ZBAI_A_scaffold_002	ZBAI_B_scaffold_005	0.891
ZBAI_00037	ZBAI_05207	ZBAI_A_scaffold_002	ZBAI_B_scaffold_005	0.957
ZBAI_00039	ZBAI_05209	ZBAI_A_scaffold_002	ZBAI_B_scaffold_005	0.961
ZBAI_00040	ZBAI_05210	ZBAI_A_scaffold_002	ZBAI_B_scaffold_005	0.985
ZBAI_00041	ZBAI_05211	ZBAI_A_scaffold_002	ZBAI_B_scaffold_005	0.842
ZBAI_00042	ZBAI_05213	ZBAI_A_scaffold_002	ZBAI_B_scaffold_005	0.996
ZBAI_00043	ZBAI_05214	ZBAI_A_scaffold_002	ZBAI_B_scaffold_005	0.942
ZBAI_00044	ZBAI_05215	ZBAI_A_scaffold_002	ZBAI_B_scaffold_005	0.89
ZBAI_00045	ZBAI_05216	ZBAI_A_scaffold_002	ZBAI_B_scaffold_005	0.828
ZBAI_00046	ZBAI_05217	ZBAI_A_scaffold_002	ZBAI_B_scaffold_005	0.857
ZBAI_00048	ZBAI_05219	ZBAI_A_scaffold_002	ZBAI_B_scaffold_005	0.967
ZBAI_00049	ZBAI_05220	ZBAI_A_scaffold_002	ZBAI_B_scaffold_005	0.968
ZBAI_00050	ZBAI_05221	ZBAI_A_scaffold_002	ZBAI_B_scaffold_005	0.976
ZBAI_00052	ZBAI_05223	ZBAI_A_scaffold_002	ZBAI_B_scaffold_005	0.996
ZBAI_00053	ZBAI_05224	ZBAI_A_scaffold_002	ZBAI_B_scaffold_005	0.921
ZBAI_00054	ZBAI_05225	ZBAI_A_scaffold_002	ZBAI_B_scaffold_005	0.989
ZBAI_00056	ZBAI_05227	ZBAI_A_scaffold_002	ZBAI_B_scaffold_005	0.885
ZBAI_00059	ZBAI_05229	ZBAI_A_scaffold_002	ZBAI_B_scaffold_005	0.948
ZBAI_00060	ZBAI_05230	ZBAI_A_scaffold_002	ZBAI_B_scaffold_005	0.935
ZBAI_00061	ZBAI_05231	ZBAI_A_scaffold_002	ZBAI_B_scaffold_005	0.988
ZBAI_00062	ZBAI_05232	ZBAI_A_scaffold_002	ZBAI_B_scaffold_005	0.973
ZBAI_00065	ZBAI_05234	ZBAI_A_scaffold_002	ZBAI_B_scaffold_005	1
ZBAI_00066	ZBAI_05235	ZBAI_A_scaffold_002	ZBAI_B_scaffold_005	1
ZBAI_00067	ZBAI_05236	ZBAI_A_scaffold_002	ZBAI_B_scaffold_005	0.954
ZBAI_00068	ZBAI_05237	ZBAI_A_scaffold_002	ZBAI_B_scaffold_005	1
ZBAI_00069	ZBAI_05238	ZBAI_A_scaffold_002	ZBAI_B_scaffold_005	0.919
ZBAI_00071	ZBAI_05239	ZBAI_A_scaffold_002	ZBAI_B_scaffold_005	0.979
ZBAI_00072	ZBAI_05240	ZBAI_A_scaffold_002	ZBAI_B_scaffold_005	0.929
ZBAI_00073	ZBAI_05241	ZBAI_A_scaffold_002	ZBAI_B_scaffold_005	0.973
ZBAI_00074	ZBAI_05242	ZBAI_A_scaffold_002	ZBAI_B_scaffold_005	0.982
ZBAI_00075	ZBAI_05243	ZBAI_A_scaffold_002	ZBAI_B_scaffold_005	0.971
ZBAI_00076	ZBAI_05244	ZBAI_A_scaffold_002	ZBAI_B_scaffold_005	0.946
ZBAI_00077	ZBAI_05245	ZBAI_A_scaffold_002	ZBAI_B_scaffold_005	0.985
ZBAI_00078	ZBAI_05246	ZBAI_A_scaffold_002	ZBAI_B_scaffold_005	0.993
ZBAI_00079	ZBAI_05247	ZBAI_A_scaffold_002	ZBAI_B_scaffold_005	1
ZBAI_00080	ZBAI_05248	ZBAI_A_scaffold_002	ZBAI_B_scaffold_005	0.965
ZBAI_00081	ZBAI_05249	ZBAI_A_scaffold_002	ZBAI_B_scaffold_005	0.958
ZBAI_00083	ZBAI_05251	ZBAI_A_scaffold_002	ZBAI_B_scaffold_005	0.955
ZBAI_00390	ZBAI_00931	ZBAI_A_scaffold_003	ZBAI_A_scaffold_011	0.822
ZBAI_00084	ZBAI_05253	ZBAI_A_scaffold_003	ZBAI_B_scaffold_005	0.95
ZBAI_00085	ZBAI_05254	ZBAI_A_scaffold_003	ZBAI_B_scaffold_005	0.951
ZBAI_00086	ZBAI_05255	ZBAI_A_scaffold_003	ZBAI_B_scaffold_005	0.979
ZBAI_00087	ZBAI_05256	ZBAI_A_scaffold_003	ZBAI_B_scaffold_005	0.995
ZBAI_00089	ZBAI_05257	ZBAI_A_scaffold_003	ZBAI_B_scaffold_005	0.981
ZBAI_00090	ZBAI_05258	ZBAI_A_scaffold_003	ZBAI_B_scaffold_005	0.959
ZBAI_00091	ZBAI_05259	ZBAI_A_scaffold_003	ZBAI_B_scaffold_005	0.966
ZBAI_00092	ZBAI_05261	ZBAI_A_scaffold_003	ZBAI_B_scaffold_005	0.988
ZBAI_00093	ZBAI_05262	ZBAI_A_scaffold_003	ZBAI_B_scaffold_005	0.991
ZBAI_00094	ZBAI_05263	ZBAI_A_scaffold_003	ZBAI_B_scaffold_005	0.999
ZBAI_00095	ZBAI_05264	ZBAI_A_scaffold_003	ZBAI_B_scaffold_005	0.967
ZBAI_00096	ZBAI_05265	ZBAI_A_scaffold_003	ZBAI_B_scaffold_005	0.976
ZBAI_00097	ZBAI_05266	ZBAI_A_scaffold_003	ZBAI_B_scaffold_005	0.971
ZBAI_00098	ZBAI_05267	ZBAI_A_scaffold_003	ZBAI_B_scaffold_005	0.949
ZBAI_00099	ZBAI_05268	ZBAI_A_scaffold_003	ZBAI_B_scaffold_005	0.97
ZBAI_00100	ZBAI_05269	ZBAI_A_scaffold_003	ZBAI_B_scaffold_005	0.985
ZBAI_00101	ZBAI_05270	ZBAI_A_scaffold_003	ZBAI_B_scaffold_005	0.983
ZBAI_00102	ZBAI_05271	ZBAI_A_scaffold_003	ZBAI_B_scaffold_005	0.981
ZBAI_00103	ZBAI_05272	ZBAI_A_scaffold_003	ZBAI_B_scaffold_005	0.918
ZBAI_00104	ZBAI_05273	ZBAI_A_scaffold_003	ZBAI_B_scaffold_005	0.956
ZBAI_00105	ZBAI_05274	ZBAI_A_scaffold_003	ZBAI_B_scaffold_005	0.919
ZBAI_00106	ZBAI_05275	ZBAI_A_scaffold_003	ZBAI_B_scaffold_005	0.957
ZBAI_00107	ZBAI_05276	ZBAI_A_scaffold_003	ZBAI_B_scaffold_005	0.967
ZBAI_00108	ZBAI_05277	ZBAI_A_scaffold_003	ZBAI_B_scaffold_005	0.982
ZBAI_00109	ZBAI_05278	ZBAI_A_scaffold_003	ZBAI_B_scaffold_005	0.998
ZBAI_00110	ZBAI_05279	ZBAI_A_scaffold_003	ZBAI_B_scaffold_005	0.96
ZBAI_00111	ZBAI_05280	ZBAI_A_scaffold_003	ZBAI_B_scaffold_005	0.96
ZBAI_00112	ZBAI_05281	ZBAI_A_scaffold_003	ZBAI_B_scaffold_005	0.94
ZBAI_00113	ZBAI_05282	ZBAI_A_scaffold_003	ZBAI_B_scaffold_005	0.98
ZBAI_00114	ZBAI_05283	ZBAI_A_scaffold_003	ZBAI_B_scaffold_005	0.927
ZBAI_00115	ZBAI_05284	ZBAI_A_scaffold_003	ZBAI_B_scaffold_005	0.929
ZBAI_00116	ZBAI_05285	ZBAI_A_scaffold_003	ZBAI_B_scaffold_005	0.969
ZBAI_00117	ZBAI_05286	ZBAI_A_scaffold_003	ZBAI_B_scaffold_005	0.967
ZBAI_00118	ZBAI_05287	ZBAI_A_scaffold_003	ZBAI_B_scaffold_005	0.983
ZBAI_00119	ZBAI_05288	ZBAI_A_scaffold_003	ZBAI_B_scaffold_005	1
ZBAI_00120	ZBAI_05289	ZBAI_A_scaffold_003	ZBAI_B_scaffold_005	0.958
ZBAI_00121	ZBAI_05290	ZBAI_A_scaffold_003	ZBAI_B_scaffold_005	0.983
ZBAI_00122	ZBAI_05291	ZBAI_A_scaffold_003	ZBAI_B_scaffold_005	0.952
ZBAI_00123	ZBAI_05292	ZBAI_A_scaffold_003	ZBAI_B_scaffold_005	0.992
ZBAI_00124	ZBAI_05293	ZBAI_A_scaffold_003	ZBAI_B_scaffold_005	0.994
ZBAI_00125	ZBAI_05294	ZBAI_A_scaffold_003	ZBAI_B_scaffold_005	0.952
ZBAI_00126	ZBAI_05295	ZBAI_A_scaffold_003	ZBAI_B_scaffold_005	0.873
ZBAI_00127	ZBAI_05296	ZBAI_A_scaffold_003	ZBAI_B_scaffold_005	0.967
ZBAI_00128	ZBAI_05297	ZBAI_A_scaffold_003	ZBAI_B_scaffold_005	0.983
ZBAI_00129	ZBAI_05298	ZBAI_A_scaffold_003	ZBAI_B_scaffold_005	0.913
ZBAI_00130	ZBAI_05299	ZBAI_A_scaffold_003	ZBAI_B_scaffold_005	0.968
ZBAI_00131	ZBAI_05300	ZBAI_A_scaffold_003	ZBAI_B_scaffold_005	0.969
ZBAI_00132	ZBAI_05301	ZBAI_A_scaffold_003	ZBAI_B_scaffold_005	0.971
ZBAI_00133	ZBAI_05302	ZBAI_A_scaffold_003	ZBAI_B_scaffold_005	0.962
ZBAI_00134	ZBAI_05303	ZBAI_A_scaffold_003	ZBAI_B_scaffold_005	0.935
ZBAI_00136	ZBAI_05304	ZBAI_A_scaffold_003	ZBAI_B_scaffold_006	0.992
ZBAI_00137	ZBAI_05305	ZBAI_A_scaffold_003	ZBAI_B_scaffold_006	0.95
ZBAI_00138	ZBAI_05306	ZBAI_A_scaffold_003	ZBAI_B_scaffold_006	0.978
ZBAI_00139	ZBAI_05307	ZBAI_A_scaffold_003	ZBAI_B_scaffold_006	0.967
ZBAI_00140	ZBAI_05308	ZBAI_A_scaffold_003	ZBAI_B_scaffold_006	0.942
ZBAI_00141	ZBAI_05309	ZBAI_A_scaffold_003	ZBAI_B_scaffold_006	0.986
ZBAI_00142	ZBAI_05310	ZBAI_A_scaffold_003	ZBAI_B_scaffold_006	0.508
ZBAI_00143	ZBAI_05311	ZBAI_A_scaffold_003	ZBAI_B_scaffold_007	0.967
ZBAI_00144	ZBAI_05312	ZBAI_A_scaffold_003	ZBAI_B_scaffold_007	0.909
ZBAI_00145	ZBAI_05313	ZBAI_A_scaffold_003	ZBAI_B_scaffold_007	0.98
ZBAI_00146	ZBAI_05314	ZBAI_A_scaffold_003	ZBAI_B_scaffold_007	0.982
ZBAI_00147	ZBAI_05315	ZBAI_A_scaffold_003	ZBAI_B_scaffold_007	0.974
ZBAI_00148	ZBAI_05316	ZBAI_A_scaffold_003	ZBAI_B_scaffold_007	0.937
ZBAI_00150	ZBAI_05318	ZBAI_A_scaffold_003	ZBAI_B_scaffold_007	0.963
ZBAI_00151	ZBAI_05319	ZBAI_A_scaffold_003	ZBAI_B_scaffold_007	0.92
ZBAI_00152	ZBAI_05320	ZBAI_A_scaffold_003	ZBAI_B_scaffold_007	0.939
ZBAI_00153	ZBAI_05321	ZBAI_A_scaffold_003	ZBAI_B_scaffold_007	0.949
ZBAI_00154	ZBAI_05322	ZBAI_A_scaffold_003	ZBAI_B_scaffold_007	0.964
ZBAI_00155	ZBAI_05323	ZBAI_A_scaffold_003	ZBAI_B_scaffold_007	0.969
ZBAI_00157	ZBAI_05325	ZBAI_A_scaffold_003	ZBAI_B_scaffold_007	0.995
ZBAI_00158	ZBAI_05326	ZBAI_A_scaffold_003	ZBAI_B_scaffold_007	0.931
ZBAI_00159	ZBAI_05327	ZBAI_A_scaffold_003	ZBAI_B_scaffold_007	0.948
ZBAI_00160	ZBAI_05328	ZBAI_A_scaffold_003	ZBAI_B_scaffold_007	0.938
ZBAI_00162	ZBAI_05330	ZBAI_A_scaffold_003	ZBAI_B_scaffold_007	0.957
ZBAI_00163	ZBAI_05331	ZBAI_A_scaffold_003	ZBAI_B_scaffold_007	1
ZBAI_00164	ZBAI_05332	ZBAI_A_scaffold_003	ZBAI_B_scaffold_007	0.988
ZBAI_00165	ZBAI_05333	ZBAI_A_scaffold_003	ZBAI_B_scaffold_007	0.974
ZBAI_00166	ZBAI_05334	ZBAI_A_scaffold_003	ZBAI_B_scaffold_007	0.947
ZBAI_00167	ZBAI_05335	ZBAI_A_scaffold_003	ZBAI_B_scaffold_007	0.98
ZBAI_00169	ZBAI_05337	ZBAI_A_scaffold_003	ZBAI_B_scaffold_007	0.828
ZBAI_00170	ZBAI_05338	ZBAI_A_scaffold_003	ZBAI_B_scaffold_007	0.992
ZBAI_00171	ZBAI_05339	ZBAI_A_scaffold_003	ZBAI_B_scaffold_007	0.98
ZBAI_00172	ZBAI_05340	ZBAI_A_scaffold_003	ZBAI_B_scaffold_007	0.967
ZBAI_00173	ZBAI_05341	ZBAI_A_scaffold_003	ZBAI_B_scaffold_007	0.982
ZBAI_00174	ZBAI_05342	ZBAI_A_scaffold_003	ZBAI_B_scaffold_007	0.974
ZBAI_00176	ZBAI_05343	ZBAI_A_scaffold_003	ZBAI_B_scaffold_008	1
ZBAI_00177	ZBAI_05344	ZBAI_A_scaffold_003	ZBAI_B_scaffold_008	0.974
ZBAI_00178	ZBAI_05345	ZBAI_A_scaffold_003	ZBAI_B_scaffold_008	0.957
ZBAI_00179	ZBAI_05346	ZBAI_A_scaffold_003	ZBAI_B_scaffold_008	0.919
ZBAI_00181	ZBAI_05348	ZBAI_A_scaffold_003	ZBAI_B_scaffold_008	0.981
ZBAI_00182	ZBAI_05349	ZBAI_A_scaffold_003	ZBAI_B_scaffold_008	1
ZBAI_00183	ZBAI_05350	ZBAI_A_scaffold_003	ZBAI_B_scaffold_008	0.987
ZBAI_00184	ZBAI_05351	ZBAI_A_scaffold_003	ZBAI_B_scaffold_008	0.961
ZBAI_00185	ZBAI_05352	ZBAI_A_scaffold_003	ZBAI_B_scaffold_008	0.991
ZBAI_00186	ZBAI_05353	ZBAI_A_scaffold_003	ZBAI_B_scaffold_008	0.987
ZBAI_00187	ZBAI_05354	ZBAI_A_scaffold_003	ZBAI_B_scaffold_008	0.942
ZBAI_00189	ZBAI_05355	ZBAI_A_scaffold_003	ZBAI_B_scaffold_008	0.985
ZBAI_00190	ZBAI_05356	ZBAI_A_scaffold_003	ZBAI_B_scaffold_008	0.939
ZBAI_00191	ZBAI_05357	ZBAI_A_scaffold_003	ZBAI_B_scaffold_008	0.962
ZBAI_00192	ZBAI_05358	ZBAI_A_scaffold_003	ZBAI_B_scaffold_008	0.938
ZBAI_00193	ZBAI_05359	ZBAI_A_scaffold_003	ZBAI_B_scaffold_008	0.893
ZBAI_00194	ZBAI_05360	ZBAI_A_scaffold_003	ZBAI_B_scaffold_008	0.995
ZBAI_00195	ZBAI_05361	ZBAI_A_scaffold_003	ZBAI_B_scaffold_008	0.987
ZBAI_00196	ZBAI_05362	ZBAI_A_scaffold_003	ZBAI_B_scaffold_008	0.881
ZBAI_00197	ZBAI_05363	ZBAI_A_scaffold_003	ZBAI_B_scaffold_008	0.907
ZBAI_00198	ZBAI_05364	ZBAI_A_scaffold_003	ZBAI_B_scaffold_008	0.983
ZBAI_00199	ZBAI_05365	ZBAI_A_scaffold_003	ZBAI_B_scaffold_008	0.982
ZBAI_00201	ZBAI_05366	ZBAI_A_scaffold_003	ZBAI_B_scaffold_008	0.992
ZBAI_00202	ZBAI_05367	ZBAI_A_scaffold_003	ZBAI_B_scaffold_008	0.944
ZBAI_00203	ZBAI_05368	ZBAI_A_scaffold_003	ZBAI_B_scaffold_008	0.986
ZBAI_00204	ZBAI_05369	ZBAI_A_scaffold_003	ZBAI_B_scaffold_008	0.977
ZBAI_00205	ZBAI_05370	ZBAI_A_scaffold_003	ZBAI_B_scaffold_008	0.833
ZBAI_00206	ZBAI_05371	ZBAI_A_scaffold_003	ZBAI_B_scaffold_008	0.964
ZBAI_00207	ZBAI_05372	ZBAI_A_scaffold_003	ZBAI_B_scaffold_008	0.93
ZBAI_00208	ZBAI_05373	ZBAI_A_scaffold_003	ZBAI_B_scaffold_008	0.969
ZBAI_00209	ZBAI_05374	ZBAI_A_scaffold_003	ZBAI_B_scaffold_008	0.93
ZBAI_00210	ZBAI_05375	ZBAI_A_scaffold_003	ZBAI_B_scaffold_008	0.865
ZBAI_00211	ZBAI_05376	ZBAI_A_scaffold_003	ZBAI_B_scaffold_008	0.976
ZBAI_00212	ZBAI_05377	ZBAI_A_scaffold_003	ZBAI_B_scaffold_008	0.948
ZBAI_00213	ZBAI_05378	ZBAI_A_scaffold_003	ZBAI_B_scaffold_008	0.976
ZBAI_00214	ZBAI_05379	ZBAI_A_scaffold_003	ZBAI_B_scaffold_008	0.97
ZBAI_00215	ZBAI_05380	ZBAI_A_scaffold_003	ZBAI_B_scaffold_008	0.984
ZBAI_00216	ZBAI_05381	ZBAI_A_scaffold_003	ZBAI_B_scaffold_008	0.965
ZBAI_00217	ZBAI_05382	ZBAI_A_scaffold_003	ZBAI_B_scaffold_008	0.936
ZBAI_00218	ZBAI_05383	ZBAI_A_scaffold_003	ZBAI_B_scaffold_008	0.994
ZBAI_00219	ZBAI_05384	ZBAI_A_scaffold_003	ZBAI_B_scaffold_008	0.895
ZBAI_00220	ZBAI_05385	ZBAI_A_scaffold_003	ZBAI_B_scaffold_008	0.911
ZBAI_00221	ZBAI_05386	ZBAI_A_scaffold_003	ZBAI_B_scaffold_008	0.961
ZBAI_00222	ZBAI_05387	ZBAI_A_scaffold_003	ZBAI_B_scaffold_008	0.977
ZBAI_00223	ZBAI_05388	ZBAI_A_scaffold_003	ZBAI_B_scaffold_008	0.973
ZBAI_00224	ZBAI_05389	ZBAI_A_scaffold_003	ZBAI_B_scaffold_008	0.992
ZBAI_00225	ZBAI_05390	ZBAI_A_scaffold_003	ZBAI_B_scaffold_008	0.993
ZBAI_00232	ZBAI_05392	ZBAI_A_scaffold_003	ZBAI_B_scaffold_009	0.497
ZBAI_00233	ZBAI_05393	ZBAI_A_scaffold_003	ZBAI_B_scaffold_009	0.846
ZBAI_00234	ZBAI_05394	ZBAI_A_scaffold_003	ZBAI_B_scaffold_009	0.92
ZBAI_00235	ZBAI_05395	ZBAI_A_scaffold_003	ZBAI_B_scaffold_009	0.966
ZBAI_00236	ZBAI_05396	ZBAI_A_scaffold_003	ZBAI_B_scaffold_009	0.955
ZBAI_00237	ZBAI_05397	ZBAI_A_scaffold_003	ZBAI_B_scaffold_009	0.998
ZBAI_00238	ZBAI_05398	ZBAI_A_scaffold_003	ZBAI_B_scaffold_009	0.983
ZBAI_00239	ZBAI_05399	ZBAI_A_scaffold_003	ZBAI_B_scaffold_009	0.98
ZBAI_00240	ZBAI_05400	ZBAI_A_scaffold_003	ZBAI_B_scaffold_009	0.954
ZBAI_00241	ZBAI_05401	ZBAI_A_scaffold_003	ZBAI_B_scaffold_009	0.952
ZBAI_00242	ZBAI_05402	ZBAI_A_scaffold_003	ZBAI_B_scaffold_009	0.967
ZBAI_00244	ZBAI_05404	ZBAI_A_scaffold_003	ZBAI_B_scaffold_009	0.968
ZBAI_00245	ZBAI_05405	ZBAI_A_scaffold_003	ZBAI_B_scaffold_009	0.982
ZBAI_00246	ZBAI_05406	ZBAI_A_scaffold_003	ZBAI_B_scaffold_009	0.958
ZBAI_00247	ZBAI_05407	ZBAI_A_scaffold_003	ZBAI_B_scaffold_009	0.864
ZBAI_00248	ZBAI_05408	ZBAI_A_scaffold_003	ZBAI_B_scaffold_009	0.977
ZBAI_00249	ZBAI_05409	ZBAI_A_scaffold_003	ZBAI_B_scaffold_009	0.922
ZBAI_00250	ZBAI_05410	ZBAI_A_scaffold_003	ZBAI_B_scaffold_009	0.977
ZBAI_00251	ZBAI_05411	ZBAI_A_scaffold_003	ZBAI_B_scaffold_009	0.971
ZBAI_00252	ZBAI_05412	ZBAI_A_scaffold_003	ZBAI_B_scaffold_009	0.926
ZBAI_00253	ZBAI_05413	ZBAI_A_scaffold_003	ZBAI_B_scaffold_009	0.959
ZBAI_00254	ZBAI_05414	ZBAI_A_scaffold_003	ZBAI_B_scaffold_009	0.953
ZBAI_00255	ZBAI_05415	ZBAI_A_scaffold_003	ZBAI_B_scaffold_009	0.963
ZBAI_00256	ZBAI_05416	ZBAI_A_scaffold_003	ZBAI_B_scaffold_009	0.951
ZBAI_00257	ZBAI_05417	ZBAI_A_scaffold_003	ZBAI_B_scaffold_009	0.983
ZBAI_00258	ZBAI_05418	ZBAI_A_scaffold_003	ZBAI_B_scaffold_009	0.926
ZBAI_00260	ZBAI_05420	ZBAI_A_scaffold_003	ZBAI_B_scaffold_009	0.971
ZBAI_00261	ZBAI_05421	ZBAI_A_scaffold_003	ZBAI_B_scaffold_009	0.987
ZBAI_00262	ZBAI_05422	ZBAI_A_scaffold_003	ZBAI_B_scaffold_009	0.992
ZBAI_00263	ZBAI_05423	ZBAI_A_scaffold_003	ZBAI_B_scaffold_009	0.959
ZBAI_00264	ZBAI_05424	ZBAI_A_scaffold_003	ZBAI_B_scaffold_009	0.871
ZBAI_00265	ZBAI_05425	ZBAI_A_scaffold_003	ZBAI_B_scaffold_009	0.994
ZBAI_00266	ZBAI_05426	ZBAI_A_scaffold_003	ZBAI_B_scaffold_009	0.94
ZBAI_00267	ZBAI_05427	ZBAI_A_scaffold_003	ZBAI_B_scaffold_009	0.954
ZBAI_00268	ZBAI_05428	ZBAI_A_scaffold_003	ZBAI_B_scaffold_009	0.945
ZBAI_00269	ZBAI_05429	ZBAI_A_scaffold_003	ZBAI_B_scaffold_009	0.995
ZBAI_00270	ZBAI_05430	ZBAI_A_scaffold_003	ZBAI_B_scaffold_009	0.947
ZBAI_00271	ZBAI_05431	ZBAI_A_scaffold_003	ZBAI_B_scaffold_009	0.934
ZBAI_00272	ZBAI_05432	ZBAI_A_scaffold_003	ZBAI_B_scaffold_009	0.948
ZBAI_00273	ZBAI_05433	ZBAI_A_scaffold_003	ZBAI_B_scaffold_009	0.864
ZBAI_00274	ZBAI_05434	ZBAI_A_scaffold_003	ZBAI_B_scaffold_009	0.92
ZBAI_00275	ZBAI_05435	ZBAI_A_scaffold_003	ZBAI_B_scaffold_009	0.949
ZBAI_00276	ZBAI_05436	ZBAI_A_scaffold_003	ZBAI_B_scaffold_009	0.821
ZBAI_00277	ZBAI_05437	ZBAI_A_scaffold_003	ZBAI_B_scaffold_009	0.906
ZBAI_00278	ZBAI_05438	ZBAI_A_scaffold_003	ZBAI_B_scaffold_009	0.984
ZBAI_00279	ZBAI_05439	ZBAI_A_scaffold_003	ZBAI_B_scaffold_009	0.994
ZBAI_00280	ZBAI_05440	ZBAI_A_scaffold_003	ZBAI_B_scaffold_009	0.914
ZBAI_00281	ZBAI_05441	ZBAI_A_scaffold_003	ZBAI_B_scaffold_009	0.842
ZBAI_00284	ZBAI_05443	ZBAI_A_scaffold_003	ZBAI_B_scaffold_009	0.866
ZBAI_00285	ZBAI_05444	ZBAI_A_scaffold_003	ZBAI_B_scaffold_009	0.954
ZBAI_00287	ZBAI_05446	ZBAI_A_scaffold_003	ZBAI_B_scaffold_009	0.896
ZBAI_00288	ZBAI_05447	ZBAI_A_scaffold_003	ZBAI_B_scaffold_009	0.942
ZBAI_00289	ZBAI_05448	ZBAI_A_scaffold_003	ZBAI_B_scaffold_009	0.947
ZBAI_00290	ZBAI_05449	ZBAI_A_scaffold_003	ZBAI_B_scaffold_009	0.918
ZBAI_00292	ZBAI_05451	ZBAI_A_scaffold_003	ZBAI_B_scaffold_009	0.986
ZBAI_00293	ZBAI_05452	ZBAI_A_scaffold_003	ZBAI_B_scaffold_009	0.943
ZBAI_00294	ZBAI_05453	ZBAI_A_scaffold_003	ZBAI_B_scaffold_009	0.982
ZBAI_00295	ZBAI_05454	ZBAI_A_scaffold_003	ZBAI_B_scaffold_009	0.954
ZBAI_00296	ZBAI_05455	ZBAI_A_scaffold_003	ZBAI_B_scaffold_009	0.947
ZBAI_00297	ZBAI_05456	ZBAI_A_scaffold_003	ZBAI_B_scaffold_009	0.931
ZBAI_00300	ZBAI_05459	ZBAI_A_scaffold_003	ZBAI_B_scaffold_009	0.956
ZBAI_00301	ZBAI_05460	ZBAI_A_scaffold_003	ZBAI_B_scaffold_009	0.899
ZBAI_00302	ZBAI_05461	ZBAI_A_scaffold_003	ZBAI_B_scaffold_009	0.798
ZBAI_00303	ZBAI_05462	ZBAI_A_scaffold_003	ZBAI_B_scaffold_009	0.917
ZBAI_00304	ZBAI_05463	ZBAI_A_scaffold_003	ZBAI_B_scaffold_009	0.924
ZBAI_00305	ZBAI_05464	ZBAI_A_scaffold_003	ZBAI_B_scaffold_009	0.981
ZBAI_00306	ZBAI_05465	ZBAI_A_scaffold_003	ZBAI_B_scaffold_009	0.987
ZBAI_00308	ZBAI_05467	ZBAI_A_scaffold_003	ZBAI_B_scaffold_009	0.984
ZBAI_00309	ZBAI_05468	ZBAI_A_scaffold_003	ZBAI_B_scaffold_009	0.962
ZBAI_00310	ZBAI_05469	ZBAI_A_scaffold_003	ZBAI_B_scaffold_009	0.94
ZBAI_00311	ZBAI_05470	ZBAI_A_scaffold_003	ZBAI_B_scaffold_009	0.964
ZBAI_00312	ZBAI_05471	ZBAI_A_scaffold_003	ZBAI_B_scaffold_009	0.991
ZBAI_00313	ZBAI_05472	ZBAI_A_scaffold_003	ZBAI_B_scaffold_009	0.993
ZBAI_00314	ZBAI_05473	ZBAI_A_scaffold_003	ZBAI_B_scaffold_009	0.977
ZBAI_00315	ZBAI_05474	ZBAI_A_scaffold_003	ZBAI_B_scaffold_009	0.974
ZBAI_00316	ZBAI_05475	ZBAI_A_scaffold_003	ZBAI_B_scaffold_009	0.937
ZBAI_00317	ZBAI_05476	ZBAI_A_scaffold_003	ZBAI_B_scaffold_009	0.974
ZBAI_00318	ZBAI_05477	ZBAI_A_scaffold_003	ZBAI_B_scaffold_009	0.907
ZBAI_00319	ZBAI_05478	ZBAI_A_scaffold_003	ZBAI_B_scaffold_009	0.969
ZBAI_00320	ZBAI_05479	ZBAI_A_scaffold_003	ZBAI_B_scaffold_009	0.933
ZBAI_00322	ZBAI_05481	ZBAI_A_scaffold_003	ZBAI_B_scaffold_009	0.974
ZBAI_00323	ZBAI_05482	ZBAI_A_scaffold_003	ZBAI_B_scaffold_009	0.965
ZBAI_00332	ZBAI_05484	ZBAI_A_scaffold_003	ZBAI_B_scaffold_010	0.456
ZBAI_00333	ZBAI_05485	ZBAI_A_scaffold_003	ZBAI_B_scaffold_010	0.996
ZBAI_00334	ZBAI_05486	ZBAI_A_scaffold_003	ZBAI_B_scaffold_010	0.951
ZBAI_00335	ZBAI_05488	ZBAI_A_scaffold_003	ZBAI_B_scaffold_010	0.969
ZBAI_00336	ZBAI_05489	ZBAI_A_scaffold_003	ZBAI_B_scaffold_010	0.969
ZBAI_00337	ZBAI_05490	ZBAI_A_scaffold_003	ZBAI_B_scaffold_010	0.958
ZBAI_00339	ZBAI_05492	ZBAI_A_scaffold_003	ZBAI_B_scaffold_010	0.994
ZBAI_00340	ZBAI_05493	ZBAI_A_scaffold_003	ZBAI_B_scaffold_010	0.996
ZBAI_00341	ZBAI_05494	ZBAI_A_scaffold_003	ZBAI_B_scaffold_010	1
ZBAI_00342	ZBAI_05495	ZBAI_A_scaffold_003	ZBAI_B_scaffold_010	0.898
ZBAI_00344	ZBAI_05497	ZBAI_A_scaffold_003	ZBAI_B_scaffold_010	0.979
ZBAI_00345	ZBAI_05498	ZBAI_A_scaffold_003	ZBAI_B_scaffold_010	0.949
ZBAI_00346	ZBAI_05499	ZBAI_A_scaffold_003	ZBAI_B_scaffold_010	0.985
ZBAI_00347	ZBAI_05500	ZBAI_A_scaffold_003	ZBAI_B_scaffold_010	0.976
ZBAI_00348	ZBAI_05501	ZBAI_A_scaffold_003	ZBAI_B_scaffold_010	0.967
ZBAI_00349	ZBAI_05502	ZBAI_A_scaffold_003	ZBAI_B_scaffold_010	0.991
ZBAI_00350	ZBAI_05503	ZBAI_A_scaffold_003	ZBAI_B_scaffold_010	0.974
ZBAI_00351	ZBAI_05504	ZBAI_A_scaffold_003	ZBAI_B_scaffold_010	0.977
ZBAI_00352	ZBAI_05505	ZBAI_A_scaffold_003	ZBAI_B_scaffold_010	0.895
ZBAI_00353	ZBAI_05506	ZBAI_A_scaffold_003	ZBAI_B_scaffold_010	0.972
ZBAI_00354	ZBAI_05507	ZBAI_A_scaffold_003	ZBAI_B_scaffold_010	0.959
ZBAI_00355	ZBAI_05508	ZBAI_A_scaffold_003	ZBAI_B_scaffold_010	0.995
ZBAI_00356	ZBAI_05509	ZBAI_A_scaffold_003	ZBAI_B_scaffold_010	0.903
ZBAI_00357	ZBAI_05510	ZBAI_A_scaffold_003	ZBAI_B_scaffold_010	0.984
ZBAI_00358	ZBAI_05511	ZBAI_A_scaffold_003	ZBAI_B_scaffold_010	0.897
ZBAI_00359	ZBAI_05512	ZBAI_A_scaffold_003	ZBAI_B_scaffold_010	0.991
ZBAI_00360	ZBAI_05513	ZBAI_A_scaffold_003	ZBAI_B_scaffold_010	0.977
ZBAI_00361	ZBAI_05514	ZBAI_A_scaffold_003	ZBAI_B_scaffold_010	0.965
ZBAI_00362	ZBAI_05515	ZBAI_A_scaffold_003	ZBAI_B_scaffold_010	0.944
ZBAI_00363	ZBAI_05516	ZBAI_A_scaffold_003	ZBAI_B_scaffold_010	0.939
ZBAI_00364	ZBAI_05517	ZBAI_A_scaffold_003	ZBAI_B_scaffold_010	0.942
ZBAI_00365	ZBAI_05518	ZBAI_A_scaffold_003	ZBAI_B_scaffold_010	0.939
ZBAI_00366	ZBAI_05519	ZBAI_A_scaffold_003	ZBAI_B_scaffold_010	0.966
ZBAI_00367	ZBAI_05520	ZBAI_A_scaffold_003	ZBAI_B_scaffold_010	0.722
ZBAI_00369	ZBAI_05521	ZBAI_A_scaffold_003	ZBAI_B_scaffold_010	0.952
ZBAI_00370	ZBAI_05522	ZBAI_A_scaffold_003	ZBAI_B_scaffold_010	0.953
ZBAI_00371	ZBAI_05523	ZBAI_A_scaffold_003	ZBAI_B_scaffold_010	0.964
ZBAI_00372	ZBAI_05524	ZBAI_A_scaffold_003	ZBAI_B_scaffold_010	0.952
ZBAI_00373	ZBAI_05525	ZBAI_A_scaffold_003	ZBAI_B_scaffold_010	0.97
ZBAI_00374	ZBAI_05526	ZBAI_A_scaffold_003	ZBAI_B_scaffold_010	0.964
ZBAI_00375	ZBAI_05527	ZBAI_A_scaffold_003	ZBAI_B_scaffold_010	0.972
ZBAI_00376	ZBAI_05528	ZBAI_A_scaffold_003	ZBAI_B_scaffold_010	0.903
ZBAI_00377	ZBAI_05529	ZBAI_A_scaffold_003	ZBAI_B_scaffold_010	0.938
ZBAI_00378	ZBAI_05530	ZBAI_A_scaffold_003	ZBAI_B_scaffold_010	0.967
ZBAI_00379	ZBAI_05531	ZBAI_A_scaffold_003	ZBAI_B_scaffold_010	0.943
ZBAI_00380	ZBAI_05532	ZBAI_A_scaffold_003	ZBAI_B_scaffold_010	0.994
ZBAI_00381	ZBAI_05533	ZBAI_A_scaffold_003	ZBAI_B_scaffold_010	0.887
ZBAI_00382	ZBAI_05534	ZBAI_A_scaffold_003	ZBAI_B_scaffold_010	0.92
ZBAI_00383	ZBAI_05535	ZBAI_A_scaffold_003	ZBAI_B_scaffold_010	0.977
ZBAI_00384	ZBAI_05536	ZBAI_A_scaffold_003	ZBAI_B_scaffold_010	0.978
ZBAI_00385	ZBAI_05537	ZBAI_A_scaffold_003	ZBAI_B_scaffold_010	0.967
ZBAI_00386	ZBAI_05538	ZBAI_A_scaffold_003	ZBAI_B_scaffold_010	0.561
ZBAI_00387	ZBAI_05539	ZBAI_A_scaffold_003	ZBAI_B_scaffold_010	0.817
ZBAI_00388	ZBAI_05540	ZBAI_A_scaffold_003	ZBAI_B_scaffold_010	0.865
ZBAI_00389	ZBAI_05541	ZBAI_A_scaffold_003	ZBAI_B_scaffold_010	0.979
ZBAI_00391	ZBAI_05546	ZBAI_A_scaffold_003	ZBAI_B_scaffold_010	0.995
ZBAI_00392	ZBAI_05547	ZBAI_A_scaffold_003	ZBAI_B_scaffold_010	0.976
ZBAI_00393	ZBAI_05548	ZBAI_A_scaffold_003	ZBAI_B_scaffold_010	0.932
ZBAI_00394	ZBAI_05549	ZBAI_A_scaffold_003	ZBAI_B_scaffold_010	0.905
ZBAI_00395	ZBAI_05550	ZBAI_A_scaffold_003	ZBAI_B_scaffold_010	0.87
ZBAI_00396	ZBAI_05551	ZBAI_A_scaffold_003	ZBAI_B_scaffold_010	1
ZBAI_00397	ZBAI_05552	ZBAI_A_scaffold_003	ZBAI_B_scaffold_010	0.962
ZBAI_00398	ZBAI_05553	ZBAI_A_scaffold_003	ZBAI_B_scaffold_010	0.929
ZBAI_00399	ZBAI_05554	ZBAI_A_scaffold_003	ZBAI_B_scaffold_010	0.986
ZBAI_00400	ZBAI_05555	ZBAI_A_scaffold_003	ZBAI_B_scaffold_010	0.948
ZBAI_00401	ZBAI_05556	ZBAI_A_scaffold_003	ZBAI_B_scaffold_010	0.981
ZBAI_00402	ZBAI_05557	ZBAI_A_scaffold_003	ZBAI_B_scaffold_010	0.936
ZBAI_00403	ZBAI_05558	ZBAI_A_scaffold_003	ZBAI_B_scaffold_010	0.925
ZBAI_00404	ZBAI_05559	ZBAI_A_scaffold_003	ZBAI_B_scaffold_010	0.965
ZBAI_00405	ZBAI_05560	ZBAI_A_scaffold_003	ZBAI_B_scaffold_010	0.903
ZBAI_00406	ZBAI_05561	ZBAI_A_scaffold_003	ZBAI_B_scaffold_010	0.937
ZBAI_00407	ZBAI_05562	ZBAI_A_scaffold_003	ZBAI_B_scaffold_010	0.981
ZBAI_00409	ZBAI_05564	ZBAI_A_scaffold_003	ZBAI_B_scaffold_010	0.971
ZBAI_00410	ZBAI_05565	ZBAI_A_scaffold_003	ZBAI_B_scaffold_010	0.81
ZBAI_00411	ZBAI_05566	ZBAI_A_scaffold_003	ZBAI_B_scaffold_010	0.948
ZBAI_00412	ZBAI_05567	ZBAI_A_scaffold_003	ZBAI_B_scaffold_010	0.996
ZBAI_00413	ZBAI_05568	ZBAI_A_scaffold_003	ZBAI_B_scaffold_010	0.93
ZBAI_00414	ZBAI_05569	ZBAI_A_scaffold_003	ZBAI_B_scaffold_010	0.994
ZBAI_00415	ZBAI_05570	ZBAI_A_scaffold_003	ZBAI_B_scaffold_010	0.989
ZBAI_00416	ZBAI_05571	ZBAI_A_scaffold_003	ZBAI_B_scaffold_010	0.986
ZBAI_00417	ZBAI_05572	ZBAI_A_scaffold_003	ZBAI_B_scaffold_010	0.966
ZBAI_00418	ZBAI_05573	ZBAI_A_scaffold_003	ZBAI_B_scaffold_010	0.95
ZBAI_00419	ZBAI_05574	ZBAI_A_scaffold_003	ZBAI_B_scaffold_010	0.978
ZBAI_00420	ZBAI_05575	ZBAI_A_scaffold_003	ZBAI_B_scaffold_010	0.998
ZBAI_00421	ZBAI_05576	ZBAI_A_scaffold_003	ZBAI_B_scaffold_010	0.957
ZBAI_00422	ZBAI_05577	ZBAI_A_scaffold_003	ZBAI_B_scaffold_010	0.996
ZBAI_00424	ZBAI_05579	ZBAI_A_scaffold_003	ZBAI_B_scaffold_010	0.973
ZBAI_00425	ZBAI_05580	ZBAI_A_scaffold_003	ZBAI_B_scaffold_010	0.886
ZBAI_00426	ZBAI_05581	ZBAI_A_scaffold_003	ZBAI_B_scaffold_010	0.652
ZBAI_00427	ZBAI_05582	ZBAI_A_scaffold_003	ZBAI_B_scaffold_010	0.967
ZBAI_00428	ZBAI_05583	ZBAI_A_scaffold_003	ZBAI_B_scaffold_010	0.992
ZBAI_00429	ZBAI_05584	ZBAI_A_scaffold_003	ZBAI_B_scaffold_010	0.965
ZBAI_00430	ZBAI_05585	ZBAI_A_scaffold_003	ZBAI_B_scaffold_010	0.976
ZBAI_00431	ZBAI_05586	ZBAI_A_scaffold_003	ZBAI_B_scaffold_010	0.971
ZBAI_00432	ZBAI_05587	ZBAI_A_scaffold_003	ZBAI_B_scaffold_010	0.973
ZBAI_00433	ZBAI_05588	ZBAI_A_scaffold_003	ZBAI_B_scaffold_010	0.993
ZBAI_00434	ZBAI_05589	ZBAI_A_scaffold_003	ZBAI_B_scaffold_010	0.958
ZBAI_00435	ZBAI_05590	ZBAI_A_scaffold_003	ZBAI_B_scaffold_010	0.966
ZBAI_00436	ZBAI_05591	ZBAI_A_scaffold_003	ZBAI_B_scaffold_010	0.938
ZBAI_00437	ZBAI_05592	ZBAI_A_scaffold_003	ZBAI_B_scaffold_010	0.948
ZBAI_00440	ZBAI_05594	ZBAI_A_scaffold_003	ZBAI_B_scaffold_010	0.954
ZBAI_00441	ZBAI_05595	ZBAI_A_scaffold_003	ZBAI_B_scaffold_010	0.939
ZBAI_00442	ZBAI_05596	ZBAI_A_scaffold_003	ZBAI_B_scaffold_010	0.91
ZBAI_00443	ZBAI_05597	ZBAI_A_scaffold_003	ZBAI_B_scaffold_010	0.978
ZBAI_00444	ZBAI_05598	ZBAI_A_scaffold_003	ZBAI_B_scaffold_010	1
ZBAI_00445	ZBAI_05599	ZBAI_A_scaffold_003	ZBAI_B_scaffold_010	0.95
ZBAI_00446	ZBAI_05600	ZBAI_A_scaffold_003	ZBAI_B_scaffold_010	0.966
ZBAI_00447	ZBAI_05601	ZBAI_A_scaffold_003	ZBAI_B_scaffold_010	0.908
ZBAI_00448	ZBAI_05602	ZBAI_A_scaffold_003	ZBAI_B_scaffold_010	0.728
ZBAI_00449	ZBAI_05603	ZBAI_A_scaffold_003	ZBAI_B_scaffold_010	0.937
ZBAI_00450	ZBAI_05604	ZBAI_A_scaffold_003	ZBAI_B_scaffold_010	0.979
ZBAI_00452	ZBAI_05606	ZBAI_A_scaffold_004	ZBAI_B_scaffold_010	0.809
ZBAI_00453	ZBAI_05607	ZBAI_A_scaffold_004	ZBAI_B_scaffold_010	0.963
ZBAI_00454	ZBAI_05608	ZBAI_A_scaffold_004	ZBAI_B_scaffold_010	0.98
ZBAI_00455	ZBAI_05609	ZBAI_A_scaffold_004	ZBAI_B_scaffold_011	0.995
ZBAI_00456	ZBAI_05610	ZBAI_A_scaffold_004	ZBAI_B_scaffold_011	0.99
ZBAI_00457	ZBAI_05611	ZBAI_A_scaffold_004	ZBAI_B_scaffold_011	0.991
ZBAI_00458	ZBAI_05612	ZBAI_A_scaffold_004	ZBAI_B_scaffold_011	0.983
ZBAI_00459	ZBAI_05613	ZBAI_A_scaffold_004	ZBAI_B_scaffold_011	0.95
ZBAI_00460	ZBAI_05614	ZBAI_A_scaffold_004	ZBAI_B_scaffold_011	0.919
ZBAI_00461	ZBAI_05615	ZBAI_A_scaffold_004	ZBAI_B_scaffold_011	0.946
ZBAI_00462	ZBAI_05616	ZBAI_A_scaffold_004	ZBAI_B_scaffold_011	0.987
ZBAI_00463	ZBAI_05617	ZBAI_A_scaffold_004	ZBAI_B_scaffold_011	0.984
ZBAI_00464	ZBAI_05618	ZBAI_A_scaffold_004	ZBAI_B_scaffold_011	0.951
ZBAI_00465	ZBAI_05619	ZBAI_A_scaffold_004	ZBAI_B_scaffold_011	0.957
ZBAI_00466	ZBAI_05620	ZBAI_A_scaffold_004	ZBAI_B_scaffold_011	0.915
ZBAI_00467	ZBAI_05621	ZBAI_A_scaffold_004	ZBAI_B_scaffold_011	0.965
ZBAI_00469	ZBAI_05623	ZBAI_A_scaffold_004	ZBAI_B_scaffold_011	0.983
ZBAI_00470	ZBAI_05624	ZBAI_A_scaffold_004	ZBAI_B_scaffold_011	0.986
ZBAI_00471	ZBAI_05625	ZBAI_A_scaffold_004	ZBAI_B_scaffold_011	0.947
ZBAI_00472	ZBAI_05626	ZBAI_A_scaffold_004	ZBAI_B_scaffold_011	0.958
ZBAI_00473	ZBAI_05627	ZBAI_A_scaffold_004	ZBAI_B_scaffold_011	0.867
ZBAI_00478	ZBAI_05780	ZBAI_A_scaffold_004	ZBAI_B_scaffold_019	0.972
ZBAI_00479	ZBAI_05781	ZBAI_A_scaffold_004	ZBAI_B_scaffold_019	0.924
ZBAI_00480	ZBAI_05782	ZBAI_A_scaffold_004	ZBAI_B_scaffold_019	0.913
ZBAI_00481	ZBAI_05783	ZBAI_A_scaffold_004	ZBAI_B_scaffold_019	0.979
ZBAI_00483	ZBAI_05785	ZBAI_A_scaffold_004	ZBAI_B_scaffold_019	0.984
ZBAI_00485	ZBAI_05787	ZBAI_A_scaffold_004	ZBAI_B_scaffold_019	0.952
ZBAI_00486	ZBAI_05788	ZBAI_A_scaffold_004	ZBAI_B_scaffold_019	0.963
ZBAI_00487	ZBAI_05789	ZBAI_A_scaffold_004	ZBAI_B_scaffold_019	0.896
ZBAI_00488	ZBAI_05790	ZBAI_A_scaffold_004	ZBAI_B_scaffold_019	0.995
ZBAI_00489	ZBAI_05791	ZBAI_A_scaffold_004	ZBAI_B_scaffold_019	0.827
ZBAI_00491	ZBAI_05793	ZBAI_A_scaffold_004	ZBAI_B_scaffold_019	0.936
ZBAI_00492	ZBAI_05794	ZBAI_A_scaffold_004	ZBAI_B_scaffold_019	0.975
ZBAI_00494	ZBAI_05796	ZBAI_A_scaffold_004	ZBAI_B_scaffold_019	0.859
ZBAI_00495	ZBAI_05797	ZBAI_A_scaffold_004	ZBAI_B_scaffold_019	0.99
ZBAI_00496	ZBAI_05798	ZBAI_A_scaffold_004	ZBAI_B_scaffold_019	0.959
ZBAI_00501	ZBAI_05800	ZBAI_A_scaffold_004	ZBAI_B_scaffold_020	0.949
ZBAI_00502	ZBAI_05801	ZBAI_A_scaffold_004	ZBAI_B_scaffold_020	0.954
ZBAI_00503	ZBAI_05802	ZBAI_A_scaffold_004	ZBAI_B_scaffold_020	0.996
ZBAI_00504	ZBAI_05803	ZBAI_A_scaffold_004	ZBAI_B_scaffold_020	0.932
ZBAI_00505	ZBAI_05804	ZBAI_A_scaffold_004	ZBAI_B_scaffold_020	0.95
ZBAI_00506	ZBAI_05805	ZBAI_A_scaffold_004	ZBAI_B_scaffold_020	0.937
ZBAI_00507	ZBAI_05806	ZBAI_A_scaffold_004	ZBAI_B_scaffold_020	0.965
ZBAI_00508	ZBAI_05807	ZBAI_A_scaffold_004	ZBAI_B_scaffold_020	0.972
ZBAI_00509	ZBAI_05808	ZBAI_A_scaffold_004	ZBAI_B_scaffold_020	0.96
ZBAI_00511	ZBAI_05810	ZBAI_A_scaffold_004	ZBAI_B_scaffold_020	0.983
ZBAI_00512	ZBAI_05811	ZBAI_A_scaffold_004	ZBAI_B_scaffold_020	0.967
ZBAI_00513	ZBAI_05812	ZBAI_A_scaffold_004	ZBAI_B_scaffold_020	0.966
ZBAI_00514	ZBAI_05813	ZBAI_A_scaffold_004	ZBAI_B_scaffold_020	0.973
ZBAI_00515	ZBAI_05814	ZBAI_A_scaffold_004	ZBAI_B_scaffold_020	0.894
ZBAI_00516	ZBAI_05815	ZBAI_A_scaffold_004	ZBAI_B_scaffold_020	0.965
ZBAI_00517	ZBAI_05816	ZBAI_A_scaffold_004	ZBAI_B_scaffold_020	0.974
ZBAI_00518	ZBAI_05817	ZBAI_A_scaffold_004	ZBAI_B_scaffold_020	0.952
ZBAI_00520	ZBAI_05819	ZBAI_A_scaffold_004	ZBAI_B_scaffold_020	0.887
ZBAI_00521	ZBAI_05820	ZBAI_A_scaffold_004	ZBAI_B_scaffold_020	0.945
ZBAI_00522	ZBAI_05821	ZBAI_A_scaffold_004	ZBAI_B_scaffold_020	0.9
ZBAI_00523	ZBAI_05822	ZBAI_A_scaffold_004	ZBAI_B_scaffold_020	0.945
ZBAI_00524	ZBAI_05823	ZBAI_A_scaffold_004	ZBAI_B_scaffold_020	0.951
ZBAI_00525	ZBAI_05824	ZBAI_A_scaffold_004	ZBAI_B_scaffold_020	0.983
ZBAI_00527	ZBAI_05825	ZBAI_A_scaffold_004	ZBAI_B_scaffold_020	0.95
ZBAI_00528	ZBAI_05826	ZBAI_A_scaffold_004	ZBAI_B_scaffold_020	0.959
ZBAI_00529	ZBAI_05827	ZBAI_A_scaffold_004	ZBAI_B_scaffold_020	0.988
ZBAI_00530	ZBAI_05828	ZBAI_A_scaffold_004	ZBAI_B_scaffold_020	1
ZBAI_00531	ZBAI_05829	ZBAI_A_scaffold_004	ZBAI_B_scaffold_020	0.986
ZBAI_00532	ZBAI_05830	ZBAI_A_scaffold_004	ZBAI_B_scaffold_020	0.982
ZBAI_00533	ZBAI_05831	ZBAI_A_scaffold_004	ZBAI_B_scaffold_020	1
ZBAI_00534	ZBAI_05832	ZBAI_A_scaffold_004	ZBAI_B_scaffold_020	0.994
ZBAI_00535	ZBAI_05833	ZBAI_A_scaffold_004	ZBAI_B_scaffold_020	0.966
ZBAI_00536	ZBAI_05834	ZBAI_A_scaffold_004	ZBAI_B_scaffold_020	0.97
ZBAI_00537	ZBAI_05835	ZBAI_A_scaffold_004	ZBAI_B_scaffold_020	0.911
ZBAI_00538	ZBAI_05836	ZBAI_A_scaffold_004	ZBAI_B_scaffold_020	0.963
ZBAI_00539	ZBAI_05837	ZBAI_A_scaffold_004	ZBAI_B_scaffold_020	0.973
ZBAI_00540	ZBAI_05838	ZBAI_A_scaffold_004	ZBAI_B_scaffold_020	0.955
ZBAI_00541	ZBAI_05839	ZBAI_A_scaffold_004	ZBAI_B_scaffold_020	0.949
ZBAI_00542	ZBAI_05841	ZBAI_A_scaffold_004	ZBAI_B_scaffold_020	0.922
ZBAI_00543	ZBAI_05842	ZBAI_A_scaffold_004	ZBAI_B_scaffold_020	0.976
ZBAI_00544	ZBAI_05843	ZBAI_A_scaffold_004	ZBAI_B_scaffold_020	0.986
ZBAI_00545	ZBAI_05845	ZBAI_A_scaffold_004	ZBAI_B_scaffold_020	0.959
ZBAI_00546	ZBAI_05846	ZBAI_A_scaffold_004	ZBAI_B_scaffold_020	0.976
ZBAI_00547	ZBAI_05847	ZBAI_A_scaffold_004	ZBAI_B_scaffold_020	0.951
ZBAI_00548	ZBAI_05848	ZBAI_A_scaffold_004	ZBAI_B_scaffold_020	0.972
ZBAI_00549	ZBAI_05849	ZBAI_A_scaffold_004	ZBAI_B_scaffold_020	0.956
ZBAI_00550	ZBAI_05850	ZBAI_A_scaffold_004	ZBAI_B_scaffold_020	0.899
ZBAI_00552	ZBAI_05853	ZBAI_A_scaffold_004	ZBAI_B_scaffold_020	0.948
ZBAI_00553	ZBAI_05854	ZBAI_A_scaffold_004	ZBAI_B_scaffold_020	0.871
ZBAI_00554	ZBAI_05855	ZBAI_A_scaffold_004	ZBAI_B_scaffold_020	0.971
ZBAI_00556	ZBAI_05857	ZBAI_A_scaffold_004	ZBAI_B_scaffold_020	0.94
ZBAI_00557	ZBAI_05858	ZBAI_A_scaffold_004	ZBAI_B_scaffold_020	0.964
ZBAI_00558	ZBAI_05859	ZBAI_A_scaffold_004	ZBAI_B_scaffold_020	0.939
ZBAI_00559	ZBAI_05860	ZBAI_A_scaffold_004	ZBAI_B_scaffold_020	0.979
ZBAI_00560	ZBAI_05861	ZBAI_A_scaffold_004	ZBAI_B_scaffold_020	0.96
ZBAI_00562	ZBAI_05863	ZBAI_A_scaffold_004	ZBAI_B_scaffold_020	0.978
ZBAI_00563	ZBAI_05864	ZBAI_A_scaffold_004	ZBAI_B_scaffold_020	0.981
ZBAI_00565	ZBAI_05866	ZBAI_A_scaffold_004	ZBAI_B_scaffold_020	0.921
ZBAI_00567	ZBAI_05868	ZBAI_A_scaffold_004	ZBAI_B_scaffold_020	0.974
ZBAI_00568	ZBAI_05869	ZBAI_A_scaffold_004	ZBAI_B_scaffold_020	0.978
ZBAI_00569	ZBAI_05870	ZBAI_A_scaffold_004	ZBAI_B_scaffold_020	0.981
ZBAI_00570	ZBAI_05871	ZBAI_A_scaffold_004	ZBAI_B_scaffold_020	0.85
ZBAI_00572	ZBAI_05873	ZBAI_A_scaffold_004	ZBAI_B_scaffold_020	0.962
ZBAI_00573	ZBAI_05874	ZBAI_A_scaffold_004	ZBAI_B_scaffold_020	0.94
ZBAI_00575	ZBAI_05876	ZBAI_A_scaffold_004	ZBAI_B_scaffold_020	0.904
ZBAI_00576	ZBAI_05877	ZBAI_A_scaffold_004	ZBAI_B_scaffold_020	0.944
ZBAI_00577	ZBAI_05878	ZBAI_A_scaffold_004	ZBAI_B_scaffold_020	0.961
ZBAI_00578	ZBAI_05879	ZBAI_A_scaffold_004	ZBAI_B_scaffold_020	0.959
ZBAI_00579	ZBAI_05880	ZBAI_A_scaffold_004	ZBAI_B_scaffold_020	0.926
ZBAI_00580	ZBAI_05881	ZBAI_A_scaffold_004	ZBAI_B_scaffold_020	0.963
ZBAI_00581	ZBAI_05882	ZBAI_A_scaffold_004	ZBAI_B_scaffold_020	0.896
ZBAI_00582	ZBAI_05883	ZBAI_A_scaffold_004	ZBAI_B_scaffold_020	0.979
ZBAI_00583	ZBAI_05884	ZBAI_A_scaffold_004	ZBAI_B_scaffold_020	0.939
ZBAI_00584	ZBAI_05885	ZBAI_A_scaffold_004	ZBAI_B_scaffold_020	0.943
ZBAI_00585	ZBAI_05886	ZBAI_A_scaffold_004	ZBAI_B_scaffold_020	0.909
ZBAI_00586	ZBAI_05887	ZBAI_A_scaffold_004	ZBAI_B_scaffold_020	0.985
ZBAI_00588	ZBAI_05889	ZBAI_A_scaffold_004	ZBAI_B_scaffold_020	0.979
ZBAI_00589	ZBAI_05890	ZBAI_A_scaffold_004	ZBAI_B_scaffold_020	0.926
ZBAI_00591	ZBAI_05892	ZBAI_A_scaffold_004	ZBAI_B_scaffold_020	0.989
ZBAI_00592	ZBAI_05893	ZBAI_A_scaffold_004	ZBAI_B_scaffold_020	0.968
ZBAI_00593	ZBAI_05894	ZBAI_A_scaffold_004	ZBAI_B_scaffold_020	0.816
ZBAI_00594	ZBAI_05895	ZBAI_A_scaffold_004	ZBAI_B_scaffold_020	0.911
ZBAI_00595	ZBAI_05896	ZBAI_A_scaffold_004	ZBAI_B_scaffold_020	0.967
ZBAI_00596	ZBAI_05897	ZBAI_A_scaffold_004	ZBAI_B_scaffold_020	0.958
ZBAI_00597	ZBAI_05898	ZBAI_A_scaffold_004	ZBAI_B_scaffold_020	0.977
ZBAI_00598	ZBAI_05899	ZBAI_A_scaffold_004	ZBAI_B_scaffold_020	0.95
ZBAI_00599	ZBAI_05900	ZBAI_A_scaffold_004	ZBAI_B_scaffold_020	0.944
ZBAI_00600	ZBAI_05901	ZBAI_A_scaffold_004	ZBAI_B_scaffold_020	0.961
ZBAI_00601	ZBAI_05903	ZBAI_A_scaffold_004	ZBAI_B_scaffold_020	0.964
ZBAI_00602	ZBAI_05904	ZBAI_A_scaffold_004	ZBAI_B_scaffold_020	0.818
ZBAI_00603	ZBAI_05905	ZBAI_A_scaffold_004	ZBAI_B_scaffold_020	0.957
ZBAI_00604	ZBAI_05906	ZBAI_A_scaffold_004	ZBAI_B_scaffold_020	0.978
ZBAI_00607	ZBAI_05910	ZBAI_A_scaffold_004	ZBAI_B_scaffold_020	0.988
ZBAI_00608	ZBAI_05911	ZBAI_A_scaffold_004	ZBAI_B_scaffold_020	0.975
ZBAI_00610	ZBAI_05913	ZBAI_A_scaffold_004	ZBAI_B_scaffold_020	0.969
ZBAI_00611	ZBAI_05914	ZBAI_A_scaffold_004	ZBAI_B_scaffold_020	0.99
ZBAI_00612	ZBAI_05915	ZBAI_A_scaffold_004	ZBAI_B_scaffold_020	0.968
ZBAI_00613	ZBAI_05916	ZBAI_A_scaffold_004	ZBAI_B_scaffold_020	0.965
ZBAI_00614	ZBAI_05917	ZBAI_A_scaffold_004	ZBAI_B_scaffold_020	0.948
ZBAI_00615	ZBAI_05918	ZBAI_A_scaffold_004	ZBAI_B_scaffold_020	0.968
ZBAI_00616	ZBAI_05919	ZBAI_A_scaffold_004	ZBAI_B_scaffold_020	0.938
ZBAI_00617	ZBAI_05920	ZBAI_A_scaffold_004	ZBAI_B_scaffold_020	0.94
ZBAI_00619	ZBAI_05921	ZBAI_A_scaffold_004	ZBAI_B_scaffold_020	0.752
ZBAI_00620	ZBAI_05922	ZBAI_A_scaffold_004	ZBAI_B_scaffold_020	0.963
ZBAI_00621	ZBAI_05923	ZBAI_A_scaffold_004	ZBAI_B_scaffold_020	0.932
ZBAI_00622	ZBAI_05924	ZBAI_A_scaffold_004	ZBAI_B_scaffold_020	0.968
ZBAI_00623	ZBAI_05925	ZBAI_A_scaffold_004	ZBAI_B_scaffold_020	0.993
ZBAI_00624	ZBAI_05926	ZBAI_A_scaffold_005	ZBAI_B_scaffold_020	0.423
ZBAI_00625	ZBAI_05927	ZBAI_A_scaffold_005	ZBAI_B_scaffold_020	0.945
ZBAI_00626	ZBAI_00634	ZBAI_A_scaffold_006	ZBAI_A_scaffold_008	0.736
ZBAI_00629	ZBAI_04540	ZBAI_A_scaffold_007	ZBAI_A_scaffold_046	0.921
ZBAI_00630	ZBAI_04541	ZBAI_A_scaffold_007	ZBAI_A_scaffold_046	0.962
ZBAI_00631	ZBAI_04542	ZBAI_A_scaffold_007	ZBAI_A_scaffold_046	0.81
ZBAI_00632	ZBAI_04543	ZBAI_A_scaffold_007	ZBAI_A_scaffold_046	0.977
ZBAI_00633	ZBAI_04544	ZBAI_A_scaffold_007	ZBAI_A_scaffold_046	0.916
ZBAI_00634	ZBAI_00626	ZBAI_A_scaffold_008	ZBAI_A_scaffold_006	0.736
ZBAI_00635	ZBAI_05930	ZBAI_A_scaffold_008	ZBAI_B_scaffold_021	0.885
ZBAI_00636	ZBAI_05931	ZBAI_A_scaffold_008	ZBAI_B_scaffold_021	0.95
ZBAI_00637	ZBAI_05932	ZBAI_A_scaffold_008	ZBAI_B_scaffold_021	0.975
ZBAI_00638	ZBAI_05933	ZBAI_A_scaffold_008	ZBAI_B_scaffold_021	0.986
ZBAI_00639	ZBAI_05934	ZBAI_A_scaffold_008	ZBAI_B_scaffold_021	0.987
ZBAI_00640	ZBAI_05935	ZBAI_A_scaffold_008	ZBAI_B_scaffold_021	0.98
ZBAI_00641	ZBAI_05936	ZBAI_A_scaffold_008	ZBAI_B_scaffold_021	0.931
ZBAI_00642	ZBAI_05937	ZBAI_A_scaffold_008	ZBAI_B_scaffold_021	0.853
ZBAI_00643	ZBAI_05938	ZBAI_A_scaffold_008	ZBAI_B_scaffold_021	0.943
ZBAI_00644	ZBAI_05939	ZBAI_A_scaffold_008	ZBAI_B_scaffold_021	0.963
ZBAI_00645	ZBAI_05940	ZBAI_A_scaffold_008	ZBAI_B_scaffold_021	0.882
ZBAI_00646	ZBAI_05941	ZBAI_A_scaffold_008	ZBAI_B_scaffold_021	0.966
ZBAI_00647	ZBAI_05942	ZBAI_A_scaffold_008	ZBAI_B_scaffold_021	0.983
ZBAI_00648	ZBAI_05943	ZBAI_A_scaffold_008	ZBAI_B_scaffold_021	0.971
ZBAI_00649	ZBAI_05944	ZBAI_A_scaffold_008	ZBAI_B_scaffold_021	0.972
ZBAI_00650	ZBAI_05945	ZBAI_A_scaffold_008	ZBAI_B_scaffold_021	0.979
ZBAI_00652	ZBAI_05947	ZBAI_A_scaffold_008	ZBAI_B_scaffold_021	0.978
ZBAI_00653	ZBAI_05948	ZBAI_A_scaffold_008	ZBAI_B_scaffold_021	0.964
ZBAI_00654	ZBAI_05949	ZBAI_A_scaffold_008	ZBAI_B_scaffold_021	0.924
ZBAI_00655	ZBAI_05950	ZBAI_A_scaffold_008	ZBAI_B_scaffold_021	0.98
ZBAI_00657	ZBAI_05952	ZBAI_A_scaffold_008	ZBAI_B_scaffold_021	0.919
ZBAI_00658	ZBAI_05953	ZBAI_A_scaffold_008	ZBAI_B_scaffold_021	0.95
ZBAI_00659	ZBAI_05954	ZBAI_A_scaffold_008	ZBAI_B_scaffold_021	0.909
ZBAI_00660	ZBAI_05955	ZBAI_A_scaffold_008	ZBAI_B_scaffold_021	0.971
ZBAI_00661	ZBAI_05956	ZBAI_A_scaffold_008	ZBAI_B_scaffold_021	0.899
ZBAI_00663	ZBAI_05958	ZBAI_A_scaffold_008	ZBAI_B_scaffold_021	0.943
ZBAI_00664	ZBAI_05959	ZBAI_A_scaffold_008	ZBAI_B_scaffold_021	0.951
ZBAI_00665	ZBAI_05960	ZBAI_A_scaffold_008	ZBAI_B_scaffold_021	0.92
ZBAI_00666	ZBAI_05961	ZBAI_A_scaffold_008	ZBAI_B_scaffold_021	0.982
ZBAI_00667	ZBAI_05962	ZBAI_A_scaffold_008	ZBAI_B_scaffold_021	0.913
ZBAI_00670	ZBAI_05966	ZBAI_A_scaffold_009	ZBAI_B_scaffold_021	0.957
ZBAI_00671	ZBAI_05967	ZBAI_A_scaffold_009	ZBAI_B_scaffold_021	0.98
ZBAI_00673	ZBAI_05969	ZBAI_A_scaffold_009	ZBAI_B_scaffold_021	0.986
ZBAI_00676	ZBAI_05971	ZBAI_A_scaffold_009	ZBAI_B_scaffold_021	0.883
ZBAI_00677	ZBAI_05972	ZBAI_A_scaffold_009	ZBAI_B_scaffold_021	0.929
ZBAI_00678	ZBAI_05973	ZBAI_A_scaffold_009	ZBAI_B_scaffold_021	0.98
ZBAI_00679	ZBAI_05974	ZBAI_A_scaffold_009	ZBAI_B_scaffold_021	0.937
ZBAI_00680	ZBAI_05976	ZBAI_A_scaffold_009	ZBAI_B_scaffold_021	0.977
ZBAI_00681	ZBAI_05977	ZBAI_A_scaffold_009	ZBAI_B_scaffold_021	0.857
ZBAI_00682	ZBAI_05978	ZBAI_A_scaffold_009	ZBAI_B_scaffold_021	0.954
ZBAI_00683	ZBAI_05979	ZBAI_A_scaffold_009	ZBAI_B_scaffold_021	0.914
ZBAI_00684	ZBAI_05980	ZBAI_A_scaffold_009	ZBAI_B_scaffold_021	0.99
ZBAI_00685	ZBAI_05981	ZBAI_A_scaffold_009	ZBAI_B_scaffold_021	0.939
ZBAI_00687	ZBAI_05983	ZBAI_A_scaffold_009	ZBAI_B_scaffold_021	0.991
ZBAI_00688	ZBAI_05984	ZBAI_A_scaffold_009	ZBAI_B_scaffold_021	0.971
ZBAI_00689	ZBAI_05985	ZBAI_A_scaffold_009	ZBAI_B_scaffold_021	0.967
ZBAI_00690	ZBAI_05986	ZBAI_A_scaffold_009	ZBAI_B_scaffold_021	0.968
ZBAI_00692	ZBAI_05988	ZBAI_A_scaffold_009	ZBAI_B_scaffold_021	0.933
ZBAI_00693	ZBAI_05989	ZBAI_A_scaffold_009	ZBAI_B_scaffold_021	0.979
ZBAI_00694	ZBAI_05990	ZBAI_A_scaffold_009	ZBAI_B_scaffold_021	0.972
ZBAI_00695	ZBAI_05991	ZBAI_A_scaffold_009	ZBAI_B_scaffold_021	0.959
ZBAI_00696	ZBAI_05992	ZBAI_A_scaffold_009	ZBAI_B_scaffold_021	0.904
ZBAI_00697	ZBAI_05993	ZBAI_A_scaffold_009	ZBAI_B_scaffold_021	0.956
ZBAI_00698	ZBAI_05994	ZBAI_A_scaffold_009	ZBAI_B_scaffold_021	0.98
ZBAI_00699	ZBAI_05995	ZBAI_A_scaffold_009	ZBAI_B_scaffold_021	0.927
ZBAI_00700	ZBAI_05996	ZBAI_A_scaffold_009	ZBAI_B_scaffold_021	0.9
ZBAI_00702	ZBAI_05999	ZBAI_A_scaffold_009	ZBAI_B_scaffold_021	0.977
ZBAI_00703	ZBAI_06001	ZBAI_A_scaffold_009	ZBAI_B_scaffold_021	0.985
ZBAI_00704	ZBAI_06002	ZBAI_A_scaffold_009	ZBAI_B_scaffold_021	0.958
ZBAI_00705	ZBAI_06003	ZBAI_A_scaffold_009	ZBAI_B_scaffold_021	0.959
ZBAI_00706	ZBAI_06004	ZBAI_A_scaffold_009	ZBAI_B_scaffold_021	0.978
ZBAI_00707	ZBAI_06005	ZBAI_A_scaffold_009	ZBAI_B_scaffold_021	0.973
ZBAI_00708	ZBAI_06006	ZBAI_A_scaffold_009	ZBAI_B_scaffold_021	0.964
ZBAI_00709	ZBAI_06007	ZBAI_A_scaffold_009	ZBAI_B_scaffold_021	0.99
ZBAI_00710	ZBAI_06008	ZBAI_A_scaffold_009	ZBAI_B_scaffold_021	0.963
ZBAI_00711	ZBAI_06009	ZBAI_A_scaffold_009	ZBAI_B_scaffold_021	0.959
ZBAI_00712	ZBAI_06010	ZBAI_A_scaffold_009	ZBAI_B_scaffold_021	0.977
ZBAI_00713	ZBAI_06011	ZBAI_A_scaffold_009	ZBAI_B_scaffold_021	0.955
ZBAI_00714	ZBAI_06012	ZBAI_A_scaffold_009	ZBAI_B_scaffold_021	0.937
ZBAI_00715	ZBAI_06013	ZBAI_A_scaffold_009	ZBAI_B_scaffold_021	0.964
ZBAI_00716	ZBAI_06014	ZBAI_A_scaffold_009	ZBAI_B_scaffold_021	0.944
ZBAI_00717	ZBAI_06015	ZBAI_A_scaffold_009	ZBAI_B_scaffold_021	0.905
ZBAI_00718	ZBAI_06016	ZBAI_A_scaffold_009	ZBAI_B_scaffold_021	0.932
ZBAI_00719	ZBAI_06017	ZBAI_A_scaffold_009	ZBAI_B_scaffold_021	0.945
ZBAI_00721	ZBAI_06019	ZBAI_A_scaffold_009	ZBAI_B_scaffold_021	0.967
ZBAI_00722	ZBAI_06020	ZBAI_A_scaffold_009	ZBAI_B_scaffold_021	0.892
ZBAI_00723	ZBAI_06021	ZBAI_A_scaffold_009	ZBAI_B_scaffold_021	0.795
ZBAI_00724	ZBAI_06022	ZBAI_A_scaffold_009	ZBAI_B_scaffold_021	0.905
ZBAI_00725	ZBAI_06023	ZBAI_A_scaffold_009	ZBAI_B_scaffold_021	1
ZBAI_00726	ZBAI_06024	ZBAI_A_scaffold_009	ZBAI_B_scaffold_021	0.886
ZBAI_00727	ZBAI_06025	ZBAI_A_scaffold_009	ZBAI_B_scaffold_021	0.972
ZBAI_00728	ZBAI_06026	ZBAI_A_scaffold_009	ZBAI_B_scaffold_021	0.972
ZBAI_00729	ZBAI_06027	ZBAI_A_scaffold_009	ZBAI_B_scaffold_021	0.963
ZBAI_00730	ZBAI_06028	ZBAI_A_scaffold_009	ZBAI_B_scaffold_021	1
ZBAI_00731	ZBAI_06029	ZBAI_A_scaffold_009	ZBAI_B_scaffold_021	0.762
ZBAI_00732	ZBAI_06030	ZBAI_A_scaffold_009	ZBAI_B_scaffold_021	0.986
ZBAI_00734	ZBAI_06031	ZBAI_A_scaffold_009	ZBAI_B_scaffold_021	0.995
ZBAI_00735	ZBAI_06032	ZBAI_A_scaffold_009	ZBAI_B_scaffold_021	0.92
ZBAI_00736	ZBAI_06033	ZBAI_A_scaffold_009	ZBAI_B_scaffold_021	0.986
ZBAI_00737	ZBAI_06034	ZBAI_A_scaffold_009	ZBAI_B_scaffold_021	0.982
ZBAI_00738	ZBAI_06035	ZBAI_A_scaffold_009	ZBAI_B_scaffold_021	0.969
ZBAI_00739	ZBAI_06036	ZBAI_A_scaffold_009	ZBAI_B_scaffold_021	0.992
ZBAI_00740	ZBAI_06037	ZBAI_A_scaffold_009	ZBAI_B_scaffold_021	0.972
ZBAI_00741	ZBAI_06038	ZBAI_A_scaffold_009	ZBAI_B_scaffold_021	0.84
ZBAI_00742	ZBAI_06039	ZBAI_A_scaffold_009	ZBAI_B_scaffold_021	0.925
ZBAI_00743	ZBAI_06040	ZBAI_A_scaffold_009	ZBAI_B_scaffold_021	0.859
ZBAI_00744	ZBAI_06041	ZBAI_A_scaffold_009	ZBAI_B_scaffold_021	0.992
ZBAI_00747	ZBAI_06044	ZBAI_A_scaffold_009	ZBAI_B_scaffold_021	0.987
ZBAI_00748	ZBAI_06045	ZBAI_A_scaffold_009	ZBAI_B_scaffold_021	0.969
ZBAI_00749	ZBAI_06046	ZBAI_A_scaffold_009	ZBAI_B_scaffold_021	0.957
ZBAI_00750	ZBAI_06047	ZBAI_A_scaffold_009	ZBAI_B_scaffold_021	0.979
ZBAI_00751	ZBAI_06048	ZBAI_A_scaffold_009	ZBAI_B_scaffold_021	0.964
ZBAI_00752	ZBAI_06049	ZBAI_A_scaffold_009	ZBAI_B_scaffold_021	0.956
ZBAI_00753	ZBAI_06050	ZBAI_A_scaffold_009	ZBAI_B_scaffold_021	0.97
ZBAI_00754	ZBAI_06051	ZBAI_A_scaffold_009	ZBAI_B_scaffold_021	0.942
ZBAI_00755	ZBAI_06052	ZBAI_A_scaffold_009	ZBAI_B_scaffold_021	0.941
ZBAI_00756	ZBAI_06053	ZBAI_A_scaffold_009	ZBAI_B_scaffold_021	0.808
ZBAI_00757	ZBAI_06054	ZBAI_A_scaffold_009	ZBAI_B_scaffold_021	0.933
ZBAI_00758	ZBAI_06055	ZBAI_A_scaffold_009	ZBAI_B_scaffold_021	0.986
ZBAI_00759	ZBAI_06056	ZBAI_A_scaffold_009	ZBAI_B_scaffold_021	0.966
ZBAI_00761	ZBAI_06058	ZBAI_A_scaffold_009	ZBAI_B_scaffold_021	0.968
ZBAI_00762	ZBAI_06059	ZBAI_A_scaffold_009	ZBAI_B_scaffold_021	0.905
ZBAI_00763	ZBAI_06060	ZBAI_A_scaffold_009	ZBAI_B_scaffold_021	1
ZBAI_00764	ZBAI_06061	ZBAI_A_scaffold_009	ZBAI_B_scaffold_021	0.981
ZBAI_00766	ZBAI_06064	ZBAI_A_scaffold_009	ZBAI_B_scaffold_021	0.975
ZBAI_00767	ZBAI_06065	ZBAI_A_scaffold_009	ZBAI_B_scaffold_021	0.866
ZBAI_00768	ZBAI_06066	ZBAI_A_scaffold_009	ZBAI_B_scaffold_021	0.95
ZBAI_00769	ZBAI_06067	ZBAI_A_scaffold_009	ZBAI_B_scaffold_021	0.967
ZBAI_00770	ZBAI_06068	ZBAI_A_scaffold_009	ZBAI_B_scaffold_021	0.941
ZBAI_00771	ZBAI_06069	ZBAI_A_scaffold_009	ZBAI_B_scaffold_021	0.936
ZBAI_00772	ZBAI_06070	ZBAI_A_scaffold_009	ZBAI_B_scaffold_021	0.975
ZBAI_00773	ZBAI_06071	ZBAI_A_scaffold_009	ZBAI_B_scaffold_021	0.947
ZBAI_00775	ZBAI_06073	ZBAI_A_scaffold_009	ZBAI_B_scaffold_021	0.866
ZBAI_00776	ZBAI_06074	ZBAI_A_scaffold_009	ZBAI_B_scaffold_021	0.961
ZBAI_00777	ZBAI_06075	ZBAI_A_scaffold_009	ZBAI_B_scaffold_021	0.869
ZBAI_00778	ZBAI_06076	ZBAI_A_scaffold_009	ZBAI_B_scaffold_021	0.989
ZBAI_00779	ZBAI_06077	ZBAI_A_scaffold_009	ZBAI_B_scaffold_021	1
ZBAI_00780	ZBAI_06078	ZBAI_A_scaffold_009	ZBAI_B_scaffold_021	0.878
ZBAI_00781	ZBAI_06079	ZBAI_A_scaffold_009	ZBAI_B_scaffold_021	0.973
ZBAI_00782	ZBAI_06080	ZBAI_A_scaffold_009	ZBAI_B_scaffold_021	0.88
ZBAI_00783	ZBAI_06081	ZBAI_A_scaffold_009	ZBAI_B_scaffold_021	0.954
ZBAI_00784	ZBAI_06082	ZBAI_A_scaffold_009	ZBAI_B_scaffold_021	0.974
ZBAI_00785	ZBAI_06083	ZBAI_A_scaffold_009	ZBAI_B_scaffold_021	0.973
ZBAI_00786	ZBAI_06084	ZBAI_A_scaffold_009	ZBAI_B_scaffold_021	0.985
ZBAI_00788	ZBAI_06086	ZBAI_A_scaffold_009	ZBAI_B_scaffold_021	0.91
ZBAI_00789	ZBAI_06087	ZBAI_A_scaffold_009	ZBAI_B_scaffold_021	0.966
ZBAI_00790	ZBAI_06088	ZBAI_A_scaffold_009	ZBAI_B_scaffold_021	0.941
ZBAI_00791	ZBAI_06089	ZBAI_A_scaffold_009	ZBAI_B_scaffold_021	0.944
ZBAI_00792	ZBAI_06091	ZBAI_A_scaffold_009	ZBAI_B_scaffold_021	0.902
ZBAI_00793	ZBAI_06092	ZBAI_A_scaffold_009	ZBAI_B_scaffold_021	0.831
ZBAI_00795	ZBAI_06094	ZBAI_A_scaffold_009	ZBAI_B_scaffold_021	0.974
ZBAI_00796	ZBAI_06095	ZBAI_A_scaffold_009	ZBAI_B_scaffold_021	0.657
ZBAI_00797	ZBAI_06096	ZBAI_A_scaffold_009	ZBAI_B_scaffold_021	0.97
ZBAI_00798	ZBAI_06097	ZBAI_A_scaffold_009	ZBAI_B_scaffold_021	0.986
ZBAI_00799	ZBAI_06098	ZBAI_A_scaffold_009	ZBAI_B_scaffold_021	0.974
ZBAI_00800	ZBAI_06099	ZBAI_A_scaffold_009	ZBAI_B_scaffold_021	0.95
ZBAI_00801	ZBAI_06100	ZBAI_A_scaffold_009	ZBAI_B_scaffold_021	0.986
ZBAI_00802	ZBAI_06101	ZBAI_A_scaffold_009	ZBAI_B_scaffold_021	0.96
ZBAI_00803	ZBAI_06102	ZBAI_A_scaffold_009	ZBAI_B_scaffold_021	0.99
ZBAI_00804	ZBAI_06103	ZBAI_A_scaffold_009	ZBAI_B_scaffold_021	0.926
ZBAI_00807	ZBAI_06105	ZBAI_A_scaffold_009	ZBAI_B_scaffold_021	0.988
ZBAI_00808	ZBAI_06106	ZBAI_A_scaffold_009	ZBAI_B_scaffold_021	0.977
ZBAI_00809	ZBAI_06107	ZBAI_A_scaffold_009	ZBAI_B_scaffold_021	0.967
ZBAI_00810	ZBAI_06108	ZBAI_A_scaffold_009	ZBAI_B_scaffold_021	0.934
ZBAI_00811	ZBAI_06109	ZBAI_A_scaffold_009	ZBAI_B_scaffold_021	0.982
ZBAI_00812	ZBAI_06110	ZBAI_A_scaffold_009	ZBAI_B_scaffold_021	0.922
ZBAI_00813	ZBAI_06111	ZBAI_A_scaffold_009	ZBAI_B_scaffold_021	0.924
ZBAI_00814	ZBAI_06112	ZBAI_A_scaffold_009	ZBAI_B_scaffold_021	0.992
ZBAI_00815	ZBAI_06113	ZBAI_A_scaffold_009	ZBAI_B_scaffold_021	0.976
ZBAI_00816	ZBAI_06114	ZBAI_A_scaffold_009	ZBAI_B_scaffold_021	0.95
ZBAI_00817	ZBAI_06115	ZBAI_A_scaffold_009	ZBAI_B_scaffold_021	0.971
ZBAI_00818	ZBAI_06116	ZBAI_A_scaffold_009	ZBAI_B_scaffold_021	0.983
ZBAI_00819	ZBAI_06117	ZBAI_A_scaffold_009	ZBAI_B_scaffold_021	0.992
ZBAI_00821	ZBAI_06119	ZBAI_A_scaffold_009	ZBAI_B_scaffold_021	0.986
ZBAI_00822	ZBAI_06120	ZBAI_A_scaffold_009	ZBAI_B_scaffold_021	0.965
ZBAI_00823	ZBAI_06121	ZBAI_A_scaffold_009	ZBAI_B_scaffold_021	0.995
ZBAI_00824	ZBAI_06122	ZBAI_A_scaffold_009	ZBAI_B_scaffold_021	0.927
ZBAI_00825	ZBAI_06123	ZBAI_A_scaffold_009	ZBAI_B_scaffold_021	0.939
ZBAI_00826	ZBAI_06124	ZBAI_A_scaffold_009	ZBAI_B_scaffold_021	0.962
ZBAI_00827	ZBAI_06138	ZBAI_A_scaffold_010	ZBAI_B_scaffold_021	0.646
ZBAI_00828	ZBAI_06139	ZBAI_A_scaffold_010	ZBAI_B_scaffold_021	0.736
ZBAI_00829	ZBAI_06140	ZBAI_A_scaffold_010	ZBAI_B_scaffold_021	0.979
ZBAI_00830	ZBAI_06141	ZBAI_A_scaffold_010	ZBAI_B_scaffold_021	0.956
ZBAI_00831	ZBAI_06142	ZBAI_A_scaffold_010	ZBAI_B_scaffold_021	0.93
ZBAI_00832	ZBAI_06143	ZBAI_A_scaffold_010	ZBAI_B_scaffold_021	0.989
ZBAI_00833	ZBAI_06144	ZBAI_A_scaffold_010	ZBAI_B_scaffold_021	0.966
ZBAI_00835	ZBAI_06145	ZBAI_A_scaffold_010	ZBAI_B_scaffold_021	0.969
ZBAI_00836	ZBAI_06146	ZBAI_A_scaffold_010	ZBAI_B_scaffold_021	0.968
ZBAI_00837	ZBAI_06147	ZBAI_A_scaffold_010	ZBAI_B_scaffold_021	0.846
ZBAI_00839	ZBAI_06149	ZBAI_A_scaffold_010	ZBAI_B_scaffold_021	0.925
ZBAI_00840	ZBAI_06150	ZBAI_A_scaffold_010	ZBAI_B_scaffold_021	0.965
ZBAI_00841	ZBAI_06151	ZBAI_A_scaffold_010	ZBAI_B_scaffold_021	0.959
ZBAI_00842	ZBAI_06152	ZBAI_A_scaffold_010	ZBAI_B_scaffold_021	0.95
ZBAI_00843	ZBAI_06153	ZBAI_A_scaffold_010	ZBAI_B_scaffold_021	1
ZBAI_00844	ZBAI_06154	ZBAI_A_scaffold_010	ZBAI_B_scaffold_021	0.907
ZBAI_00845	ZBAI_06155	ZBAI_A_scaffold_010	ZBAI_B_scaffold_021	0.939
ZBAI_00846	ZBAI_06156	ZBAI_A_scaffold_010	ZBAI_B_scaffold_021	0.968
ZBAI_00847	ZBAI_06157	ZBAI_A_scaffold_010	ZBAI_B_scaffold_021	0.932
ZBAI_00848	ZBAI_06158	ZBAI_A_scaffold_010	ZBAI_B_scaffold_021	0.949
ZBAI_00849	ZBAI_06159	ZBAI_A_scaffold_010	ZBAI_B_scaffold_021	0.99
ZBAI_00850	ZBAI_06160	ZBAI_A_scaffold_010	ZBAI_B_scaffold_021	0.949
ZBAI_00851	ZBAI_06161	ZBAI_A_scaffold_010	ZBAI_B_scaffold_021	0.993
ZBAI_00852	ZBAI_06162	ZBAI_A_scaffold_010	ZBAI_B_scaffold_021	0.903
ZBAI_00853	ZBAI_06163	ZBAI_A_scaffold_010	ZBAI_B_scaffold_021	0.965
ZBAI_00854	ZBAI_06164	ZBAI_A_scaffold_010	ZBAI_B_scaffold_021	0.929
ZBAI_00855	ZBAI_06165	ZBAI_A_scaffold_010	ZBAI_B_scaffold_021	0.979
ZBAI_00856	ZBAI_06166	ZBAI_A_scaffold_010	ZBAI_B_scaffold_021	0.943
ZBAI_00857	ZBAI_06167	ZBAI_A_scaffold_010	ZBAI_B_scaffold_021	0.975
ZBAI_00858	ZBAI_06168	ZBAI_A_scaffold_010	ZBAI_B_scaffold_021	0.952
ZBAI_00859	ZBAI_06169	ZBAI_A_scaffold_010	ZBAI_B_scaffold_021	0.985
ZBAI_00860	ZBAI_06170	ZBAI_A_scaffold_010	ZBAI_B_scaffold_021	0.936
ZBAI_00861	ZBAI_06171	ZBAI_A_scaffold_010	ZBAI_B_scaffold_021	0.98
ZBAI_00863	ZBAI_06173	ZBAI_A_scaffold_010	ZBAI_B_scaffold_021	0.986
ZBAI_00864	ZBAI_06174	ZBAI_A_scaffold_010	ZBAI_B_scaffold_021	0.981
ZBAI_00865	ZBAI_06175	ZBAI_A_scaffold_010	ZBAI_B_scaffold_021	0.939
ZBAI_00866	ZBAI_06176	ZBAI_A_scaffold_010	ZBAI_B_scaffold_021	0.966
ZBAI_00867	ZBAI_06177	ZBAI_A_scaffold_010	ZBAI_B_scaffold_021	0.865
ZBAI_00868	ZBAI_06178	ZBAI_A_scaffold_010	ZBAI_B_scaffold_021	0.906
ZBAI_00869	ZBAI_06179	ZBAI_A_scaffold_010	ZBAI_B_scaffold_021	0.973
ZBAI_00870	ZBAI_06180	ZBAI_A_scaffold_010	ZBAI_B_scaffold_021	0.985
ZBAI_00871	ZBAI_06181	ZBAI_A_scaffold_010	ZBAI_B_scaffold_021	0.979
ZBAI_00872	ZBAI_06182	ZBAI_A_scaffold_010	ZBAI_B_scaffold_021	0.975
ZBAI_00873	ZBAI_06183	ZBAI_A_scaffold_010	ZBAI_B_scaffold_021	0.995
ZBAI_00874	ZBAI_06184	ZBAI_A_scaffold_010	ZBAI_B_scaffold_021	0.933
ZBAI_00876	ZBAI_06185	ZBAI_A_scaffold_010	ZBAI_B_scaffold_021	0.982
ZBAI_00877	ZBAI_06186	ZBAI_A_scaffold_010	ZBAI_B_scaffold_021	0.974
ZBAI_00879	ZBAI_06188	ZBAI_A_scaffold_010	ZBAI_B_scaffold_021	0.964
ZBAI_00880	ZBAI_06189	ZBAI_A_scaffold_010	ZBAI_B_scaffold_021	0.949
ZBAI_00881	ZBAI_06190	ZBAI_A_scaffold_010	ZBAI_B_scaffold_021	0.968
ZBAI_00882	ZBAI_06191	ZBAI_A_scaffold_010	ZBAI_B_scaffold_021	0.986
ZBAI_00883	ZBAI_06192	ZBAI_A_scaffold_010	ZBAI_B_scaffold_021	0.963
ZBAI_00884	ZBAI_06193	ZBAI_A_scaffold_010	ZBAI_B_scaffold_021	0.966
ZBAI_00885	ZBAI_06194	ZBAI_A_scaffold_010	ZBAI_B_scaffold_021	0.997
ZBAI_00886	ZBAI_06195	ZBAI_A_scaffold_010	ZBAI_B_scaffold_021	0.87
ZBAI_00887	ZBAI_06196	ZBAI_A_scaffold_010	ZBAI_B_scaffold_021	0.973
ZBAI_00888	ZBAI_06197	ZBAI_A_scaffold_010	ZBAI_B_scaffold_021	0.98
ZBAI_00889	ZBAI_06198	ZBAI_A_scaffold_010	ZBAI_B_scaffold_021	0.94
ZBAI_00890	ZBAI_06199	ZBAI_A_scaffold_010	ZBAI_B_scaffold_021	0.979
ZBAI_00892	ZBAI_06201	ZBAI_A_scaffold_010	ZBAI_B_scaffold_021	0.988
ZBAI_00893	ZBAI_06202	ZBAI_A_scaffold_010	ZBAI_B_scaffold_021	0.423
ZBAI_00894	ZBAI_06203	ZBAI_A_scaffold_010	ZBAI_B_scaffold_021	0.927
ZBAI_00895	ZBAI_06204	ZBAI_A_scaffold_010	ZBAI_B_scaffold_021	0.973
ZBAI_00896	ZBAI_06205	ZBAI_A_scaffold_010	ZBAI_B_scaffold_021	0.96
ZBAI_00897	ZBAI_06206	ZBAI_A_scaffold_010	ZBAI_B_scaffold_021	0.944
ZBAI_00898	ZBAI_06207	ZBAI_A_scaffold_010	ZBAI_B_scaffold_021	0.986
ZBAI_00899	ZBAI_06208	ZBAI_A_scaffold_010	ZBAI_B_scaffold_021	0.938
ZBAI_00900	ZBAI_06209	ZBAI_A_scaffold_010	ZBAI_B_scaffold_021	0.896
ZBAI_00901	ZBAI_06210	ZBAI_A_scaffold_010	ZBAI_B_scaffold_021	0.976
ZBAI_00903	ZBAI_06212	ZBAI_A_scaffold_010	ZBAI_B_scaffold_021	0.985
ZBAI_00904	ZBAI_06213	ZBAI_A_scaffold_010	ZBAI_B_scaffold_021	0.969
ZBAI_00905	ZBAI_06214	ZBAI_A_scaffold_010	ZBAI_B_scaffold_021	0.968
ZBAI_00906	ZBAI_06215	ZBAI_A_scaffold_010	ZBAI_B_scaffold_021	0.975
ZBAI_00907	ZBAI_06216	ZBAI_A_scaffold_010	ZBAI_B_scaffold_021	0.981
ZBAI_00943	ZBAI_00983	ZBAI_A_scaffold_011	ZBAI_A_scaffold_012	0.354
ZBAI_00932	ZBAI_02690	ZBAI_A_scaffold_011	ZBAI_A_scaffold_028	0.458
ZBAI_00935	ZBAI_04980	ZBAI_A_scaffold_011	ZBAI_A_scaffold_047	0.637
ZBAI_00908	ZBAI_06217	ZBAI_A_scaffold_011	ZBAI_B_scaffold_021	0.92
ZBAI_00910	ZBAI_06219	ZBAI_A_scaffold_011	ZBAI_B_scaffold_021	0.989
ZBAI_00911	ZBAI_06220	ZBAI_A_scaffold_011	ZBAI_B_scaffold_021	0.887
ZBAI_00912	ZBAI_06221	ZBAI_A_scaffold_011	ZBAI_B_scaffold_021	0.82
ZBAI_00913	ZBAI_06222	ZBAI_A_scaffold_011	ZBAI_B_scaffold_021	0.913
ZBAI_00914	ZBAI_06223	ZBAI_A_scaffold_011	ZBAI_B_scaffold_021	0.818
ZBAI_00915	ZBAI_06224	ZBAI_A_scaffold_011	ZBAI_B_scaffold_021	0.923
ZBAI_00916	ZBAI_06225	ZBAI_A_scaffold_011	ZBAI_B_scaffold_021	0.944
ZBAI_00917	ZBAI_06226	ZBAI_A_scaffold_011	ZBAI_B_scaffold_021	0.985
ZBAI_00918	ZBAI_06227	ZBAI_A_scaffold_011	ZBAI_B_scaffold_021	0.968
ZBAI_00919	ZBAI_06228	ZBAI_A_scaffold_011	ZBAI_B_scaffold_021	0.919
ZBAI_00920	ZBAI_06229	ZBAI_A_scaffold_011	ZBAI_B_scaffold_021	0.968
ZBAI_00921	ZBAI_06230	ZBAI_A_scaffold_011	ZBAI_B_scaffold_021	0.967
ZBAI_00922	ZBAI_06231	ZBAI_A_scaffold_011	ZBAI_B_scaffold_021	0.93
ZBAI_00923	ZBAI_06232	ZBAI_A_scaffold_011	ZBAI_B_scaffold_021	0.978
ZBAI_00924	ZBAI_06233	ZBAI_A_scaffold_011	ZBAI_B_scaffold_021	0.971
ZBAI_00925	ZBAI_06234	ZBAI_A_scaffold_011	ZBAI_B_scaffold_021	0.923
ZBAI_00928	ZBAI_06237	ZBAI_A_scaffold_011	ZBAI_B_scaffold_021	0.896
ZBAI_00929	ZBAI_06238	ZBAI_A_scaffold_011	ZBAI_B_scaffold_021	0.98
ZBAI_00930	ZBAI_06239	ZBAI_A_scaffold_011	ZBAI_B_scaffold_021	0.98
ZBAI_00931	ZBAI_06240	ZBAI_A_scaffold_011	ZBAI_B_scaffold_021	0.971
ZBAI_00950	ZBAI_09855	ZBAI_A_scaffold_011	ZBAI_B_scaffold_080	0.608
ZBAI_00952	ZBAI_06241	ZBAI_A_scaffold_012	ZBAI_B_scaffold_022	0.971
ZBAI_00953	ZBAI_06242	ZBAI_A_scaffold_012	ZBAI_B_scaffold_022	0.977
ZBAI_00954	ZBAI_06243	ZBAI_A_scaffold_012	ZBAI_B_scaffold_022	0.927
ZBAI_00956	ZBAI_06244	ZBAI_A_scaffold_012	ZBAI_B_scaffold_022	0.935
ZBAI_00957	ZBAI_06245	ZBAI_A_scaffold_012	ZBAI_B_scaffold_022	0.963
ZBAI_00958	ZBAI_06246	ZBAI_A_scaffold_012	ZBAI_B_scaffold_022	0.95
ZBAI_00959	ZBAI_06247	ZBAI_A_scaffold_012	ZBAI_B_scaffold_022	0.969
ZBAI_00960	ZBAI_06248	ZBAI_A_scaffold_012	ZBAI_B_scaffold_022	0.963
ZBAI_00961	ZBAI_06249	ZBAI_A_scaffold_012	ZBAI_B_scaffold_022	0.92
ZBAI_00962	ZBAI_06250	ZBAI_A_scaffold_012	ZBAI_B_scaffold_022	0.939
ZBAI_00963	ZBAI_06251	ZBAI_A_scaffold_012	ZBAI_B_scaffold_022	0.922
ZBAI_00964	ZBAI_06252	ZBAI_A_scaffold_012	ZBAI_B_scaffold_022	0.98
ZBAI_00965	ZBAI_06254	ZBAI_A_scaffold_012	ZBAI_B_scaffold_022	0.969
ZBAI_00966	ZBAI_06255	ZBAI_A_scaffold_012	ZBAI_B_scaffold_022	0.955
ZBAI_00967	ZBAI_06256	ZBAI_A_scaffold_012	ZBAI_B_scaffold_022	0.929
ZBAI_00969	ZBAI_06258	ZBAI_A_scaffold_012	ZBAI_B_scaffold_022	0.863
ZBAI_00972	ZBAI_06261	ZBAI_A_scaffold_012	ZBAI_B_scaffold_022	0.952
ZBAI_00973	ZBAI_06262	ZBAI_A_scaffold_012	ZBAI_B_scaffold_022	0.969
ZBAI_00974	ZBAI_06263	ZBAI_A_scaffold_012	ZBAI_B_scaffold_022	0.944
ZBAI_00975	ZBAI_06265	ZBAI_A_scaffold_012	ZBAI_B_scaffold_022	0.901
ZBAI_00976	ZBAI_06266	ZBAI_A_scaffold_012	ZBAI_B_scaffold_022	0.924
ZBAI_00977	ZBAI_06267	ZBAI_A_scaffold_012	ZBAI_B_scaffold_022	0.834
ZBAI_00978	ZBAI_06268	ZBAI_A_scaffold_012	ZBAI_B_scaffold_022	0.878
ZBAI_00979	ZBAI_06269	ZBAI_A_scaffold_012	ZBAI_B_scaffold_022	0.944
ZBAI_00980	ZBAI_06270	ZBAI_A_scaffold_012	ZBAI_B_scaffold_022	0.987
ZBAI_00981	ZBAI_06271	ZBAI_A_scaffold_012	ZBAI_B_scaffold_022	0.96
ZBAI_00982	ZBAI_06272	ZBAI_A_scaffold_012	ZBAI_B_scaffold_022	0.951
ZBAI_00984	ZBAI_06274	ZBAI_A_scaffold_012	ZBAI_B_scaffold_022	0.986
ZBAI_00985	ZBAI_06275	ZBAI_A_scaffold_012	ZBAI_B_scaffold_022	0.97
ZBAI_00987	ZBAI_06277	ZBAI_A_scaffold_012	ZBAI_B_scaffold_022	0.974
ZBAI_00989	ZBAI_06278	ZBAI_A_scaffold_012	ZBAI_B_scaffold_022	0.989
ZBAI_00990	ZBAI_06279	ZBAI_A_scaffold_012	ZBAI_B_scaffold_022	0.835
ZBAI_00991	ZBAI_06280	ZBAI_A_scaffold_012	ZBAI_B_scaffold_022	0.988
ZBAI_00992	ZBAI_06281	ZBAI_A_scaffold_012	ZBAI_B_scaffold_022	0.915
ZBAI_00993	ZBAI_06282	ZBAI_A_scaffold_012	ZBAI_B_scaffold_022	0.957
ZBAI_00994	ZBAI_06283	ZBAI_A_scaffold_012	ZBAI_B_scaffold_022	0.973
ZBAI_00995	ZBAI_06284	ZBAI_A_scaffold_012	ZBAI_B_scaffold_022	0.967
ZBAI_00996	ZBAI_06285	ZBAI_A_scaffold_012	ZBAI_B_scaffold_022	0.988
ZBAI_00997	ZBAI_06286	ZBAI_A_scaffold_012	ZBAI_B_scaffold_022	0.951
ZBAI_00998	ZBAI_06287	ZBAI_A_scaffold_012	ZBAI_B_scaffold_022	0.985
ZBAI_00999	ZBAI_07540	ZBAI_A_scaffold_012	ZBAI_B_scaffold_040	0.961
ZBAI_01000	ZBAI_07539	ZBAI_A_scaffold_012	ZBAI_B_scaffold_040	0.925
ZBAI_01001	ZBAI_07538	ZBAI_A_scaffold_012	ZBAI_B_scaffold_040	0.972
ZBAI_01002	ZBAI_07537	ZBAI_A_scaffold_012	ZBAI_B_scaffold_040	0.965
ZBAI_01003	ZBAI_07536	ZBAI_A_scaffold_012	ZBAI_B_scaffold_040	0.979
ZBAI_01005	ZBAI_07535	ZBAI_A_scaffold_012	ZBAI_B_scaffold_040	0.946
ZBAI_01006	ZBAI_07534	ZBAI_A_scaffold_012	ZBAI_B_scaffold_040	0.923
ZBAI_01007	ZBAI_07533	ZBAI_A_scaffold_012	ZBAI_B_scaffold_040	0.962
ZBAI_01008	ZBAI_07532	ZBAI_A_scaffold_012	ZBAI_B_scaffold_040	0.931
ZBAI_01009	ZBAI_07531	ZBAI_A_scaffold_012	ZBAI_B_scaffold_040	0.932
ZBAI_01010	ZBAI_07530	ZBAI_A_scaffold_012	ZBAI_B_scaffold_040	0.968
ZBAI_01011	ZBAI_07529	ZBAI_A_scaffold_012	ZBAI_B_scaffold_040	0.894
ZBAI_01012	ZBAI_07528	ZBAI_A_scaffold_012	ZBAI_B_scaffold_040	0.961
ZBAI_01013	ZBAI_07527	ZBAI_A_scaffold_012	ZBAI_B_scaffold_040	0.961
ZBAI_01014	ZBAI_07526	ZBAI_A_scaffold_012	ZBAI_B_scaffold_040	0.909
ZBAI_01015	ZBAI_07525	ZBAI_A_scaffold_012	ZBAI_B_scaffold_040	0.983
ZBAI_01016	ZBAI_07524	ZBAI_A_scaffold_012	ZBAI_B_scaffold_040	0.956
ZBAI_01017	ZBAI_07523	ZBAI_A_scaffold_012	ZBAI_B_scaffold_040	0.971
ZBAI_01018	ZBAI_07522	ZBAI_A_scaffold_012	ZBAI_B_scaffold_040	0.985
ZBAI_01019	ZBAI_07520	ZBAI_A_scaffold_012	ZBAI_B_scaffold_040	0.987
ZBAI_01020	ZBAI_07519	ZBAI_A_scaffold_012	ZBAI_B_scaffold_040	0.956
ZBAI_01021	ZBAI_07518	ZBAI_A_scaffold_012	ZBAI_B_scaffold_040	0.96
ZBAI_01023	ZBAI_07516	ZBAI_A_scaffold_012	ZBAI_B_scaffold_040	0.953
ZBAI_01024	ZBAI_07515	ZBAI_A_scaffold_012	ZBAI_B_scaffold_040	0.962
ZBAI_01073	ZBAI_01074	ZBAI_A_scaffold_013	ZBAI_A_scaffold_013	0.777
ZBAI_01295	ZBAI_01650	ZBAI_A_scaffold_013	ZBAI_A_scaffold_018	0.978
ZBAI_01296	ZBAI_01649	ZBAI_A_scaffold_013	ZBAI_A_scaffold_018	0.94
ZBAI_01297	ZBAI_01648	ZBAI_A_scaffold_013	ZBAI_A_scaffold_018	0.953
ZBAI_01298	ZBAI_01647	ZBAI_A_scaffold_013	ZBAI_A_scaffold_018	0.973
ZBAI_01299	ZBAI_01646	ZBAI_A_scaffold_013	ZBAI_A_scaffold_018	0.966
ZBAI_01300	ZBAI_01645	ZBAI_A_scaffold_013	ZBAI_A_scaffold_018	0.968
ZBAI_01301	ZBAI_01644	ZBAI_A_scaffold_013	ZBAI_A_scaffold_018	1
ZBAI_01302	ZBAI_01643	ZBAI_A_scaffold_013	ZBAI_A_scaffold_018	0.916
ZBAI_01303	ZBAI_01642	ZBAI_A_scaffold_013	ZBAI_A_scaffold_018	0.982
ZBAI_01304	ZBAI_01641	ZBAI_A_scaffold_013	ZBAI_A_scaffold_018	0.963
ZBAI_01305	ZBAI_01640	ZBAI_A_scaffold_013	ZBAI_A_scaffold_018	0.929
ZBAI_01306	ZBAI_01639	ZBAI_A_scaffold_013	ZBAI_A_scaffold_018	0.925
ZBAI_01307	ZBAI_01638	ZBAI_A_scaffold_013	ZBAI_A_scaffold_018	0.913
ZBAI_01308	ZBAI_01637	ZBAI_A_scaffold_013	ZBAI_A_scaffold_018	0.957
ZBAI_01309	ZBAI_01636	ZBAI_A_scaffold_013	ZBAI_A_scaffold_018	0.921
ZBAI_01310	ZBAI_01635	ZBAI_A_scaffold_013	ZBAI_A_scaffold_018	0.971
ZBAI_01311	ZBAI_01634	ZBAI_A_scaffold_013	ZBAI_A_scaffold_018	0.968
ZBAI_01312	ZBAI_01633	ZBAI_A_scaffold_013	ZBAI_A_scaffold_018	1
ZBAI_01322	ZBAI_04766	ZBAI_A_scaffold_013	ZBAI_A_scaffold_047	0.963
ZBAI_01323	ZBAI_04765	ZBAI_A_scaffold_013	ZBAI_A_scaffold_047	0.927
ZBAI_01324	ZBAI_04764	ZBAI_A_scaffold_013	ZBAI_A_scaffold_047	0.995
ZBAI_01326	ZBAI_04762	ZBAI_A_scaffold_013	ZBAI_A_scaffold_047	0.96
ZBAI_01328	ZBAI_04761	ZBAI_A_scaffold_013	ZBAI_A_scaffold_047	0.91
ZBAI_01329	ZBAI_04760	ZBAI_A_scaffold_013	ZBAI_A_scaffold_047	0.953
ZBAI_01330	ZBAI_04759	ZBAI_A_scaffold_013	ZBAI_A_scaffold_047	0.986
ZBAI_01331	ZBAI_04758	ZBAI_A_scaffold_013	ZBAI_A_scaffold_047	0.944
ZBAI_01332	ZBAI_04757	ZBAI_A_scaffold_013	ZBAI_A_scaffold_047	0.989
ZBAI_01333	ZBAI_04756	ZBAI_A_scaffold_013	ZBAI_A_scaffold_047	1
ZBAI_01334	ZBAI_04755	ZBAI_A_scaffold_013	ZBAI_A_scaffold_047	0.957
ZBAI_01335	ZBAI_04754	ZBAI_A_scaffold_013	ZBAI_A_scaffold_047	0.986
ZBAI_01336	ZBAI_04753	ZBAI_A_scaffold_013	ZBAI_A_scaffold_047	0.985
ZBAI_01337	ZBAI_04752	ZBAI_A_scaffold_013	ZBAI_A_scaffold_047	0.992
ZBAI_01339	ZBAI_04749	ZBAI_A_scaffold_013	ZBAI_A_scaffold_047	0.957
ZBAI_01340	ZBAI_04748	ZBAI_A_scaffold_013	ZBAI_A_scaffold_047	0.961
ZBAI_01341	ZBAI_04747	ZBAI_A_scaffold_013	ZBAI_A_scaffold_047	0.981
ZBAI_01342	ZBAI_04746	ZBAI_A_scaffold_013	ZBAI_A_scaffold_047	0.965
ZBAI_01345	ZBAI_04744	ZBAI_A_scaffold_013	ZBAI_A_scaffold_047	0.981
ZBAI_01346	ZBAI_04743	ZBAI_A_scaffold_013	ZBAI_A_scaffold_047	0.972
ZBAI_01347	ZBAI_04742	ZBAI_A_scaffold_013	ZBAI_A_scaffold_047	0.969
ZBAI_01348	ZBAI_04741	ZBAI_A_scaffold_013	ZBAI_A_scaffold_047	0.951
ZBAI_01349	ZBAI_04740	ZBAI_A_scaffold_013	ZBAI_A_scaffold_047	0.583
ZBAI_01350	ZBAI_04739	ZBAI_A_scaffold_013	ZBAI_A_scaffold_047	0.694
ZBAI_01352	ZBAI_04737	ZBAI_A_scaffold_013	ZBAI_A_scaffold_047	0.761
ZBAI_01353	ZBAI_04736	ZBAI_A_scaffold_013	ZBAI_A_scaffold_047	0.914
ZBAI_01355	ZBAI_04735	ZBAI_A_scaffold_013	ZBAI_A_scaffold_047	0.97
ZBAI_01356	ZBAI_04734	ZBAI_A_scaffold_013	ZBAI_A_scaffold_047	0.987
ZBAI_01357	ZBAI_04733	ZBAI_A_scaffold_013	ZBAI_A_scaffold_047	0.955
ZBAI_01358	ZBAI_04732	ZBAI_A_scaffold_013	ZBAI_A_scaffold_047	0.814
ZBAI_01360	ZBAI_04731	ZBAI_A_scaffold_013	ZBAI_A_scaffold_047	0.97
ZBAI_01361	ZBAI_04730	ZBAI_A_scaffold_013	ZBAI_A_scaffold_047	0.968
ZBAI_01362	ZBAI_04729	ZBAI_A_scaffold_013	ZBAI_A_scaffold_047	0.94
ZBAI_01363	ZBAI_04728	ZBAI_A_scaffold_013	ZBAI_A_scaffold_047	0.903
ZBAI_01081	ZBAI_07177	ZBAI_A_scaffold_013	ZBAI_B_scaffold_035	0.97
ZBAI_01082	ZBAI_07178	ZBAI_A_scaffold_013	ZBAI_B_scaffold_035	0.946
ZBAI_01083	ZBAI_07179	ZBAI_A_scaffold_013	ZBAI_B_scaffold_035	0.957
ZBAI_01084	ZBAI_07180	ZBAI_A_scaffold_013	ZBAI_B_scaffold_035	0.898
ZBAI_01085	ZBAI_07181	ZBAI_A_scaffold_013	ZBAI_B_scaffold_035	0.99
ZBAI_01086	ZBAI_07182	ZBAI_A_scaffold_013	ZBAI_B_scaffold_035	0.935
ZBAI_01087	ZBAI_07183	ZBAI_A_scaffold_013	ZBAI_B_scaffold_035	0.903
ZBAI_01088	ZBAI_07184	ZBAI_A_scaffold_013	ZBAI_B_scaffold_035	0.932
ZBAI_01089	ZBAI_07185	ZBAI_A_scaffold_013	ZBAI_B_scaffold_035	0.974
ZBAI_01091	ZBAI_07187	ZBAI_A_scaffold_013	ZBAI_B_scaffold_035	0.712
ZBAI_01092	ZBAI_07188	ZBAI_A_scaffold_013	ZBAI_B_scaffold_035	0.939
ZBAI_01094	ZBAI_07189	ZBAI_A_scaffold_013	ZBAI_B_scaffold_035	0.99
ZBAI_01095	ZBAI_07190	ZBAI_A_scaffold_013	ZBAI_B_scaffold_035	0.895
ZBAI_01096	ZBAI_07191	ZBAI_A_scaffold_013	ZBAI_B_scaffold_035	0.971
ZBAI_01097	ZBAI_07192	ZBAI_A_scaffold_013	ZBAI_B_scaffold_035	0.935
ZBAI_01098	ZBAI_07193	ZBAI_A_scaffold_013	ZBAI_B_scaffold_035	0.965
ZBAI_01099	ZBAI_07194	ZBAI_A_scaffold_013	ZBAI_B_scaffold_035	0.969
ZBAI_01100	ZBAI_07195	ZBAI_A_scaffold_013	ZBAI_B_scaffold_035	0.793
ZBAI_01101	ZBAI_07196	ZBAI_A_scaffold_013	ZBAI_B_scaffold_035	0.95
ZBAI_01102	ZBAI_07197	ZBAI_A_scaffold_013	ZBAI_B_scaffold_035	0.963
ZBAI_01103	ZBAI_07198	ZBAI_A_scaffold_013	ZBAI_B_scaffold_035	0.972
ZBAI_01104	ZBAI_07199	ZBAI_A_scaffold_013	ZBAI_B_scaffold_035	0.94
ZBAI_01106	ZBAI_07201	ZBAI_A_scaffold_013	ZBAI_B_scaffold_035	0.988
ZBAI_01107	ZBAI_07202	ZBAI_A_scaffold_013	ZBAI_B_scaffold_035	0.919
ZBAI_01108	ZBAI_07203	ZBAI_A_scaffold_013	ZBAI_B_scaffold_035	0.976
ZBAI_01109	ZBAI_07204	ZBAI_A_scaffold_013	ZBAI_B_scaffold_035	0.883
ZBAI_01110	ZBAI_07205	ZBAI_A_scaffold_013	ZBAI_B_scaffold_035	0.958
ZBAI_01111	ZBAI_07206	ZBAI_A_scaffold_013	ZBAI_B_scaffold_035	0.942
ZBAI_01112	ZBAI_07207	ZBAI_A_scaffold_013	ZBAI_B_scaffold_035	0.988
ZBAI_01113	ZBAI_07208	ZBAI_A_scaffold_013	ZBAI_B_scaffold_035	0.995
ZBAI_01114	ZBAI_07210	ZBAI_A_scaffold_013	ZBAI_B_scaffold_035	0.946
ZBAI_01117	ZBAI_07212	ZBAI_A_scaffold_013	ZBAI_B_scaffold_036	0.939
ZBAI_01118	ZBAI_07213	ZBAI_A_scaffold_013	ZBAI_B_scaffold_036	0.984
ZBAI_01119	ZBAI_07214	ZBAI_A_scaffold_013	ZBAI_B_scaffold_036	0.934
ZBAI_01120	ZBAI_07215	ZBAI_A_scaffold_013	ZBAI_B_scaffold_036	0.984
ZBAI_01121	ZBAI_07216	ZBAI_A_scaffold_013	ZBAI_B_scaffold_036	0.975
ZBAI_01122	ZBAI_07217	ZBAI_A_scaffold_013	ZBAI_B_scaffold_036	0.986
ZBAI_01123	ZBAI_07218	ZBAI_A_scaffold_013	ZBAI_B_scaffold_036	0.862
ZBAI_01124	ZBAI_07219	ZBAI_A_scaffold_013	ZBAI_B_scaffold_036	0.977
ZBAI_01125	ZBAI_07220	ZBAI_A_scaffold_013	ZBAI_B_scaffold_036	0.699
ZBAI_01126	ZBAI_07221	ZBAI_A_scaffold_013	ZBAI_B_scaffold_036	0.951
ZBAI_01127	ZBAI_07222	ZBAI_A_scaffold_013	ZBAI_B_scaffold_036	0.92
ZBAI_01128	ZBAI_07223	ZBAI_A_scaffold_013	ZBAI_B_scaffold_036	0.985
ZBAI_01129	ZBAI_07224	ZBAI_A_scaffold_013	ZBAI_B_scaffold_036	0.985
ZBAI_01130	ZBAI_07225	ZBAI_A_scaffold_013	ZBAI_B_scaffold_036	0.915
ZBAI_01131	ZBAI_07226	ZBAI_A_scaffold_013	ZBAI_B_scaffold_036	0.938
ZBAI_01132	ZBAI_07227	ZBAI_A_scaffold_013	ZBAI_B_scaffold_036	0.91
ZBAI_01133	ZBAI_07228	ZBAI_A_scaffold_013	ZBAI_B_scaffold_036	0.944
ZBAI_01134	ZBAI_07229	ZBAI_A_scaffold_013	ZBAI_B_scaffold_036	0.903
ZBAI_01135	ZBAI_07230	ZBAI_A_scaffold_013	ZBAI_B_scaffold_036	0.958
ZBAI_01136	ZBAI_07231	ZBAI_A_scaffold_013	ZBAI_B_scaffold_036	0.93
ZBAI_01137	ZBAI_07232	ZBAI_A_scaffold_013	ZBAI_B_scaffold_036	0.904
ZBAI_01138	ZBAI_07233	ZBAI_A_scaffold_013	ZBAI_B_scaffold_036	0.971
ZBAI_01139	ZBAI_07235	ZBAI_A_scaffold_013	ZBAI_B_scaffold_036	0.987
ZBAI_01140	ZBAI_07236	ZBAI_A_scaffold_013	ZBAI_B_scaffold_036	0.886
ZBAI_01143	ZBAI_07237	ZBAI_A_scaffold_013	ZBAI_B_scaffold_037	0.989
ZBAI_01144	ZBAI_07238	ZBAI_A_scaffold_013	ZBAI_B_scaffold_037	0.927
ZBAI_01145	ZBAI_07239	ZBAI_A_scaffold_013	ZBAI_B_scaffold_037	0.966
ZBAI_01146	ZBAI_07240	ZBAI_A_scaffold_013	ZBAI_B_scaffold_037	0.897
ZBAI_01148	ZBAI_07241	ZBAI_A_scaffold_013	ZBAI_B_scaffold_038	0.968
ZBAI_01149	ZBAI_07242	ZBAI_A_scaffold_013	ZBAI_B_scaffold_038	0.901
ZBAI_01151	ZBAI_07244	ZBAI_A_scaffold_013	ZBAI_B_scaffold_038	0.997
ZBAI_01152	ZBAI_07245	ZBAI_A_scaffold_013	ZBAI_B_scaffold_038	0.923
ZBAI_01153	ZBAI_07246	ZBAI_A_scaffold_013	ZBAI_B_scaffold_038	0.988
ZBAI_01154	ZBAI_07247	ZBAI_A_scaffold_013	ZBAI_B_scaffold_038	0.98
ZBAI_01155	ZBAI_07248	ZBAI_A_scaffold_013	ZBAI_B_scaffold_038	0.983
ZBAI_01156	ZBAI_07249	ZBAI_A_scaffold_013	ZBAI_B_scaffold_038	0.951
ZBAI_01157	ZBAI_07250	ZBAI_A_scaffold_013	ZBAI_B_scaffold_038	0.971
ZBAI_01159	ZBAI_07252	ZBAI_A_scaffold_013	ZBAI_B_scaffold_038	0.979
ZBAI_01160	ZBAI_07253	ZBAI_A_scaffold_013	ZBAI_B_scaffold_038	0.984
ZBAI_01161	ZBAI_07254	ZBAI_A_scaffold_013	ZBAI_B_scaffold_038	0.95
ZBAI_01162	ZBAI_07255	ZBAI_A_scaffold_013	ZBAI_B_scaffold_038	0.979
ZBAI_01163	ZBAI_07256	ZBAI_A_scaffold_013	ZBAI_B_scaffold_038	0.975
ZBAI_01164	ZBAI_07258	ZBAI_A_scaffold_013	ZBAI_B_scaffold_038	0.94
ZBAI_01165	ZBAI_07259	ZBAI_A_scaffold_013	ZBAI_B_scaffold_038	0.961
ZBAI_01166	ZBAI_07260	ZBAI_A_scaffold_013	ZBAI_B_scaffold_038	0.959
ZBAI_01167	ZBAI_07261	ZBAI_A_scaffold_013	ZBAI_B_scaffold_038	0.997
ZBAI_01168	ZBAI_07262	ZBAI_A_scaffold_013	ZBAI_B_scaffold_038	0.949
ZBAI_01169	ZBAI_07263	ZBAI_A_scaffold_013	ZBAI_B_scaffold_038	0.96
ZBAI_01170	ZBAI_07264	ZBAI_A_scaffold_013	ZBAI_B_scaffold_038	0.897
ZBAI_01171	ZBAI_07265	ZBAI_A_scaffold_013	ZBAI_B_scaffold_038	0.996
ZBAI_01172	ZBAI_07266	ZBAI_A_scaffold_013	ZBAI_B_scaffold_038	0.958
ZBAI_01173	ZBAI_07267	ZBAI_A_scaffold_013	ZBAI_B_scaffold_038	0.904
ZBAI_01174	ZBAI_07268	ZBAI_A_scaffold_013	ZBAI_B_scaffold_038	0.993
ZBAI_01175	ZBAI_07269	ZBAI_A_scaffold_013	ZBAI_B_scaffold_038	0.977
ZBAI_01176	ZBAI_07270	ZBAI_A_scaffold_013	ZBAI_B_scaffold_038	0.917
ZBAI_01177	ZBAI_07272	ZBAI_A_scaffold_013	ZBAI_B_scaffold_038	0.899
ZBAI_01178	ZBAI_07273	ZBAI_A_scaffold_013	ZBAI_B_scaffold_038	0.935
ZBAI_01179	ZBAI_07274	ZBAI_A_scaffold_013	ZBAI_B_scaffold_038	0.99
ZBAI_01190	ZBAI_07275	ZBAI_A_scaffold_013	ZBAI_B_scaffold_039	0.97
ZBAI_01191	ZBAI_07276	ZBAI_A_scaffold_013	ZBAI_B_scaffold_039	0.955
ZBAI_01192	ZBAI_07277	ZBAI_A_scaffold_013	ZBAI_B_scaffold_039	0.961
ZBAI_01193	ZBAI_07278	ZBAI_A_scaffold_013	ZBAI_B_scaffold_039	0.993
ZBAI_01195	ZBAI_07279	ZBAI_A_scaffold_013	ZBAI_B_scaffold_039	0.971
ZBAI_01196	ZBAI_07280	ZBAI_A_scaffold_013	ZBAI_B_scaffold_039	0.941
ZBAI_01197	ZBAI_07281	ZBAI_A_scaffold_013	ZBAI_B_scaffold_039	1
ZBAI_01198	ZBAI_07282	ZBAI_A_scaffold_013	ZBAI_B_scaffold_039	0.994
ZBAI_01200	ZBAI_07284	ZBAI_A_scaffold_013	ZBAI_B_scaffold_039	0.929
ZBAI_01201	ZBAI_07285	ZBAI_A_scaffold_013	ZBAI_B_scaffold_039	0.985
ZBAI_01202	ZBAI_07286	ZBAI_A_scaffold_013	ZBAI_B_scaffold_039	0.955
ZBAI_01203	ZBAI_07287	ZBAI_A_scaffold_013	ZBAI_B_scaffold_039	0.942
ZBAI_01204	ZBAI_07288	ZBAI_A_scaffold_013	ZBAI_B_scaffold_039	0.973
ZBAI_01205	ZBAI_07289	ZBAI_A_scaffold_013	ZBAI_B_scaffold_039	0.965
ZBAI_01206	ZBAI_07290	ZBAI_A_scaffold_013	ZBAI_B_scaffold_039	0.967
ZBAI_01207	ZBAI_07291	ZBAI_A_scaffold_013	ZBAI_B_scaffold_039	0.99
ZBAI_01208	ZBAI_07292	ZBAI_A_scaffold_013	ZBAI_B_scaffold_039	0.991
ZBAI_01209	ZBAI_07293	ZBAI_A_scaffold_013	ZBAI_B_scaffold_039	0.967
ZBAI_01210	ZBAI_07294	ZBAI_A_scaffold_013	ZBAI_B_scaffold_039	0.952
ZBAI_01211	ZBAI_07295	ZBAI_A_scaffold_013	ZBAI_B_scaffold_039	0.974
ZBAI_01213	ZBAI_07296	ZBAI_A_scaffold_013	ZBAI_B_scaffold_039	0.982
ZBAI_01214	ZBAI_07297	ZBAI_A_scaffold_013	ZBAI_B_scaffold_039	0.885
ZBAI_01215	ZBAI_07298	ZBAI_A_scaffold_013	ZBAI_B_scaffold_039	0.974
ZBAI_01216	ZBAI_07300	ZBAI_A_scaffold_013	ZBAI_B_scaffold_039	0.964
ZBAI_01217	ZBAI_07301	ZBAI_A_scaffold_013	ZBAI_B_scaffold_039	0.985
ZBAI_01218	ZBAI_07302	ZBAI_A_scaffold_013	ZBAI_B_scaffold_039	0.973
ZBAI_01219	ZBAI_07303	ZBAI_A_scaffold_013	ZBAI_B_scaffold_039	0.98
ZBAI_01220	ZBAI_07304	ZBAI_A_scaffold_013	ZBAI_B_scaffold_039	0.948
ZBAI_01221	ZBAI_07305	ZBAI_A_scaffold_013	ZBAI_B_scaffold_039	0.946
ZBAI_01222	ZBAI_07306	ZBAI_A_scaffold_013	ZBAI_B_scaffold_039	0.967
ZBAI_01223	ZBAI_07307	ZBAI_A_scaffold_013	ZBAI_B_scaffold_039	0.979
ZBAI_01224	ZBAI_07308	ZBAI_A_scaffold_013	ZBAI_B_scaffold_039	0.987
ZBAI_01225	ZBAI_07309	ZBAI_A_scaffold_013	ZBAI_B_scaffold_039	0.944
ZBAI_01226	ZBAI_07310	ZBAI_A_scaffold_013	ZBAI_B_scaffold_039	0.992
ZBAI_01227	ZBAI_07311	ZBAI_A_scaffold_013	ZBAI_B_scaffold_039	0.971
ZBAI_01229	ZBAI_07313	ZBAI_A_scaffold_013	ZBAI_B_scaffold_039	0.93
ZBAI_01230	ZBAI_07314	ZBAI_A_scaffold_013	ZBAI_B_scaffold_039	0.973
ZBAI_01231	ZBAI_07315	ZBAI_A_scaffold_013	ZBAI_B_scaffold_039	0.979
ZBAI_01233	ZBAI_07317	ZBAI_A_scaffold_013	ZBAI_B_scaffold_039	0.989
ZBAI_01235	ZBAI_07319	ZBAI_A_scaffold_013	ZBAI_B_scaffold_039	0.929
ZBAI_01237	ZBAI_07322	ZBAI_A_scaffold_013	ZBAI_B_scaffold_039	0.993
ZBAI_01238	ZBAI_07323	ZBAI_A_scaffold_013	ZBAI_B_scaffold_039	0.965
ZBAI_01240	ZBAI_07325	ZBAI_A_scaffold_013	ZBAI_B_scaffold_039	0.964
ZBAI_01241	ZBAI_07326	ZBAI_A_scaffold_013	ZBAI_B_scaffold_039	0.95
ZBAI_01242	ZBAI_07327	ZBAI_A_scaffold_013	ZBAI_B_scaffold_039	0.912
ZBAI_01243	ZBAI_07328	ZBAI_A_scaffold_013	ZBAI_B_scaffold_039	0.995
ZBAI_01244	ZBAI_07329	ZBAI_A_scaffold_013	ZBAI_B_scaffold_039	0.949
ZBAI_01245	ZBAI_07330	ZBAI_A_scaffold_013	ZBAI_B_scaffold_039	0.96
ZBAI_01246	ZBAI_07331	ZBAI_A_scaffold_013	ZBAI_B_scaffold_039	0.995
ZBAI_01247	ZBAI_07332	ZBAI_A_scaffold_013	ZBAI_B_scaffold_039	0.975
ZBAI_01248	ZBAI_07333	ZBAI_A_scaffold_013	ZBAI_B_scaffold_039	0.994
ZBAI_01250	ZBAI_07335	ZBAI_A_scaffold_013	ZBAI_B_scaffold_039	0.919
ZBAI_01251	ZBAI_07336	ZBAI_A_scaffold_013	ZBAI_B_scaffold_039	0.978
ZBAI_01253	ZBAI_07338	ZBAI_A_scaffold_013	ZBAI_B_scaffold_039	0.937
ZBAI_01255	ZBAI_07340	ZBAI_A_scaffold_013	ZBAI_B_scaffold_039	0.975
ZBAI_01257	ZBAI_07342	ZBAI_A_scaffold_013	ZBAI_B_scaffold_039	0.91
ZBAI_01258	ZBAI_07343	ZBAI_A_scaffold_013	ZBAI_B_scaffold_039	0.934
ZBAI_01259	ZBAI_07344	ZBAI_A_scaffold_013	ZBAI_B_scaffold_039	0.993
ZBAI_01260	ZBAI_07345	ZBAI_A_scaffold_013	ZBAI_B_scaffold_039	0.977
ZBAI_01261	ZBAI_07346	ZBAI_A_scaffold_013	ZBAI_B_scaffold_039	1
ZBAI_01263	ZBAI_07348	ZBAI_A_scaffold_013	ZBAI_B_scaffold_039	0.939
ZBAI_01264	ZBAI_07351	ZBAI_A_scaffold_013	ZBAI_B_scaffold_039	0.943
ZBAI_01265	ZBAI_07352	ZBAI_A_scaffold_013	ZBAI_B_scaffold_039	0.953
ZBAI_01266	ZBAI_07353	ZBAI_A_scaffold_013	ZBAI_B_scaffold_039	0.956
ZBAI_01269	ZBAI_07355	ZBAI_A_scaffold_013	ZBAI_B_scaffold_039	0.971
ZBAI_01270	ZBAI_07356	ZBAI_A_scaffold_013	ZBAI_B_scaffold_039	0.982
ZBAI_01271	ZBAI_07357	ZBAI_A_scaffold_013	ZBAI_B_scaffold_039	0.97
ZBAI_01272	ZBAI_07358	ZBAI_A_scaffold_013	ZBAI_B_scaffold_039	0.983
ZBAI_01274	ZBAI_07360	ZBAI_A_scaffold_013	ZBAI_B_scaffold_039	0.99
ZBAI_01275	ZBAI_07361	ZBAI_A_scaffold_013	ZBAI_B_scaffold_039	1
ZBAI_01276	ZBAI_07362	ZBAI_A_scaffold_013	ZBAI_B_scaffold_039	0.966
ZBAI_01025	ZBAI_07513	ZBAI_A_scaffold_013	ZBAI_B_scaffold_040	0.651
ZBAI_01026	ZBAI_07512	ZBAI_A_scaffold_013	ZBAI_B_scaffold_040	0.912
ZBAI_01027	ZBAI_07511	ZBAI_A_scaffold_013	ZBAI_B_scaffold_040	0.958
ZBAI_01028	ZBAI_07510	ZBAI_A_scaffold_013	ZBAI_B_scaffold_040	0.952
ZBAI_01029	ZBAI_07509	ZBAI_A_scaffold_013	ZBAI_B_scaffold_040	0.954
ZBAI_01030	ZBAI_07508	ZBAI_A_scaffold_013	ZBAI_B_scaffold_040	0.953
ZBAI_01031	ZBAI_07507	ZBAI_A_scaffold_013	ZBAI_B_scaffold_040	0.949
ZBAI_01032	ZBAI_07506	ZBAI_A_scaffold_013	ZBAI_B_scaffold_040	0.987
ZBAI_01033	ZBAI_07505	ZBAI_A_scaffold_013	ZBAI_B_scaffold_040	0.982
ZBAI_01034	ZBAI_07504	ZBAI_A_scaffold_013	ZBAI_B_scaffold_040	0.97
ZBAI_01035	ZBAI_07503	ZBAI_A_scaffold_013	ZBAI_B_scaffold_040	0.957
ZBAI_01036	ZBAI_07502	ZBAI_A_scaffold_013	ZBAI_B_scaffold_040	1
ZBAI_01037	ZBAI_07501	ZBAI_A_scaffold_013	ZBAI_B_scaffold_040	0.95
ZBAI_01038	ZBAI_07500	ZBAI_A_scaffold_013	ZBAI_B_scaffold_040	0.992
ZBAI_01039	ZBAI_07498	ZBAI_A_scaffold_013	ZBAI_B_scaffold_040	0.98
ZBAI_01040	ZBAI_07497	ZBAI_A_scaffold_013	ZBAI_B_scaffold_040	0.951
ZBAI_01041	ZBAI_07496	ZBAI_A_scaffold_013	ZBAI_B_scaffold_040	0.979
ZBAI_01042	ZBAI_07495	ZBAI_A_scaffold_013	ZBAI_B_scaffold_040	0.956
ZBAI_01044	ZBAI_07493	ZBAI_A_scaffold_013	ZBAI_B_scaffold_040	0.991
ZBAI_01045	ZBAI_07492	ZBAI_A_scaffold_013	ZBAI_B_scaffold_040	0.985
ZBAI_01046	ZBAI_07491	ZBAI_A_scaffold_013	ZBAI_B_scaffold_040	0.85
ZBAI_01047	ZBAI_07490	ZBAI_A_scaffold_013	ZBAI_B_scaffold_040	0.929
ZBAI_01048	ZBAI_07489	ZBAI_A_scaffold_013	ZBAI_B_scaffold_040	0.976
ZBAI_01049	ZBAI_07488	ZBAI_A_scaffold_013	ZBAI_B_scaffold_040	0.949
ZBAI_01050	ZBAI_07487	ZBAI_A_scaffold_013	ZBAI_B_scaffold_040	0.969
ZBAI_01051	ZBAI_07486	ZBAI_A_scaffold_013	ZBAI_B_scaffold_040	0.967
ZBAI_01052	ZBAI_07485	ZBAI_A_scaffold_013	ZBAI_B_scaffold_040	0.988
ZBAI_01053	ZBAI_07484	ZBAI_A_scaffold_013	ZBAI_B_scaffold_040	0.966
ZBAI_01054	ZBAI_07483	ZBAI_A_scaffold_013	ZBAI_B_scaffold_040	0.923
ZBAI_01055	ZBAI_07482	ZBAI_A_scaffold_013	ZBAI_B_scaffold_040	0.93
ZBAI_01056	ZBAI_07481	ZBAI_A_scaffold_013	ZBAI_B_scaffold_040	0.974
ZBAI_01057	ZBAI_07480	ZBAI_A_scaffold_013	ZBAI_B_scaffold_040	0.944
ZBAI_01058	ZBAI_07479	ZBAI_A_scaffold_013	ZBAI_B_scaffold_040	0.96
ZBAI_01059	ZBAI_07478	ZBAI_A_scaffold_013	ZBAI_B_scaffold_040	0.959
ZBAI_01060	ZBAI_07477	ZBAI_A_scaffold_013	ZBAI_B_scaffold_040	0.984
ZBAI_01061	ZBAI_07476	ZBAI_A_scaffold_013	ZBAI_B_scaffold_040	0.891
ZBAI_01062	ZBAI_07475	ZBAI_A_scaffold_013	ZBAI_B_scaffold_040	0.978
ZBAI_01063	ZBAI_07474	ZBAI_A_scaffold_013	ZBAI_B_scaffold_040	0.932
ZBAI_01064	ZBAI_07473	ZBAI_A_scaffold_013	ZBAI_B_scaffold_040	0.965
ZBAI_01065	ZBAI_07472	ZBAI_A_scaffold_013	ZBAI_B_scaffold_040	0.954
ZBAI_01066	ZBAI_07471	ZBAI_A_scaffold_013	ZBAI_B_scaffold_040	0.915
ZBAI_01067	ZBAI_07470	ZBAI_A_scaffold_013	ZBAI_B_scaffold_040	0.983
ZBAI_01068	ZBAI_07469	ZBAI_A_scaffold_013	ZBAI_B_scaffold_040	0.989
ZBAI_01069	ZBAI_07468	ZBAI_A_scaffold_013	ZBAI_B_scaffold_040	0.971
ZBAI_01070	ZBAI_07467	ZBAI_A_scaffold_013	ZBAI_B_scaffold_040	0.965
ZBAI_01071	ZBAI_07466	ZBAI_A_scaffold_013	ZBAI_B_scaffold_040	0.879
ZBAI_01278	ZBAI_07363	ZBAI_A_scaffold_013	ZBAI_B_scaffold_040	0.967
ZBAI_01279	ZBAI_07364	ZBAI_A_scaffold_013	ZBAI_B_scaffold_040	0.967
ZBAI_01281	ZBAI_07366	ZBAI_A_scaffold_013	ZBAI_B_scaffold_040	0.97
ZBAI_01282	ZBAI_07367	ZBAI_A_scaffold_013	ZBAI_B_scaffold_040	0.941
ZBAI_01283	ZBAI_07368	ZBAI_A_scaffold_013	ZBAI_B_scaffold_040	0.951
ZBAI_01284	ZBAI_07369	ZBAI_A_scaffold_013	ZBAI_B_scaffold_040	0.88
ZBAI_01285	ZBAI_07370	ZBAI_A_scaffold_013	ZBAI_B_scaffold_040	0.945
ZBAI_01286	ZBAI_07371	ZBAI_A_scaffold_013	ZBAI_B_scaffold_040	0.941
ZBAI_01287	ZBAI_07372	ZBAI_A_scaffold_013	ZBAI_B_scaffold_040	0.991
ZBAI_01288	ZBAI_07373	ZBAI_A_scaffold_013	ZBAI_B_scaffold_040	0.982
ZBAI_01289	ZBAI_07374	ZBAI_A_scaffold_013	ZBAI_B_scaffold_040	0.903
ZBAI_01290	ZBAI_07375	ZBAI_A_scaffold_013	ZBAI_B_scaffold_040	0.968
ZBAI_01291	ZBAI_07376	ZBAI_A_scaffold_013	ZBAI_B_scaffold_040	0.978
ZBAI_01292	ZBAI_07377	ZBAI_A_scaffold_013	ZBAI_B_scaffold_040	0.965
ZBAI_01293	ZBAI_07378	ZBAI_A_scaffold_013	ZBAI_B_scaffold_040	0.959
ZBAI_01294	ZBAI_07379	ZBAI_A_scaffold_013	ZBAI_B_scaffold_040	0.975
ZBAI_01072	ZBAI_07612	ZBAI_A_scaffold_013	ZBAI_B_scaffold_045	0.881
ZBAI_01075	ZBAI_07614	ZBAI_A_scaffold_013	ZBAI_B_scaffold_045	0.96
ZBAI_01077	ZBAI_07615	ZBAI_A_scaffold_013	ZBAI_B_scaffold_045	0.991
ZBAI_01078	ZBAI_07616	ZBAI_A_scaffold_013	ZBAI_B_scaffold_045	0.988
ZBAI_01079	ZBAI_07617	ZBAI_A_scaffold_013	ZBAI_B_scaffold_045	0.997
ZBAI_01314	ZBAI_09580	ZBAI_A_scaffold_013	ZBAI_B_scaffold_071	0.967
ZBAI_01315	ZBAI_09581	ZBAI_A_scaffold_013	ZBAI_B_scaffold_071	0.992
ZBAI_01317	ZBAI_09583	ZBAI_A_scaffold_013	ZBAI_B_scaffold_071	0.931
ZBAI_01318	ZBAI_09584	ZBAI_A_scaffold_013	ZBAI_B_scaffold_071	0.966
ZBAI_01364	ZBAI_05628	ZBAI_A_scaffold_014	ZBAI_B_scaffold_012	0.751
ZBAI_01371	ZBAI_05632	ZBAI_A_scaffold_014	ZBAI_B_scaffold_015	0.938
ZBAI_01373	ZBAI_05638	ZBAI_A_scaffold_014	ZBAI_B_scaffold_016	0.96
ZBAI_01374	ZBAI_05639	ZBAI_A_scaffold_014	ZBAI_B_scaffold_016	0.969
ZBAI_01375	ZBAI_05640	ZBAI_A_scaffold_014	ZBAI_B_scaffold_016	0.979
ZBAI_01376	ZBAI_05641	ZBAI_A_scaffold_014	ZBAI_B_scaffold_016	0.975
ZBAI_01377	ZBAI_05642	ZBAI_A_scaffold_014	ZBAI_B_scaffold_016	0.937
ZBAI_01378	ZBAI_05643	ZBAI_A_scaffold_014	ZBAI_B_scaffold_016	0.946
ZBAI_01379	ZBAI_05644	ZBAI_A_scaffold_014	ZBAI_B_scaffold_016	0.905
ZBAI_01380	ZBAI_05645	ZBAI_A_scaffold_014	ZBAI_B_scaffold_016	0.925
ZBAI_01381	ZBAI_05646	ZBAI_A_scaffold_014	ZBAI_B_scaffold_016	0.974
ZBAI_01382	ZBAI_05647	ZBAI_A_scaffold_014	ZBAI_B_scaffold_016	0.955
ZBAI_01383	ZBAI_05649	ZBAI_A_scaffold_014	ZBAI_B_scaffold_016	0.744
ZBAI_01385	ZBAI_05650	ZBAI_A_scaffold_014	ZBAI_B_scaffold_016	0.934
ZBAI_01386	ZBAI_05651	ZBAI_A_scaffold_014	ZBAI_B_scaffold_016	0.904
ZBAI_01387	ZBAI_05652	ZBAI_A_scaffold_014	ZBAI_B_scaffold_016	0.981
ZBAI_01388	ZBAI_05653	ZBAI_A_scaffold_014	ZBAI_B_scaffold_016	0.939
ZBAI_01389	ZBAI_05654	ZBAI_A_scaffold_014	ZBAI_B_scaffold_016	0.974
ZBAI_01390	ZBAI_05655	ZBAI_A_scaffold_014	ZBAI_B_scaffold_016	0.937
ZBAI_01391	ZBAI_05656	ZBAI_A_scaffold_014	ZBAI_B_scaffold_016	0.981
ZBAI_01392	ZBAI_05657	ZBAI_A_scaffold_014	ZBAI_B_scaffold_016	0.934
ZBAI_01394	ZBAI_05659	ZBAI_A_scaffold_014	ZBAI_B_scaffold_016	0.996
ZBAI_01395	ZBAI_05660	ZBAI_A_scaffold_014	ZBAI_B_scaffold_016	0.991
ZBAI_01396	ZBAI_05661	ZBAI_A_scaffold_014	ZBAI_B_scaffold_016	0.945
ZBAI_01397	ZBAI_05662	ZBAI_A_scaffold_014	ZBAI_B_scaffold_016	0.964
ZBAI_01398	ZBAI_05663	ZBAI_A_scaffold_014	ZBAI_B_scaffold_016	0.959
ZBAI_01399	ZBAI_05664	ZBAI_A_scaffold_014	ZBAI_B_scaffold_016	0.964
ZBAI_01400	ZBAI_05665	ZBAI_A_scaffold_014	ZBAI_B_scaffold_016	0.989
ZBAI_01401	ZBAI_05666	ZBAI_A_scaffold_014	ZBAI_B_scaffold_016	0.982
ZBAI_01402	ZBAI_05667	ZBAI_A_scaffold_014	ZBAI_B_scaffold_016	0.983
ZBAI_01403	ZBAI_05668	ZBAI_A_scaffold_014	ZBAI_B_scaffold_016	0.914
ZBAI_01404	ZBAI_05669	ZBAI_A_scaffold_014	ZBAI_B_scaffold_016	0.892
ZBAI_01405	ZBAI_05670	ZBAI_A_scaffold_014	ZBAI_B_scaffold_016	0.961
ZBAI_01406	ZBAI_05671	ZBAI_A_scaffold_014	ZBAI_B_scaffold_016	0.973
ZBAI_01408	ZBAI_05673	ZBAI_A_scaffold_014	ZBAI_B_scaffold_016	0.731
ZBAI_01410	ZBAI_05677	ZBAI_A_scaffold_015	ZBAI_B_scaffold_017	0.959
ZBAI_01411	ZBAI_05678	ZBAI_A_scaffold_015	ZBAI_B_scaffold_017	0.981
ZBAI_01413	ZBAI_05679	ZBAI_A_scaffold_015	ZBAI_B_scaffold_017	0.969
ZBAI_01414	ZBAI_05680	ZBAI_A_scaffold_015	ZBAI_B_scaffold_017	0.984
ZBAI_01415	ZBAI_05681	ZBAI_A_scaffold_015	ZBAI_B_scaffold_017	0.898
ZBAI_01416	ZBAI_05682	ZBAI_A_scaffold_015	ZBAI_B_scaffold_017	0.92
ZBAI_01417	ZBAI_05684	ZBAI_A_scaffold_015	ZBAI_B_scaffold_017	0.985
ZBAI_01418	ZBAI_05685	ZBAI_A_scaffold_015	ZBAI_B_scaffold_017	0.971
ZBAI_01419	ZBAI_05686	ZBAI_A_scaffold_015	ZBAI_B_scaffold_017	0.916
ZBAI_01420	ZBAI_05687	ZBAI_A_scaffold_015	ZBAI_B_scaffold_017	0.765
ZBAI_01421	ZBAI_05688	ZBAI_A_scaffold_015	ZBAI_B_scaffold_017	0.981
ZBAI_01422	ZBAI_05689	ZBAI_A_scaffold_015	ZBAI_B_scaffold_017	0.998
ZBAI_01423	ZBAI_05690	ZBAI_A_scaffold_015	ZBAI_B_scaffold_017	0.956
ZBAI_01424	ZBAI_05691	ZBAI_A_scaffold_015	ZBAI_B_scaffold_017	0.908
ZBAI_01425	ZBAI_05692	ZBAI_A_scaffold_015	ZBAI_B_scaffold_017	0.992
ZBAI_01427	ZBAI_05694	ZBAI_A_scaffold_015	ZBAI_B_scaffold_017	0.935
ZBAI_01429	ZBAI_05696	ZBAI_A_scaffold_015	ZBAI_B_scaffold_017	0.956
ZBAI_01430	ZBAI_05697	ZBAI_A_scaffold_015	ZBAI_B_scaffold_017	0.928
ZBAI_01431	ZBAI_05698	ZBAI_A_scaffold_015	ZBAI_B_scaffold_017	0.895
ZBAI_01432	ZBAI_05699	ZBAI_A_scaffold_015	ZBAI_B_scaffold_017	0.871
ZBAI_01433	ZBAI_05700	ZBAI_A_scaffold_015	ZBAI_B_scaffold_017	0.961
ZBAI_01435	ZBAI_05702	ZBAI_A_scaffold_015	ZBAI_B_scaffold_017	0.968
ZBAI_01436	ZBAI_05703	ZBAI_A_scaffold_015	ZBAI_B_scaffold_017	0.988
ZBAI_01437	ZBAI_05704	ZBAI_A_scaffold_015	ZBAI_B_scaffold_017	0.964
ZBAI_01438	ZBAI_05705	ZBAI_A_scaffold_015	ZBAI_B_scaffold_017	0.91
ZBAI_01439	ZBAI_05706	ZBAI_A_scaffold_015	ZBAI_B_scaffold_017	0.78
ZBAI_01440	ZBAI_05707	ZBAI_A_scaffold_015	ZBAI_B_scaffold_017	0.979
ZBAI_01441	ZBAI_05708	ZBAI_A_scaffold_015	ZBAI_B_scaffold_017	0.986
ZBAI_01442	ZBAI_05709	ZBAI_A_scaffold_015	ZBAI_B_scaffold_017	0.537
ZBAI_01443	ZBAI_05710	ZBAI_A_scaffold_015	ZBAI_B_scaffold_017	0.884
ZBAI_01444	ZBAI_05711	ZBAI_A_scaffold_015	ZBAI_B_scaffold_017	0.959
ZBAI_01446	ZBAI_05713	ZBAI_A_scaffold_015	ZBAI_B_scaffold_017	0.973
ZBAI_01447	ZBAI_05714	ZBAI_A_scaffold_015	ZBAI_B_scaffold_017	0.972
ZBAI_01448	ZBAI_05715	ZBAI_A_scaffold_015	ZBAI_B_scaffold_017	0.97
ZBAI_01449	ZBAI_05716	ZBAI_A_scaffold_015	ZBAI_B_scaffold_017	0.942
ZBAI_01450	ZBAI_05717	ZBAI_A_scaffold_015	ZBAI_B_scaffold_017	0.92
ZBAI_01451	ZBAI_05718	ZBAI_A_scaffold_015	ZBAI_B_scaffold_017	0.948
ZBAI_01452	ZBAI_05719	ZBAI_A_scaffold_015	ZBAI_B_scaffold_017	0.916
ZBAI_01453	ZBAI_05720	ZBAI_A_scaffold_015	ZBAI_B_scaffold_017	0.969
ZBAI_01454	ZBAI_05721	ZBAI_A_scaffold_015	ZBAI_B_scaffold_017	0.98
ZBAI_01456	ZBAI_05723	ZBAI_A_scaffold_015	ZBAI_B_scaffold_017	0.961
ZBAI_01457	ZBAI_05724	ZBAI_A_scaffold_015	ZBAI_B_scaffold_017	0.973
ZBAI_01458	ZBAI_05725	ZBAI_A_scaffold_015	ZBAI_B_scaffold_017	1
ZBAI_01459	ZBAI_05726	ZBAI_A_scaffold_015	ZBAI_B_scaffold_017	0.968
ZBAI_01460	ZBAI_05727	ZBAI_A_scaffold_015	ZBAI_B_scaffold_017	0.934
ZBAI_01461	ZBAI_05728	ZBAI_A_scaffold_015	ZBAI_B_scaffold_017	0.925
ZBAI_01462	ZBAI_05729	ZBAI_A_scaffold_015	ZBAI_B_scaffold_017	0.919
ZBAI_01463	ZBAI_05730	ZBAI_A_scaffold_015	ZBAI_B_scaffold_017	0.995
ZBAI_01464	ZBAI_05731	ZBAI_A_scaffold_015	ZBAI_B_scaffold_017	0.937
ZBAI_01465	ZBAI_05732	ZBAI_A_scaffold_015	ZBAI_B_scaffold_017	0.955
ZBAI_01466	ZBAI_05733	ZBAI_A_scaffold_015	ZBAI_B_scaffold_017	0.975
ZBAI_01467	ZBAI_05734	ZBAI_A_scaffold_015	ZBAI_B_scaffold_017	0.97
ZBAI_01469	ZBAI_05736	ZBAI_A_scaffold_015	ZBAI_B_scaffold_017	0.934
ZBAI_01470	ZBAI_05737	ZBAI_A_scaffold_015	ZBAI_B_scaffold_017	0.97
ZBAI_01471	ZBAI_05738	ZBAI_A_scaffold_015	ZBAI_B_scaffold_017	0.929
ZBAI_01472	ZBAI_05739	ZBAI_A_scaffold_015	ZBAI_B_scaffold_017	0.985
ZBAI_01473	ZBAI_05740	ZBAI_A_scaffold_015	ZBAI_B_scaffold_017	0.882
ZBAI_01474	ZBAI_05741	ZBAI_A_scaffold_015	ZBAI_B_scaffold_017	0.952
ZBAI_01476	ZBAI_05743	ZBAI_A_scaffold_015	ZBAI_B_scaffold_017	0.987
ZBAI_01477	ZBAI_05744	ZBAI_A_scaffold_015	ZBAI_B_scaffold_017	0.934
ZBAI_01478	ZBAI_05745	ZBAI_A_scaffold_015	ZBAI_B_scaffold_017	0.952
ZBAI_01480	ZBAI_05747	ZBAI_A_scaffold_015	ZBAI_B_scaffold_017	0.954
ZBAI_01481	ZBAI_05748	ZBAI_A_scaffold_015	ZBAI_B_scaffold_017	0.98
ZBAI_01482	ZBAI_05749	ZBAI_A_scaffold_015	ZBAI_B_scaffold_017	0.94
ZBAI_01483	ZBAI_05750	ZBAI_A_scaffold_015	ZBAI_B_scaffold_017	1
ZBAI_01484	ZBAI_05751	ZBAI_A_scaffold_015	ZBAI_B_scaffold_017	0.92
ZBAI_01486	ZBAI_05753	ZBAI_A_scaffold_015	ZBAI_B_scaffold_017	0.913
ZBAI_01487	ZBAI_05754	ZBAI_A_scaffold_015	ZBAI_B_scaffold_017	0.881
ZBAI_01488	ZBAI_05755	ZBAI_A_scaffold_015	ZBAI_B_scaffold_017	0.952
ZBAI_01489	ZBAI_05756	ZBAI_A_scaffold_015	ZBAI_B_scaffold_017	0.916
ZBAI_01490	ZBAI_05757	ZBAI_A_scaffold_015	ZBAI_B_scaffold_017	0.925
ZBAI_01492	ZBAI_05759	ZBAI_A_scaffold_015	ZBAI_B_scaffold_017	0.971
ZBAI_01493	ZBAI_05760	ZBAI_A_scaffold_015	ZBAI_B_scaffold_017	0.804
ZBAI_01494	ZBAI_05761	ZBAI_A_scaffold_015	ZBAI_B_scaffold_017	0.925
ZBAI_01495	ZBAI_05762	ZBAI_A_scaffold_016	ZBAI_B_scaffold_017	0.943
ZBAI_01623	ZBAI_04597	ZBAI_A_scaffold_017	ZBAI_A_scaffold_046	0.309
ZBAI_01619	ZBAI_05068	ZBAI_A_scaffold_017	ZBAI_B_scaffold_001	0.975
ZBAI_01621	ZBAI_05066	ZBAI_A_scaffold_017	ZBAI_B_scaffold_001	0.937
ZBAI_01622	ZBAI_05065	ZBAI_A_scaffold_017	ZBAI_B_scaffold_001	0.931
ZBAI_01557	ZBAI_05128	ZBAI_A_scaffold_017	ZBAI_B_scaffold_002	0.975
ZBAI_01558	ZBAI_05127	ZBAI_A_scaffold_017	ZBAI_B_scaffold_002	0.913
ZBAI_01559	ZBAI_05126	ZBAI_A_scaffold_017	ZBAI_B_scaffold_002	0.977
ZBAI_01560	ZBAI_05125	ZBAI_A_scaffold_017	ZBAI_B_scaffold_002	0.951
ZBAI_01561	ZBAI_05124	ZBAI_A_scaffold_017	ZBAI_B_scaffold_002	0.98
ZBAI_01562	ZBAI_05123	ZBAI_A_scaffold_017	ZBAI_B_scaffold_002	0.984
ZBAI_01563	ZBAI_05122	ZBAI_A_scaffold_017	ZBAI_B_scaffold_002	0.946
ZBAI_01564	ZBAI_05121	ZBAI_A_scaffold_017	ZBAI_B_scaffold_002	0.938
ZBAI_01565	ZBAI_05120	ZBAI_A_scaffold_017	ZBAI_B_scaffold_002	0.941
ZBAI_01566	ZBAI_05119	ZBAI_A_scaffold_017	ZBAI_B_scaffold_002	0.963
ZBAI_01567	ZBAI_05118	ZBAI_A_scaffold_017	ZBAI_B_scaffold_002	0.961
ZBAI_01568	ZBAI_05117	ZBAI_A_scaffold_017	ZBAI_B_scaffold_002	0.979
ZBAI_01570	ZBAI_05115	ZBAI_A_scaffold_017	ZBAI_B_scaffold_002	0.937
ZBAI_01571	ZBAI_05114	ZBAI_A_scaffold_017	ZBAI_B_scaffold_002	0.824
ZBAI_01572	ZBAI_05113	ZBAI_A_scaffold_017	ZBAI_B_scaffold_002	1
ZBAI_01573	ZBAI_05112	ZBAI_A_scaffold_017	ZBAI_B_scaffold_002	0.937
ZBAI_01574	ZBAI_05111	ZBAI_A_scaffold_017	ZBAI_B_scaffold_002	0.909
ZBAI_01575	ZBAI_05110	ZBAI_A_scaffold_017	ZBAI_B_scaffold_002	0.969
ZBAI_01576	ZBAI_05109	ZBAI_A_scaffold_017	ZBAI_B_scaffold_002	0.912
ZBAI_01577	ZBAI_05108	ZBAI_A_scaffold_017	ZBAI_B_scaffold_002	0.997
ZBAI_01578	ZBAI_05107	ZBAI_A_scaffold_017	ZBAI_B_scaffold_002	0.989
ZBAI_01579	ZBAI_05106	ZBAI_A_scaffold_017	ZBAI_B_scaffold_002	0.964
ZBAI_01580	ZBAI_05105	ZBAI_A_scaffold_017	ZBAI_B_scaffold_002	0.946
ZBAI_01581	ZBAI_05104	ZBAI_A_scaffold_017	ZBAI_B_scaffold_002	0.943
ZBAI_01582	ZBAI_05103	ZBAI_A_scaffold_017	ZBAI_B_scaffold_002	0.948
ZBAI_01583	ZBAI_05102	ZBAI_A_scaffold_017	ZBAI_B_scaffold_002	0.842
ZBAI_01584	ZBAI_05099	ZBAI_A_scaffold_017	ZBAI_B_scaffold_002	0.975
ZBAI_01585	ZBAI_05098	ZBAI_A_scaffold_017	ZBAI_B_scaffold_002	0.974
ZBAI_01586	ZBAI_05097	ZBAI_A_scaffold_017	ZBAI_B_scaffold_002	0.939
ZBAI_01587	ZBAI_05095	ZBAI_A_scaffold_017	ZBAI_B_scaffold_002	0.778
ZBAI_01588	ZBAI_05094	ZBAI_A_scaffold_017	ZBAI_B_scaffold_002	0.88
ZBAI_01590	ZBAI_05092	ZBAI_A_scaffold_017	ZBAI_B_scaffold_002	0.968
ZBAI_01591	ZBAI_05091	ZBAI_A_scaffold_017	ZBAI_B_scaffold_002	0.936
ZBAI_01592	ZBAI_05090	ZBAI_A_scaffold_017	ZBAI_B_scaffold_002	0.935
ZBAI_01595	ZBAI_05087	ZBAI_A_scaffold_017	ZBAI_B_scaffold_002	0.962
ZBAI_01596	ZBAI_05086	ZBAI_A_scaffold_017	ZBAI_B_scaffold_002	0.986
ZBAI_01597	ZBAI_05085	ZBAI_A_scaffold_017	ZBAI_B_scaffold_002	0.86
ZBAI_01599	ZBAI_05083	ZBAI_A_scaffold_017	ZBAI_B_scaffold_002	0.929
ZBAI_01600	ZBAI_05082	ZBAI_A_scaffold_017	ZBAI_B_scaffold_002	0.973
ZBAI_01602	ZBAI_05080	ZBAI_A_scaffold_017	ZBAI_B_scaffold_002	0.97
ZBAI_01603	ZBAI_05079	ZBAI_A_scaffold_017	ZBAI_B_scaffold_002	0.958
ZBAI_01604	ZBAI_05078	ZBAI_A_scaffold_017	ZBAI_B_scaffold_002	0.969
ZBAI_01605	ZBAI_05077	ZBAI_A_scaffold_017	ZBAI_B_scaffold_002	0.947
ZBAI_01606	ZBAI_05076	ZBAI_A_scaffold_017	ZBAI_B_scaffold_002	0.932
ZBAI_01607	ZBAI_05075	ZBAI_A_scaffold_017	ZBAI_B_scaffold_002	0.962
ZBAI_01608	ZBAI_05074	ZBAI_A_scaffold_017	ZBAI_B_scaffold_002	0.939
ZBAI_01609	ZBAI_05073	ZBAI_A_scaffold_017	ZBAI_B_scaffold_002	0.957
ZBAI_01610	ZBAI_05072	ZBAI_A_scaffold_017	ZBAI_B_scaffold_002	0.973
ZBAI_01611	ZBAI_05071	ZBAI_A_scaffold_017	ZBAI_B_scaffold_002	0.968
ZBAI_01612	ZBAI_05070	ZBAI_A_scaffold_017	ZBAI_B_scaffold_002	0.952
ZBAI_01614	ZBAI_05069	ZBAI_A_scaffold_017	ZBAI_B_scaffold_002	0.987
ZBAI_01517	ZBAI_05169	ZBAI_A_scaffold_017	ZBAI_B_scaffold_003	0.962
ZBAI_01518	ZBAI_05168	ZBAI_A_scaffold_017	ZBAI_B_scaffold_003	1
ZBAI_01519	ZBAI_05167	ZBAI_A_scaffold_017	ZBAI_B_scaffold_003	0.835
ZBAI_01521	ZBAI_05165	ZBAI_A_scaffold_017	ZBAI_B_scaffold_003	0.917
ZBAI_01522	ZBAI_05164	ZBAI_A_scaffold_017	ZBAI_B_scaffold_003	0.772
ZBAI_01523	ZBAI_05163	ZBAI_A_scaffold_017	ZBAI_B_scaffold_003	0.954
ZBAI_01524	ZBAI_05162	ZBAI_A_scaffold_017	ZBAI_B_scaffold_003	0.893
ZBAI_01525	ZBAI_05161	ZBAI_A_scaffold_017	ZBAI_B_scaffold_003	0.926
ZBAI_01526	ZBAI_05160	ZBAI_A_scaffold_017	ZBAI_B_scaffold_003	0.966
ZBAI_01527	ZBAI_05159	ZBAI_A_scaffold_017	ZBAI_B_scaffold_003	0.892
ZBAI_01529	ZBAI_05157	ZBAI_A_scaffold_017	ZBAI_B_scaffold_003	0.934
ZBAI_01530	ZBAI_05156	ZBAI_A_scaffold_017	ZBAI_B_scaffold_003	0.994
ZBAI_01531	ZBAI_05155	ZBAI_A_scaffold_017	ZBAI_B_scaffold_003	0.917
ZBAI_01533	ZBAI_05153	ZBAI_A_scaffold_017	ZBAI_B_scaffold_003	0.896
ZBAI_01534	ZBAI_05152	ZBAI_A_scaffold_017	ZBAI_B_scaffold_003	0.933
ZBAI_01535	ZBAI_05151	ZBAI_A_scaffold_017	ZBAI_B_scaffold_003	0.968
ZBAI_01536	ZBAI_05150	ZBAI_A_scaffold_017	ZBAI_B_scaffold_003	0.871
ZBAI_01539	ZBAI_05146	ZBAI_A_scaffold_017	ZBAI_B_scaffold_003	0.981
ZBAI_01540	ZBAI_05145	ZBAI_A_scaffold_017	ZBAI_B_scaffold_003	0.962
ZBAI_01541	ZBAI_05144	ZBAI_A_scaffold_017	ZBAI_B_scaffold_003	0.976
ZBAI_01542	ZBAI_05143	ZBAI_A_scaffold_017	ZBAI_B_scaffold_003	0.906
ZBAI_01543	ZBAI_05142	ZBAI_A_scaffold_017	ZBAI_B_scaffold_003	0.974
ZBAI_01544	ZBAI_05141	ZBAI_A_scaffold_017	ZBAI_B_scaffold_003	0.981
ZBAI_01545	ZBAI_05140	ZBAI_A_scaffold_017	ZBAI_B_scaffold_003	0.977
ZBAI_01546	ZBAI_05139	ZBAI_A_scaffold_017	ZBAI_B_scaffold_003	0.976
ZBAI_01547	ZBAI_05138	ZBAI_A_scaffold_017	ZBAI_B_scaffold_003	0.969
ZBAI_01548	ZBAI_05137	ZBAI_A_scaffold_017	ZBAI_B_scaffold_003	0.974
ZBAI_01549	ZBAI_05136	ZBAI_A_scaffold_017	ZBAI_B_scaffold_003	0.982
ZBAI_01550	ZBAI_05135	ZBAI_A_scaffold_017	ZBAI_B_scaffold_003	0.975
ZBAI_01551	ZBAI_05134	ZBAI_A_scaffold_017	ZBAI_B_scaffold_003	0.988
ZBAI_01552	ZBAI_05133	ZBAI_A_scaffold_017	ZBAI_B_scaffold_003	0.951
ZBAI_01553	ZBAI_05132	ZBAI_A_scaffold_017	ZBAI_B_scaffold_003	0.949
ZBAI_01554	ZBAI_05131	ZBAI_A_scaffold_017	ZBAI_B_scaffold_003	0.951
ZBAI_01556	ZBAI_05129	ZBAI_A_scaffold_017	ZBAI_B_scaffold_003	0.937
ZBAI_01497	ZBAI_05764	ZBAI_A_scaffold_017	ZBAI_B_scaffold_018	0.979
ZBAI_01499	ZBAI_05765	ZBAI_A_scaffold_017	ZBAI_B_scaffold_018	0.96
ZBAI_01501	ZBAI_05766	ZBAI_A_scaffold_017	ZBAI_B_scaffold_018	0.997
ZBAI_01502	ZBAI_05767	ZBAI_A_scaffold_017	ZBAI_B_scaffold_018	0.944
ZBAI_01503	ZBAI_05768	ZBAI_A_scaffold_017	ZBAI_B_scaffold_018	0.984
ZBAI_01504	ZBAI_05769	ZBAI_A_scaffold_017	ZBAI_B_scaffold_018	0.986
ZBAI_01505	ZBAI_05770	ZBAI_A_scaffold_017	ZBAI_B_scaffold_018	0.832
ZBAI_01506	ZBAI_05771	ZBAI_A_scaffold_017	ZBAI_B_scaffold_018	0.855
ZBAI_01510	ZBAI_05773	ZBAI_A_scaffold_017	ZBAI_B_scaffold_019	0.989
ZBAI_01511	ZBAI_05774	ZBAI_A_scaffold_017	ZBAI_B_scaffold_019	0.977
ZBAI_01512	ZBAI_05775	ZBAI_A_scaffold_017	ZBAI_B_scaffold_019	0.977
ZBAI_01513	ZBAI_05776	ZBAI_A_scaffold_017	ZBAI_B_scaffold_019	0.948
ZBAI_01514	ZBAI_05777	ZBAI_A_scaffold_017	ZBAI_B_scaffold_019	0.991
ZBAI_01515	ZBAI_05778	ZBAI_A_scaffold_017	ZBAI_B_scaffold_019	0.961
ZBAI_01633	ZBAI_01312	ZBAI_A_scaffold_018	ZBAI_A_scaffold_013	1
ZBAI_01635	ZBAI_01310	ZBAI_A_scaffold_018	ZBAI_A_scaffold_013	0.971
ZBAI_01636	ZBAI_01309	ZBAI_A_scaffold_018	ZBAI_A_scaffold_013	0.921
ZBAI_01637	ZBAI_01308	ZBAI_A_scaffold_018	ZBAI_A_scaffold_013	0.957
ZBAI_01638	ZBAI_01307	ZBAI_A_scaffold_018	ZBAI_A_scaffold_013	0.913
ZBAI_01639	ZBAI_01306	ZBAI_A_scaffold_018	ZBAI_A_scaffold_013	0.925
ZBAI_01640	ZBAI_01305	ZBAI_A_scaffold_018	ZBAI_A_scaffold_013	0.929
ZBAI_01641	ZBAI_01304	ZBAI_A_scaffold_018	ZBAI_A_scaffold_013	0.963
ZBAI_01642	ZBAI_01303	ZBAI_A_scaffold_018	ZBAI_A_scaffold_013	0.982
ZBAI_01643	ZBAI_01302	ZBAI_A_scaffold_018	ZBAI_A_scaffold_013	0.916
ZBAI_01644	ZBAI_01301	ZBAI_A_scaffold_018	ZBAI_A_scaffold_013	1
ZBAI_01645	ZBAI_01300	ZBAI_A_scaffold_018	ZBAI_A_scaffold_013	0.968
ZBAI_01646	ZBAI_01299	ZBAI_A_scaffold_018	ZBAI_A_scaffold_013	0.966
ZBAI_01647	ZBAI_01298	ZBAI_A_scaffold_018	ZBAI_A_scaffold_013	0.973
ZBAI_01648	ZBAI_01297	ZBAI_A_scaffold_018	ZBAI_A_scaffold_013	0.953
ZBAI_01649	ZBAI_01296	ZBAI_A_scaffold_018	ZBAI_A_scaffold_013	0.94
ZBAI_01650	ZBAI_01295	ZBAI_A_scaffold_018	ZBAI_A_scaffold_013	0.978
ZBAI_01777	ZBAI_07063	ZBAI_A_scaffold_018	ZBAI_B_scaffold_033	0.919
ZBAI_01778	ZBAI_07062	ZBAI_A_scaffold_018	ZBAI_B_scaffold_033	0.977
ZBAI_01779	ZBAI_07061	ZBAI_A_scaffold_018	ZBAI_B_scaffold_033	0.991
ZBAI_01780	ZBAI_07541	ZBAI_A_scaffold_018	ZBAI_B_scaffold_040	0.991
ZBAI_01781	ZBAI_07542	ZBAI_A_scaffold_018	ZBAI_B_scaffold_040	0.899
ZBAI_01782	ZBAI_07543	ZBAI_A_scaffold_018	ZBAI_B_scaffold_040	0.945
ZBAI_01783	ZBAI_07544	ZBAI_A_scaffold_018	ZBAI_B_scaffold_040	1
ZBAI_01784	ZBAI_07545	ZBAI_A_scaffold_018	ZBAI_B_scaffold_040	0.867
ZBAI_01785	ZBAI_07546	ZBAI_A_scaffold_018	ZBAI_B_scaffold_040	0.983
ZBAI_01786	ZBAI_07547	ZBAI_A_scaffold_018	ZBAI_B_scaffold_040	0.962
ZBAI_01788	ZBAI_07556	ZBAI_A_scaffold_018	ZBAI_B_scaffold_040	0.743
ZBAI_01789	ZBAI_07557	ZBAI_A_scaffold_018	ZBAI_B_scaffold_040	0.897
ZBAI_01790	ZBAI_07571	ZBAI_A_scaffold_018	ZBAI_B_scaffold_041	0.572
ZBAI_01757	ZBAI_09562	ZBAI_A_scaffold_018	ZBAI_B_scaffold_070	0.98
ZBAI_01758	ZBAI_09563	ZBAI_A_scaffold_018	ZBAI_B_scaffold_070	0.982
ZBAI_01759	ZBAI_09564	ZBAI_A_scaffold_018	ZBAI_B_scaffold_070	0.927
ZBAI_01760	ZBAI_09565	ZBAI_A_scaffold_018	ZBAI_B_scaffold_070	0.975
ZBAI_01761	ZBAI_09566	ZBAI_A_scaffold_018	ZBAI_B_scaffold_070	0.932
ZBAI_01763	ZBAI_09568	ZBAI_A_scaffold_018	ZBAI_B_scaffold_070	0.947
ZBAI_01764	ZBAI_09569	ZBAI_A_scaffold_018	ZBAI_B_scaffold_070	0.929
ZBAI_01765	ZBAI_09570	ZBAI_A_scaffold_018	ZBAI_B_scaffold_070	0.93
ZBAI_01766	ZBAI_09571	ZBAI_A_scaffold_018	ZBAI_B_scaffold_070	0.991
ZBAI_01768	ZBAI_09573	ZBAI_A_scaffold_018	ZBAI_B_scaffold_070	0.982
ZBAI_01769	ZBAI_09574	ZBAI_A_scaffold_018	ZBAI_B_scaffold_070	0.997
ZBAI_01770	ZBAI_09575	ZBAI_A_scaffold_018	ZBAI_B_scaffold_070	0.921
ZBAI_01771	ZBAI_09576	ZBAI_A_scaffold_018	ZBAI_B_scaffold_070	0.929
ZBAI_01772	ZBAI_09577	ZBAI_A_scaffold_018	ZBAI_B_scaffold_070	0.97
ZBAI_01774	ZBAI_09578	ZBAI_A_scaffold_018	ZBAI_B_scaffold_070	0.984
ZBAI_01775	ZBAI_09579	ZBAI_A_scaffold_018	ZBAI_B_scaffold_070	0.916
ZBAI_01651	ZBAI_09585	ZBAI_A_scaffold_018	ZBAI_B_scaffold_071	0.987
ZBAI_01652	ZBAI_09586	ZBAI_A_scaffold_018	ZBAI_B_scaffold_071	0.975
ZBAI_01653	ZBAI_09587	ZBAI_A_scaffold_018	ZBAI_B_scaffold_071	0.994
ZBAI_01654	ZBAI_09588	ZBAI_A_scaffold_018	ZBAI_B_scaffold_071	0.957
ZBAI_01655	ZBAI_09589	ZBAI_A_scaffold_018	ZBAI_B_scaffold_071	0.993
ZBAI_01656	ZBAI_09590	ZBAI_A_scaffold_018	ZBAI_B_scaffold_071	0.81
ZBAI_01657	ZBAI_09591	ZBAI_A_scaffold_018	ZBAI_B_scaffold_071	0.955
ZBAI_01658	ZBAI_09592	ZBAI_A_scaffold_018	ZBAI_B_scaffold_071	0.991
ZBAI_01659	ZBAI_09593	ZBAI_A_scaffold_018	ZBAI_B_scaffold_071	0.982
ZBAI_01660	ZBAI_09594	ZBAI_A_scaffold_018	ZBAI_B_scaffold_071	0.966
ZBAI_01661	ZBAI_09595	ZBAI_A_scaffold_018	ZBAI_B_scaffold_071	0.963
ZBAI_01662	ZBAI_09596	ZBAI_A_scaffold_018	ZBAI_B_scaffold_071	0.937
ZBAI_01663	ZBAI_09597	ZBAI_A_scaffold_018	ZBAI_B_scaffold_071	0.93
ZBAI_01664	ZBAI_09598	ZBAI_A_scaffold_018	ZBAI_B_scaffold_071	0.93
ZBAI_01665	ZBAI_09599	ZBAI_A_scaffold_018	ZBAI_B_scaffold_071	0.939
ZBAI_01666	ZBAI_09600	ZBAI_A_scaffold_018	ZBAI_B_scaffold_071	0.965
ZBAI_01667	ZBAI_09601	ZBAI_A_scaffold_018	ZBAI_B_scaffold_071	0.917
ZBAI_01668	ZBAI_09602	ZBAI_A_scaffold_018	ZBAI_B_scaffold_071	0.962
ZBAI_01669	ZBAI_09603	ZBAI_A_scaffold_018	ZBAI_B_scaffold_071	0.94
ZBAI_01670	ZBAI_09604	ZBAI_A_scaffold_018	ZBAI_B_scaffold_071	0.98
ZBAI_01671	ZBAI_09605	ZBAI_A_scaffold_018	ZBAI_B_scaffold_071	0.968
ZBAI_01672	ZBAI_09606	ZBAI_A_scaffold_018	ZBAI_B_scaffold_071	0.972
ZBAI_01673	ZBAI_09607	ZBAI_A_scaffold_018	ZBAI_B_scaffold_071	0.939
ZBAI_01675	ZBAI_09608	ZBAI_A_scaffold_018	ZBAI_B_scaffold_072	0.962
ZBAI_01676	ZBAI_09609	ZBAI_A_scaffold_018	ZBAI_B_scaffold_072	0.976
ZBAI_01677	ZBAI_09610	ZBAI_A_scaffold_018	ZBAI_B_scaffold_072	0.969
ZBAI_01678	ZBAI_09611	ZBAI_A_scaffold_018	ZBAI_B_scaffold_072	1
ZBAI_01679	ZBAI_09612	ZBAI_A_scaffold_018	ZBAI_B_scaffold_072	0.996
ZBAI_01680	ZBAI_09613	ZBAI_A_scaffold_018	ZBAI_B_scaffold_072	0.965
ZBAI_01681	ZBAI_09614	ZBAI_A_scaffold_018	ZBAI_B_scaffold_072	0.959
ZBAI_01682	ZBAI_09615	ZBAI_A_scaffold_018	ZBAI_B_scaffold_072	0.769
ZBAI_01684	ZBAI_09618	ZBAI_A_scaffold_018	ZBAI_B_scaffold_072	0.922
ZBAI_01685	ZBAI_09619	ZBAI_A_scaffold_018	ZBAI_B_scaffold_072	0.891
ZBAI_01686	ZBAI_09620	ZBAI_A_scaffold_018	ZBAI_B_scaffold_072	0.917
ZBAI_01687	ZBAI_09621	ZBAI_A_scaffold_018	ZBAI_B_scaffold_072	0.933
ZBAI_01688	ZBAI_09622	ZBAI_A_scaffold_018	ZBAI_B_scaffold_072	0.974
ZBAI_01689	ZBAI_09623	ZBAI_A_scaffold_018	ZBAI_B_scaffold_072	0.919
ZBAI_01690	ZBAI_09624	ZBAI_A_scaffold_018	ZBAI_B_scaffold_072	0.945
ZBAI_01691	ZBAI_09625	ZBAI_A_scaffold_018	ZBAI_B_scaffold_072	0.9
ZBAI_01692	ZBAI_09626	ZBAI_A_scaffold_018	ZBAI_B_scaffold_072	0.954
ZBAI_01693	ZBAI_09627	ZBAI_A_scaffold_018	ZBAI_B_scaffold_072	0.942
ZBAI_01694	ZBAI_09628	ZBAI_A_scaffold_018	ZBAI_B_scaffold_072	0.968
ZBAI_01695	ZBAI_09629	ZBAI_A_scaffold_018	ZBAI_B_scaffold_072	0.822
ZBAI_01696	ZBAI_09630	ZBAI_A_scaffold_018	ZBAI_B_scaffold_072	0.975
ZBAI_01698	ZBAI_09632	ZBAI_A_scaffold_018	ZBAI_B_scaffold_072	1
ZBAI_01699	ZBAI_09633	ZBAI_A_scaffold_018	ZBAI_B_scaffold_073	0.872
ZBAI_01700	ZBAI_09634	ZBAI_A_scaffold_018	ZBAI_B_scaffold_073	0.906
ZBAI_01701	ZBAI_09635	ZBAI_A_scaffold_018	ZBAI_B_scaffold_073	0.966
ZBAI_01702	ZBAI_09636	ZBAI_A_scaffold_018	ZBAI_B_scaffold_074	0.729
ZBAI_01703	ZBAI_09637	ZBAI_A_scaffold_018	ZBAI_B_scaffold_074	0.962
ZBAI_01704	ZBAI_09638	ZBAI_A_scaffold_018	ZBAI_B_scaffold_074	0.883
ZBAI_01705	ZBAI_09639	ZBAI_A_scaffold_018	ZBAI_B_scaffold_074	0.968
ZBAI_01706	ZBAI_09640	ZBAI_A_scaffold_018	ZBAI_B_scaffold_074	0.943
ZBAI_01707	ZBAI_09641	ZBAI_A_scaffold_018	ZBAI_B_scaffold_074	0.981
ZBAI_01708	ZBAI_09642	ZBAI_A_scaffold_018	ZBAI_B_scaffold_074	0.929
ZBAI_01709	ZBAI_09643	ZBAI_A_scaffold_018	ZBAI_B_scaffold_074	0.929
ZBAI_01710	ZBAI_09644	ZBAI_A_scaffold_018	ZBAI_B_scaffold_074	0.986
ZBAI_01711	ZBAI_09645	ZBAI_A_scaffold_018	ZBAI_B_scaffold_074	0.983
ZBAI_01712	ZBAI_09646	ZBAI_A_scaffold_018	ZBAI_B_scaffold_074	0.983
ZBAI_01713	ZBAI_09647	ZBAI_A_scaffold_018	ZBAI_B_scaffold_074	0.994
ZBAI_01714	ZBAI_09648	ZBAI_A_scaffold_018	ZBAI_B_scaffold_074	0.935
ZBAI_01715	ZBAI_09649	ZBAI_A_scaffold_018	ZBAI_B_scaffold_074	0.948
ZBAI_01716	ZBAI_09650	ZBAI_A_scaffold_018	ZBAI_B_scaffold_074	0.907
ZBAI_01717	ZBAI_09651	ZBAI_A_scaffold_018	ZBAI_B_scaffold_074	0.939
ZBAI_01718	ZBAI_09652	ZBAI_A_scaffold_018	ZBAI_B_scaffold_074	0.976
ZBAI_01719	ZBAI_09653	ZBAI_A_scaffold_018	ZBAI_B_scaffold_074	0.963
ZBAI_01721	ZBAI_09655	ZBAI_A_scaffold_018	ZBAI_B_scaffold_074	0.972
ZBAI_01722	ZBAI_09656	ZBAI_A_scaffold_018	ZBAI_B_scaffold_074	0.986
ZBAI_01724	ZBAI_09659	ZBAI_A_scaffold_018	ZBAI_B_scaffold_074	0.978
ZBAI_01725	ZBAI_09660	ZBAI_A_scaffold_018	ZBAI_B_scaffold_074	0.972
ZBAI_01726	ZBAI_09661	ZBAI_A_scaffold_018	ZBAI_B_scaffold_074	0.989
ZBAI_01727	ZBAI_09662	ZBAI_A_scaffold_018	ZBAI_B_scaffold_074	0.912
ZBAI_01728	ZBAI_09663	ZBAI_A_scaffold_018	ZBAI_B_scaffold_074	0.988
ZBAI_01729	ZBAI_09664	ZBAI_A_scaffold_018	ZBAI_B_scaffold_074	0.927
ZBAI_01730	ZBAI_09665	ZBAI_A_scaffold_018	ZBAI_B_scaffold_074	0.98
ZBAI_01733	ZBAI_09667	ZBAI_A_scaffold_018	ZBAI_B_scaffold_074	0.897
ZBAI_01735	ZBAI_09669	ZBAI_A_scaffold_018	ZBAI_B_scaffold_074	0.969
ZBAI_01736	ZBAI_09670	ZBAI_A_scaffold_018	ZBAI_B_scaffold_074	0.918
ZBAI_01737	ZBAI_09671	ZBAI_A_scaffold_018	ZBAI_B_scaffold_074	0.993
ZBAI_01738	ZBAI_09672	ZBAI_A_scaffold_018	ZBAI_B_scaffold_074	0.973
ZBAI_01739	ZBAI_09673	ZBAI_A_scaffold_018	ZBAI_B_scaffold_074	0.985
ZBAI_01742	ZBAI_09676	ZBAI_A_scaffold_018	ZBAI_B_scaffold_074	0.944
ZBAI_01743	ZBAI_09677	ZBAI_A_scaffold_018	ZBAI_B_scaffold_074	0.943
ZBAI_01744	ZBAI_09678	ZBAI_A_scaffold_018	ZBAI_B_scaffold_074	0.864
ZBAI_01745	ZBAI_09679	ZBAI_A_scaffold_018	ZBAI_B_scaffold_074	0.947
ZBAI_01746	ZBAI_09680	ZBAI_A_scaffold_018	ZBAI_B_scaffold_074	0.918
ZBAI_01747	ZBAI_09681	ZBAI_A_scaffold_018	ZBAI_B_scaffold_074	0.95
ZBAI_01748	ZBAI_09682	ZBAI_A_scaffold_018	ZBAI_B_scaffold_074	0.945
ZBAI_01749	ZBAI_09683	ZBAI_A_scaffold_018	ZBAI_B_scaffold_074	0.932
ZBAI_01750	ZBAI_09684	ZBAI_A_scaffold_018	ZBAI_B_scaffold_074	0.989
ZBAI_01752	ZBAI_09685	ZBAI_A_scaffold_018	ZBAI_B_scaffold_075	0.966
ZBAI_01753	ZBAI_09686	ZBAI_A_scaffold_018	ZBAI_B_scaffold_075	0.934
ZBAI_01754	ZBAI_09687	ZBAI_A_scaffold_018	ZBAI_B_scaffold_075	0.975
ZBAI_01755	ZBAI_09688	ZBAI_A_scaffold_018	ZBAI_B_scaffold_075	0.96
ZBAI_01756	ZBAI_09689	ZBAI_A_scaffold_018	ZBAI_B_scaffold_075	0.968
ZBAI_01794	ZBAI_00950	ZBAI_A_scaffold_019	ZBAI_A_scaffold_011	0.582
ZBAI_01793	ZBAI_08163	ZBAI_A_scaffold_019	ZBAI_B_scaffold_051	0.707
ZBAI_01803	ZBAI_07577	ZBAI_A_scaffold_020	ZBAI_B_scaffold_044	0.583
ZBAI_01804	ZBAI_07579	ZBAI_A_scaffold_020	ZBAI_B_scaffold_044	0.371
ZBAI_01805	ZBAI_07580	ZBAI_A_scaffold_020	ZBAI_B_scaffold_044	0.871
ZBAI_01806	ZBAI_07582	ZBAI_A_scaffold_020	ZBAI_B_scaffold_045	0.494
ZBAI_01807	ZBAI_07583	ZBAI_A_scaffold_020	ZBAI_B_scaffold_045	0.98
ZBAI_01808	ZBAI_07584	ZBAI_A_scaffold_020	ZBAI_B_scaffold_045	0.97
ZBAI_01809	ZBAI_07585	ZBAI_A_scaffold_020	ZBAI_B_scaffold_045	0.981
ZBAI_01810	ZBAI_07586	ZBAI_A_scaffold_020	ZBAI_B_scaffold_045	0.968
ZBAI_01812	ZBAI_07587	ZBAI_A_scaffold_020	ZBAI_B_scaffold_045	0.937
ZBAI_01813	ZBAI_07589	ZBAI_A_scaffold_020	ZBAI_B_scaffold_045	0.983
ZBAI_01814	ZBAI_07590	ZBAI_A_scaffold_020	ZBAI_B_scaffold_045	0.931
ZBAI_01816	ZBAI_07592	ZBAI_A_scaffold_020	ZBAI_B_scaffold_045	0.941
ZBAI_01817	ZBAI_07593	ZBAI_A_scaffold_020	ZBAI_B_scaffold_045	0.835
ZBAI_01818	ZBAI_07594	ZBAI_A_scaffold_020	ZBAI_B_scaffold_045	0.967
ZBAI_01819	ZBAI_07595	ZBAI_A_scaffold_020	ZBAI_B_scaffold_045	0.937
ZBAI_01795	ZBAI_08166	ZBAI_A_scaffold_020	ZBAI_B_scaffold_051	0.874
ZBAI_01796	ZBAI_08167	ZBAI_A_scaffold_020	ZBAI_B_scaffold_051	0.649
ZBAI_01797	ZBAI_08168	ZBAI_A_scaffold_020	ZBAI_B_scaffold_051	0.704
ZBAI_01800	ZBAI_08170	ZBAI_A_scaffold_020	ZBAI_B_scaffold_051	0.954
ZBAI_01861	ZBAI_06393	ZBAI_A_scaffold_021	ZBAI_B_scaffold_022	0.985
ZBAI_01862	ZBAI_06392	ZBAI_A_scaffold_021	ZBAI_B_scaffold_022	0.905
ZBAI_01863	ZBAI_06391	ZBAI_A_scaffold_021	ZBAI_B_scaffold_022	0.985
ZBAI_01864	ZBAI_06390	ZBAI_A_scaffold_021	ZBAI_B_scaffold_022	0.938
ZBAI_01865	ZBAI_06389	ZBAI_A_scaffold_021	ZBAI_B_scaffold_022	0.933
ZBAI_01866	ZBAI_06388	ZBAI_A_scaffold_021	ZBAI_B_scaffold_022	0.974
ZBAI_01867	ZBAI_06387	ZBAI_A_scaffold_021	ZBAI_B_scaffold_022	0.972
ZBAI_01868	ZBAI_06386	ZBAI_A_scaffold_021	ZBAI_B_scaffold_022	0.953
ZBAI_01870	ZBAI_06384	ZBAI_A_scaffold_021	ZBAI_B_scaffold_022	0.981
ZBAI_01871	ZBAI_06383	ZBAI_A_scaffold_021	ZBAI_B_scaffold_022	0.957
ZBAI_01872	ZBAI_06382	ZBAI_A_scaffold_021	ZBAI_B_scaffold_022	0.969
ZBAI_01873	ZBAI_06381	ZBAI_A_scaffold_021	ZBAI_B_scaffold_022	0.968
ZBAI_01875	ZBAI_06379	ZBAI_A_scaffold_021	ZBAI_B_scaffold_022	0.96
ZBAI_01876	ZBAI_06378	ZBAI_A_scaffold_021	ZBAI_B_scaffold_022	0.937
ZBAI_01877	ZBAI_06377	ZBAI_A_scaffold_021	ZBAI_B_scaffold_022	0.922
ZBAI_01878	ZBAI_06376	ZBAI_A_scaffold_021	ZBAI_B_scaffold_022	0.92
ZBAI_01879	ZBAI_06375	ZBAI_A_scaffold_021	ZBAI_B_scaffold_022	0.913
ZBAI_01880	ZBAI_06374	ZBAI_A_scaffold_021	ZBAI_B_scaffold_022	0.979
ZBAI_01881	ZBAI_06373	ZBAI_A_scaffold_021	ZBAI_B_scaffold_022	0.888
ZBAI_01882	ZBAI_06372	ZBAI_A_scaffold_021	ZBAI_B_scaffold_022	0.888
ZBAI_01884	ZBAI_06370	ZBAI_A_scaffold_021	ZBAI_B_scaffold_022	0.896
ZBAI_01885	ZBAI_06369	ZBAI_A_scaffold_021	ZBAI_B_scaffold_022	0.983
ZBAI_01886	ZBAI_06368	ZBAI_A_scaffold_021	ZBAI_B_scaffold_022	0.997
ZBAI_01888	ZBAI_06367	ZBAI_A_scaffold_021	ZBAI_B_scaffold_022	0.986
ZBAI_01889	ZBAI_06366	ZBAI_A_scaffold_021	ZBAI_B_scaffold_022	0.959
ZBAI_01890	ZBAI_06365	ZBAI_A_scaffold_021	ZBAI_B_scaffold_022	0.895
ZBAI_01891	ZBAI_06364	ZBAI_A_scaffold_021	ZBAI_B_scaffold_022	0.987
ZBAI_01894	ZBAI_06361	ZBAI_A_scaffold_021	ZBAI_B_scaffold_022	1
ZBAI_01895	ZBAI_06360	ZBAI_A_scaffold_021	ZBAI_B_scaffold_022	0.861
ZBAI_01897	ZBAI_06358	ZBAI_A_scaffold_021	ZBAI_B_scaffold_022	0.908
ZBAI_01898	ZBAI_06357	ZBAI_A_scaffold_021	ZBAI_B_scaffold_022	0.953
ZBAI_01899	ZBAI_06356	ZBAI_A_scaffold_021	ZBAI_B_scaffold_022	0.934
ZBAI_01900	ZBAI_06355	ZBAI_A_scaffold_021	ZBAI_B_scaffold_022	0.978
ZBAI_01901	ZBAI_06354	ZBAI_A_scaffold_021	ZBAI_B_scaffold_022	0.948
ZBAI_01902	ZBAI_06353	ZBAI_A_scaffold_021	ZBAI_B_scaffold_022	0.985
ZBAI_01903	ZBAI_06352	ZBAI_A_scaffold_021	ZBAI_B_scaffold_022	0.916
ZBAI_01904	ZBAI_06351	ZBAI_A_scaffold_021	ZBAI_B_scaffold_022	0.93
ZBAI_01906	ZBAI_06349	ZBAI_A_scaffold_021	ZBAI_B_scaffold_022	0.973
ZBAI_01907	ZBAI_06348	ZBAI_A_scaffold_021	ZBAI_B_scaffold_022	0.966
ZBAI_01908	ZBAI_06347	ZBAI_A_scaffold_021	ZBAI_B_scaffold_022	0.992
ZBAI_01909	ZBAI_06346	ZBAI_A_scaffold_021	ZBAI_B_scaffold_022	0.928
ZBAI_01910	ZBAI_06345	ZBAI_A_scaffold_021	ZBAI_B_scaffold_022	0.938
ZBAI_01911	ZBAI_06344	ZBAI_A_scaffold_021	ZBAI_B_scaffold_022	0.981
ZBAI_01912	ZBAI_06343	ZBAI_A_scaffold_021	ZBAI_B_scaffold_022	0.979
ZBAI_01913	ZBAI_06342	ZBAI_A_scaffold_021	ZBAI_B_scaffold_022	0.893
ZBAI_01914	ZBAI_06341	ZBAI_A_scaffold_021	ZBAI_B_scaffold_022	0.988
ZBAI_01915	ZBAI_06340	ZBAI_A_scaffold_021	ZBAI_B_scaffold_022	0.981
ZBAI_01916	ZBAI_06339	ZBAI_A_scaffold_021	ZBAI_B_scaffold_022	0.922
ZBAI_01917	ZBAI_06338	ZBAI_A_scaffold_021	ZBAI_B_scaffold_022	0.972
ZBAI_01919	ZBAI_06335	ZBAI_A_scaffold_021	ZBAI_B_scaffold_022	0.931
ZBAI_01920	ZBAI_06334	ZBAI_A_scaffold_021	ZBAI_B_scaffold_022	0.952
ZBAI_01921	ZBAI_06333	ZBAI_A_scaffold_021	ZBAI_B_scaffold_022	0.939
ZBAI_01923	ZBAI_06331	ZBAI_A_scaffold_021	ZBAI_B_scaffold_022	0.974
ZBAI_01924	ZBAI_06330	ZBAI_A_scaffold_021	ZBAI_B_scaffold_022	0.99
ZBAI_01925	ZBAI_06329	ZBAI_A_scaffold_021	ZBAI_B_scaffold_022	0.963
ZBAI_01926	ZBAI_06328	ZBAI_A_scaffold_021	ZBAI_B_scaffold_022	0.932
ZBAI_01927	ZBAI_06327	ZBAI_A_scaffold_021	ZBAI_B_scaffold_022	0.973
ZBAI_01928	ZBAI_06326	ZBAI_A_scaffold_021	ZBAI_B_scaffold_022	0.99
ZBAI_01929	ZBAI_06325	ZBAI_A_scaffold_021	ZBAI_B_scaffold_022	0.984
ZBAI_01930	ZBAI_06324	ZBAI_A_scaffold_021	ZBAI_B_scaffold_022	0.963
ZBAI_01931	ZBAI_06323	ZBAI_A_scaffold_021	ZBAI_B_scaffold_022	0.975
ZBAI_01932	ZBAI_06322	ZBAI_A_scaffold_021	ZBAI_B_scaffold_022	0.977
ZBAI_01933	ZBAI_06320	ZBAI_A_scaffold_021	ZBAI_B_scaffold_022	0.975
ZBAI_01834	ZBAI_07465	ZBAI_A_scaffold_021	ZBAI_B_scaffold_040	0.919
ZBAI_01835	ZBAI_07464	ZBAI_A_scaffold_021	ZBAI_B_scaffold_040	0.968
ZBAI_01836	ZBAI_07463	ZBAI_A_scaffold_021	ZBAI_B_scaffold_040	0.892
ZBAI_01837	ZBAI_07462	ZBAI_A_scaffold_021	ZBAI_B_scaffold_040	0.982
ZBAI_01838	ZBAI_07461	ZBAI_A_scaffold_021	ZBAI_B_scaffold_040	0.93
ZBAI_01839	ZBAI_07460	ZBAI_A_scaffold_021	ZBAI_B_scaffold_040	0.99
ZBAI_01840	ZBAI_07459	ZBAI_A_scaffold_021	ZBAI_B_scaffold_040	0.974
ZBAI_01841	ZBAI_07458	ZBAI_A_scaffold_021	ZBAI_B_scaffold_040	0.977
ZBAI_01842	ZBAI_07457	ZBAI_A_scaffold_021	ZBAI_B_scaffold_040	0.918
ZBAI_01843	ZBAI_07456	ZBAI_A_scaffold_021	ZBAI_B_scaffold_040	0.973
ZBAI_01845	ZBAI_07454	ZBAI_A_scaffold_021	ZBAI_B_scaffold_040	0.834
ZBAI_01846	ZBAI_07453	ZBAI_A_scaffold_021	ZBAI_B_scaffold_040	0.947
ZBAI_01847	ZBAI_07452	ZBAI_A_scaffold_021	ZBAI_B_scaffold_040	0.949
ZBAI_01848	ZBAI_07451	ZBAI_A_scaffold_021	ZBAI_B_scaffold_040	0.994
ZBAI_01849	ZBAI_07450	ZBAI_A_scaffold_021	ZBAI_B_scaffold_040	0.968
ZBAI_01851	ZBAI_07448	ZBAI_A_scaffold_021	ZBAI_B_scaffold_040	0.968
ZBAI_01852	ZBAI_07447	ZBAI_A_scaffold_021	ZBAI_B_scaffold_040	0.981
ZBAI_01853	ZBAI_07446	ZBAI_A_scaffold_021	ZBAI_B_scaffold_040	0.99
ZBAI_01855	ZBAI_07444	ZBAI_A_scaffold_021	ZBAI_B_scaffold_040	0.958
ZBAI_01856	ZBAI_07443	ZBAI_A_scaffold_021	ZBAI_B_scaffold_040	0.988
ZBAI_01857	ZBAI_07442	ZBAI_A_scaffold_021	ZBAI_B_scaffold_040	0.961
ZBAI_01858	ZBAI_07441	ZBAI_A_scaffold_021	ZBAI_B_scaffold_040	0.966
ZBAI_01859	ZBAI_07440	ZBAI_A_scaffold_021	ZBAI_B_scaffold_040	0.826
ZBAI_01821	ZBAI_07598	ZBAI_A_scaffold_021	ZBAI_B_scaffold_045	0.731
ZBAI_01822	ZBAI_07599	ZBAI_A_scaffold_021	ZBAI_B_scaffold_045	1
ZBAI_01823	ZBAI_07600	ZBAI_A_scaffold_021	ZBAI_B_scaffold_045	0.947
ZBAI_01824	ZBAI_07601	ZBAI_A_scaffold_021	ZBAI_B_scaffold_045	0.967
ZBAI_01825	ZBAI_07602	ZBAI_A_scaffold_021	ZBAI_B_scaffold_045	0.944
ZBAI_01826	ZBAI_07603	ZBAI_A_scaffold_021	ZBAI_B_scaffold_045	0.912
ZBAI_01827	ZBAI_07604	ZBAI_A_scaffold_021	ZBAI_B_scaffold_045	0.963
ZBAI_01828	ZBAI_07605	ZBAI_A_scaffold_021	ZBAI_B_scaffold_045	0.955
ZBAI_01829	ZBAI_07607	ZBAI_A_scaffold_021	ZBAI_B_scaffold_045	0.91
ZBAI_01830	ZBAI_07609	ZBAI_A_scaffold_021	ZBAI_B_scaffold_045	0.978
ZBAI_01831	ZBAI_07610	ZBAI_A_scaffold_021	ZBAI_B_scaffold_045	0.911
ZBAI_01832	ZBAI_07611	ZBAI_A_scaffold_021	ZBAI_B_scaffold_045	0.932
ZBAI_01934	ZBAI_06317	ZBAI_A_scaffold_022	ZBAI_B_scaffold_022	0.975
ZBAI_01935	ZBAI_06316	ZBAI_A_scaffold_022	ZBAI_B_scaffold_022	0.981
ZBAI_01936	ZBAI_06315	ZBAI_A_scaffold_022	ZBAI_B_scaffold_022	0.872
ZBAI_01937	ZBAI_06314	ZBAI_A_scaffold_022	ZBAI_B_scaffold_022	0.984
ZBAI_01938	ZBAI_06313	ZBAI_A_scaffold_022	ZBAI_B_scaffold_022	0.564
ZBAI_01939	ZBAI_06311	ZBAI_A_scaffold_023	ZBAI_B_scaffold_022	0.866
ZBAI_01940	ZBAI_06310	ZBAI_A_scaffold_023	ZBAI_B_scaffold_022	0.955
ZBAI_01941	ZBAI_06309	ZBAI_A_scaffold_023	ZBAI_B_scaffold_022	0.97
ZBAI_01942	ZBAI_06308	ZBAI_A_scaffold_023	ZBAI_B_scaffold_022	0.98
ZBAI_01943	ZBAI_06307	ZBAI_A_scaffold_023	ZBAI_B_scaffold_022	0.923
ZBAI_01944	ZBAI_06306	ZBAI_A_scaffold_023	ZBAI_B_scaffold_022	0.977
ZBAI_01945	ZBAI_06305	ZBAI_A_scaffold_023	ZBAI_B_scaffold_022	0.944
ZBAI_01946	ZBAI_06304	ZBAI_A_scaffold_023	ZBAI_B_scaffold_022	0.971
ZBAI_01947	ZBAI_06303	ZBAI_A_scaffold_023	ZBAI_B_scaffold_022	0.985
ZBAI_01948	ZBAI_06302	ZBAI_A_scaffold_023	ZBAI_B_scaffold_022	0.94
ZBAI_01950	ZBAI_06301	ZBAI_A_scaffold_023	ZBAI_B_scaffold_022	0.972
ZBAI_01951	ZBAI_06300	ZBAI_A_scaffold_023	ZBAI_B_scaffold_022	0.931
ZBAI_01952	ZBAI_06299	ZBAI_A_scaffold_023	ZBAI_B_scaffold_022	0.962
ZBAI_01953	ZBAI_06298	ZBAI_A_scaffold_023	ZBAI_B_scaffold_022	0.887
ZBAI_01954	ZBAI_06297	ZBAI_A_scaffold_023	ZBAI_B_scaffold_022	0.974
ZBAI_01955	ZBAI_06296	ZBAI_A_scaffold_023	ZBAI_B_scaffold_022	0.991
ZBAI_01956	ZBAI_06295	ZBAI_A_scaffold_023	ZBAI_B_scaffold_022	0.901
ZBAI_01957	ZBAI_06294	ZBAI_A_scaffold_023	ZBAI_B_scaffold_022	0.965
ZBAI_01958	ZBAI_06293	ZBAI_A_scaffold_023	ZBAI_B_scaffold_022	0.989
ZBAI_01959	ZBAI_06292	ZBAI_A_scaffold_023	ZBAI_B_scaffold_022	0.925
ZBAI_01960	ZBAI_06291	ZBAI_A_scaffold_023	ZBAI_B_scaffold_022	0.959
ZBAI_01961	ZBAI_06732	ZBAI_A_scaffold_023	ZBAI_B_scaffold_025	0.961
ZBAI_01963	ZBAI_06734	ZBAI_A_scaffold_023	ZBAI_B_scaffold_025	0.993
ZBAI_01964	ZBAI_06735	ZBAI_A_scaffold_023	ZBAI_B_scaffold_025	0.955
ZBAI_01965	ZBAI_06736	ZBAI_A_scaffold_023	ZBAI_B_scaffold_025	0.973
ZBAI_01966	ZBAI_06737	ZBAI_A_scaffold_023	ZBAI_B_scaffold_025	0.923
ZBAI_01967	ZBAI_06738	ZBAI_A_scaffold_023	ZBAI_B_scaffold_025	0.978
ZBAI_01968	ZBAI_06739	ZBAI_A_scaffold_023	ZBAI_B_scaffold_025	0.962
ZBAI_01969	ZBAI_06740	ZBAI_A_scaffold_023	ZBAI_B_scaffold_025	0.97
ZBAI_01970	ZBAI_06741	ZBAI_A_scaffold_023	ZBAI_B_scaffold_025	0.959
ZBAI_01971	ZBAI_06742	ZBAI_A_scaffold_023	ZBAI_B_scaffold_025	0.925
ZBAI_01972	ZBAI_06743	ZBAI_A_scaffold_023	ZBAI_B_scaffold_025	0.962
ZBAI_01973	ZBAI_07683	ZBAI_A_scaffold_023	ZBAI_B_scaffold_045	0.893
ZBAI_01975	ZBAI_07681	ZBAI_A_scaffold_023	ZBAI_B_scaffold_045	0.942
ZBAI_01976	ZBAI_07680	ZBAI_A_scaffold_023	ZBAI_B_scaffold_045	0.974
ZBAI_01977	ZBAI_07679	ZBAI_A_scaffold_023	ZBAI_B_scaffold_045	0.956
ZBAI_01978	ZBAI_07836	ZBAI_A_scaffold_023	ZBAI_B_scaffold_046	0.987
ZBAI_01979	ZBAI_07837	ZBAI_A_scaffold_023	ZBAI_B_scaffold_046	0.973
ZBAI_01980	ZBAI_07838	ZBAI_A_scaffold_023	ZBAI_B_scaffold_046	0.981
ZBAI_01981	ZBAI_07839	ZBAI_A_scaffold_023	ZBAI_B_scaffold_046	0.954
ZBAI_01982	ZBAI_07840	ZBAI_A_scaffold_023	ZBAI_B_scaffold_046	0.893
ZBAI_01984	ZBAI_07842	ZBAI_A_scaffold_023	ZBAI_B_scaffold_046	0.994
ZBAI_01985	ZBAI_07843	ZBAI_A_scaffold_023	ZBAI_B_scaffold_046	0.987
ZBAI_01986	ZBAI_07844	ZBAI_A_scaffold_023	ZBAI_B_scaffold_046	0.939
ZBAI_01987	ZBAI_07845	ZBAI_A_scaffold_023	ZBAI_B_scaffold_046	0.982
ZBAI_01988	ZBAI_07846	ZBAI_A_scaffold_023	ZBAI_B_scaffold_046	0.975
ZBAI_01990	ZBAI_07848	ZBAI_A_scaffold_023	ZBAI_B_scaffold_046	0.965
ZBAI_01991	ZBAI_07849	ZBAI_A_scaffold_023	ZBAI_B_scaffold_046	1
ZBAI_01992	ZBAI_07850	ZBAI_A_scaffold_023	ZBAI_B_scaffold_046	0.983
ZBAI_01993	ZBAI_07851	ZBAI_A_scaffold_023	ZBAI_B_scaffold_046	0.983
ZBAI_01995	ZBAI_07853	ZBAI_A_scaffold_023	ZBAI_B_scaffold_046	0.93
ZBAI_01996	ZBAI_07854	ZBAI_A_scaffold_023	ZBAI_B_scaffold_046	0.954
ZBAI_01997	ZBAI_07855	ZBAI_A_scaffold_023	ZBAI_B_scaffold_046	0.972
ZBAI_01998	ZBAI_07856	ZBAI_A_scaffold_023	ZBAI_B_scaffold_046	0.975
ZBAI_01999	ZBAI_07857	ZBAI_A_scaffold_023	ZBAI_B_scaffold_046	1
ZBAI_02000	ZBAI_07858	ZBAI_A_scaffold_023	ZBAI_B_scaffold_046	1
ZBAI_02001	ZBAI_07859	ZBAI_A_scaffold_023	ZBAI_B_scaffold_046	0.957
ZBAI_02002	ZBAI_07860	ZBAI_A_scaffold_023	ZBAI_B_scaffold_046	0.971
ZBAI_02003	ZBAI_07861	ZBAI_A_scaffold_023	ZBAI_B_scaffold_046	0.903
ZBAI_02004	ZBAI_07862	ZBAI_A_scaffold_023	ZBAI_B_scaffold_046	0.929
ZBAI_02005	ZBAI_07863	ZBAI_A_scaffold_023	ZBAI_B_scaffold_046	0.965
ZBAI_02006	ZBAI_07864	ZBAI_A_scaffold_023	ZBAI_B_scaffold_046	0.962
ZBAI_02007	ZBAI_07865	ZBAI_A_scaffold_023	ZBAI_B_scaffold_046	0.975
ZBAI_02008	ZBAI_07867	ZBAI_A_scaffold_023	ZBAI_B_scaffold_047	0.837
ZBAI_02009	ZBAI_07868	ZBAI_A_scaffold_023	ZBAI_B_scaffold_047	0.987
ZBAI_02010	ZBAI_07869	ZBAI_A_scaffold_023	ZBAI_B_scaffold_047	0.972
ZBAI_02011	ZBAI_07870	ZBAI_A_scaffold_023	ZBAI_B_scaffold_047	0.99
ZBAI_02012	ZBAI_07871	ZBAI_A_scaffold_023	ZBAI_B_scaffold_047	0.954
ZBAI_02013	ZBAI_07872	ZBAI_A_scaffold_023	ZBAI_B_scaffold_047	0.986
ZBAI_02014	ZBAI_07873	ZBAI_A_scaffold_023	ZBAI_B_scaffold_047	0.989
ZBAI_02016	ZBAI_07874	ZBAI_A_scaffold_023	ZBAI_B_scaffold_047	0.971
ZBAI_02017	ZBAI_07875	ZBAI_A_scaffold_023	ZBAI_B_scaffold_047	0.953
ZBAI_02018	ZBAI_07876	ZBAI_A_scaffold_023	ZBAI_B_scaffold_047	0.976
ZBAI_02019	ZBAI_07877	ZBAI_A_scaffold_023	ZBAI_B_scaffold_047	0.988
ZBAI_02020	ZBAI_07878	ZBAI_A_scaffold_023	ZBAI_B_scaffold_047	0.953
ZBAI_02021	ZBAI_07879	ZBAI_A_scaffold_023	ZBAI_B_scaffold_047	0.896
ZBAI_02022	ZBAI_07880	ZBAI_A_scaffold_023	ZBAI_B_scaffold_047	0.973
ZBAI_02023	ZBAI_07881	ZBAI_A_scaffold_023	ZBAI_B_scaffold_047	0.99
ZBAI_02024	ZBAI_07882	ZBAI_A_scaffold_023	ZBAI_B_scaffold_047	0.958
ZBAI_02025	ZBAI_07883	ZBAI_A_scaffold_023	ZBAI_B_scaffold_047	0.993
ZBAI_02026	ZBAI_07884	ZBAI_A_scaffold_023	ZBAI_B_scaffold_047	0.878
ZBAI_02027	ZBAI_07885	ZBAI_A_scaffold_023	ZBAI_B_scaffold_047	0.98
ZBAI_02028	ZBAI_07886	ZBAI_A_scaffold_023	ZBAI_B_scaffold_047	0.997
ZBAI_02029	ZBAI_07887	ZBAI_A_scaffold_023	ZBAI_B_scaffold_047	0.968
ZBAI_02030	ZBAI_07888	ZBAI_A_scaffold_023	ZBAI_B_scaffold_047	0.989
ZBAI_02032	ZBAI_07890	ZBAI_A_scaffold_023	ZBAI_B_scaffold_047	0.978
ZBAI_02034	ZBAI_07891	ZBAI_A_scaffold_023	ZBAI_B_scaffold_047	0.537
ZBAI_02035	ZBAI_07892	ZBAI_A_scaffold_024	ZBAI_B_scaffold_047	0.986
ZBAI_02036	ZBAI_07893	ZBAI_A_scaffold_024	ZBAI_B_scaffold_047	0.959
ZBAI_02037	ZBAI_07894	ZBAI_A_scaffold_024	ZBAI_B_scaffold_047	0.925
ZBAI_02038	ZBAI_07895	ZBAI_A_scaffold_024	ZBAI_B_scaffold_047	0.927
ZBAI_02039	ZBAI_07896	ZBAI_A_scaffold_024	ZBAI_B_scaffold_047	0.99
ZBAI_02040	ZBAI_07897	ZBAI_A_scaffold_024	ZBAI_B_scaffold_047	0.965
ZBAI_02042	ZBAI_07899	ZBAI_A_scaffold_024	ZBAI_B_scaffold_047	0.92
ZBAI_02043	ZBAI_07900	ZBAI_A_scaffold_024	ZBAI_B_scaffold_047	0.963
ZBAI_02044	ZBAI_07901	ZBAI_A_scaffold_024	ZBAI_B_scaffold_047	0.981
ZBAI_02045	ZBAI_07902	ZBAI_A_scaffold_024	ZBAI_B_scaffold_047	0.97
ZBAI_02046	ZBAI_07903	ZBAI_A_scaffold_024	ZBAI_B_scaffold_047	0.918
ZBAI_02047	ZBAI_07904	ZBAI_A_scaffold_024	ZBAI_B_scaffold_047	0.997
ZBAI_02048	ZBAI_07905	ZBAI_A_scaffold_024	ZBAI_B_scaffold_047	0.942
ZBAI_02049	ZBAI_07906	ZBAI_A_scaffold_024	ZBAI_B_scaffold_047	0.933
ZBAI_02050	ZBAI_07907	ZBAI_A_scaffold_024	ZBAI_B_scaffold_047	0.987
ZBAI_02051	ZBAI_07908	ZBAI_A_scaffold_024	ZBAI_B_scaffold_047	0.998
ZBAI_02052	ZBAI_07909	ZBAI_A_scaffold_024	ZBAI_B_scaffold_047	0.925
ZBAI_02053	ZBAI_07910	ZBAI_A_scaffold_024	ZBAI_B_scaffold_047	0.971
ZBAI_02054	ZBAI_07911	ZBAI_A_scaffold_024	ZBAI_B_scaffold_047	0.958
ZBAI_02057	ZBAI_07913	ZBAI_A_scaffold_024	ZBAI_B_scaffold_047	0.965
ZBAI_02058	ZBAI_07914	ZBAI_A_scaffold_024	ZBAI_B_scaffold_047	0.877
ZBAI_02059	ZBAI_07915	ZBAI_A_scaffold_024	ZBAI_B_scaffold_047	0.985
ZBAI_02060	ZBAI_07916	ZBAI_A_scaffold_024	ZBAI_B_scaffold_047	0.984
ZBAI_02061	ZBAI_07917	ZBAI_A_scaffold_024	ZBAI_B_scaffold_047	0.987
ZBAI_02062	ZBAI_07918	ZBAI_A_scaffold_024	ZBAI_B_scaffold_047	0.953
ZBAI_02063	ZBAI_07919	ZBAI_A_scaffold_024	ZBAI_B_scaffold_047	1
ZBAI_02064	ZBAI_07920	ZBAI_A_scaffold_024	ZBAI_B_scaffold_047	0.97
ZBAI_02065	ZBAI_07921	ZBAI_A_scaffold_024	ZBAI_B_scaffold_047	0.973
ZBAI_02066	ZBAI_07922	ZBAI_A_scaffold_024	ZBAI_B_scaffold_047	0.967
ZBAI_02067	ZBAI_07923	ZBAI_A_scaffold_024	ZBAI_B_scaffold_047	0.978
ZBAI_02068	ZBAI_07924	ZBAI_A_scaffold_024	ZBAI_B_scaffold_047	0.916
ZBAI_02069	ZBAI_07925	ZBAI_A_scaffold_024	ZBAI_B_scaffold_047	0.994
ZBAI_02070	ZBAI_07926	ZBAI_A_scaffold_024	ZBAI_B_scaffold_047	0.988
ZBAI_02071	ZBAI_07927	ZBAI_A_scaffold_024	ZBAI_B_scaffold_047	0.81
ZBAI_02072	ZBAI_07928	ZBAI_A_scaffold_024	ZBAI_B_scaffold_047	0.892
ZBAI_02073	ZBAI_07929	ZBAI_A_scaffold_024	ZBAI_B_scaffold_047	0.902
ZBAI_02075	ZBAI_07931	ZBAI_A_scaffold_024	ZBAI_B_scaffold_047	0.835
ZBAI_02076	ZBAI_07932	ZBAI_A_scaffold_024	ZBAI_B_scaffold_047	0.941
ZBAI_02077	ZBAI_07933	ZBAI_A_scaffold_024	ZBAI_B_scaffold_047	0.977
ZBAI_02078	ZBAI_07934	ZBAI_A_scaffold_024	ZBAI_B_scaffold_047	0.97
ZBAI_02079	ZBAI_07935	ZBAI_A_scaffold_024	ZBAI_B_scaffold_047	0.985
ZBAI_02080	ZBAI_07936	ZBAI_A_scaffold_024	ZBAI_B_scaffold_047	0.925
ZBAI_02081	ZBAI_07937	ZBAI_A_scaffold_024	ZBAI_B_scaffold_047	0.948
ZBAI_02082	ZBAI_07938	ZBAI_A_scaffold_024	ZBAI_B_scaffold_047	0.982
ZBAI_02083	ZBAI_07939	ZBAI_A_scaffold_024	ZBAI_B_scaffold_047	0.954
ZBAI_02084	ZBAI_07940	ZBAI_A_scaffold_024	ZBAI_B_scaffold_047	0.944
ZBAI_02085	ZBAI_07941	ZBAI_A_scaffold_024	ZBAI_B_scaffold_047	0.969
ZBAI_02086	ZBAI_07942	ZBAI_A_scaffold_024	ZBAI_B_scaffold_047	0.985
ZBAI_02087	ZBAI_07943	ZBAI_A_scaffold_024	ZBAI_B_scaffold_047	0.83
ZBAI_02088	ZBAI_07944	ZBAI_A_scaffold_024	ZBAI_B_scaffold_047	0.998
ZBAI_02089	ZBAI_07945	ZBAI_A_scaffold_024	ZBAI_B_scaffold_047	0.902
ZBAI_02090	ZBAI_07946	ZBAI_A_scaffold_024	ZBAI_B_scaffold_047	0.958
ZBAI_02091	ZBAI_07947	ZBAI_A_scaffold_024	ZBAI_B_scaffold_047	0.967
ZBAI_02092	ZBAI_07948	ZBAI_A_scaffold_024	ZBAI_B_scaffold_047	1
ZBAI_02093	ZBAI_07949	ZBAI_A_scaffold_024	ZBAI_B_scaffold_047	0.978
ZBAI_02094	ZBAI_07950	ZBAI_A_scaffold_024	ZBAI_B_scaffold_047	0.964
ZBAI_02095	ZBAI_07951	ZBAI_A_scaffold_024	ZBAI_B_scaffold_047	0.959
ZBAI_02097	ZBAI_07953	ZBAI_A_scaffold_024	ZBAI_B_scaffold_047	0.991
ZBAI_02098	ZBAI_07954	ZBAI_A_scaffold_024	ZBAI_B_scaffold_047	0.975
ZBAI_02099	ZBAI_07955	ZBAI_A_scaffold_024	ZBAI_B_scaffold_047	0.991
ZBAI_02100	ZBAI_07956	ZBAI_A_scaffold_024	ZBAI_B_scaffold_047	0.98
ZBAI_02103	ZBAI_07959	ZBAI_A_scaffold_024	ZBAI_B_scaffold_047	0.938
ZBAI_02104	ZBAI_07960	ZBAI_A_scaffold_024	ZBAI_B_scaffold_047	0.91
ZBAI_02105	ZBAI_07961	ZBAI_A_scaffold_024	ZBAI_B_scaffold_047	0.995
ZBAI_02106	ZBAI_07962	ZBAI_A_scaffold_024	ZBAI_B_scaffold_047	0.986
ZBAI_02107	ZBAI_07963	ZBAI_A_scaffold_024	ZBAI_B_scaffold_047	0.944
ZBAI_02109	ZBAI_07965	ZBAI_A_scaffold_024	ZBAI_B_scaffold_047	0.975
ZBAI_02110	ZBAI_07966	ZBAI_A_scaffold_024	ZBAI_B_scaffold_047	0.926
ZBAI_02111	ZBAI_07967	ZBAI_A_scaffold_024	ZBAI_B_scaffold_047	0.943
ZBAI_02112	ZBAI_07968	ZBAI_A_scaffold_024	ZBAI_B_scaffold_047	0.996
ZBAI_02113	ZBAI_07969	ZBAI_A_scaffold_024	ZBAI_B_scaffold_047	0.986
ZBAI_02114	ZBAI_07970	ZBAI_A_scaffold_024	ZBAI_B_scaffold_047	1
ZBAI_02115	ZBAI_07971	ZBAI_A_scaffold_024	ZBAI_B_scaffold_047	1
ZBAI_02116	ZBAI_07972	ZBAI_A_scaffold_024	ZBAI_B_scaffold_047	0.991
ZBAI_02117	ZBAI_07973	ZBAI_A_scaffold_024	ZBAI_B_scaffold_047	0.985
ZBAI_02118	ZBAI_07974	ZBAI_A_scaffold_024	ZBAI_B_scaffold_047	0.814
ZBAI_02119	ZBAI_07975	ZBAI_A_scaffold_024	ZBAI_B_scaffold_047	0.947
ZBAI_02120	ZBAI_07976	ZBAI_A_scaffold_024	ZBAI_B_scaffold_047	0.981
ZBAI_02121	ZBAI_07977	ZBAI_A_scaffold_024	ZBAI_B_scaffold_047	0.942
ZBAI_02122	ZBAI_07978	ZBAI_A_scaffold_024	ZBAI_B_scaffold_047	0.975
ZBAI_02123	ZBAI_07979	ZBAI_A_scaffold_024	ZBAI_B_scaffold_047	0.974
ZBAI_02124	ZBAI_07980	ZBAI_A_scaffold_024	ZBAI_B_scaffold_047	0.929
ZBAI_02125	ZBAI_07981	ZBAI_A_scaffold_024	ZBAI_B_scaffold_047	0.697
ZBAI_02126	ZBAI_07982	ZBAI_A_scaffold_024	ZBAI_B_scaffold_047	0.937
ZBAI_02127	ZBAI_07983	ZBAI_A_scaffold_024	ZBAI_B_scaffold_047	0.974
ZBAI_02128	ZBAI_07984	ZBAI_A_scaffold_024	ZBAI_B_scaffold_047	1
ZBAI_02130	ZBAI_07987	ZBAI_A_scaffold_024	ZBAI_B_scaffold_047	0.986
ZBAI_02131	ZBAI_07988	ZBAI_A_scaffold_024	ZBAI_B_scaffold_047	0.957
ZBAI_02132	ZBAI_07989	ZBAI_A_scaffold_024	ZBAI_B_scaffold_047	0.984
ZBAI_02133	ZBAI_07990	ZBAI_A_scaffold_024	ZBAI_B_scaffold_047	0.976
ZBAI_02134	ZBAI_07991	ZBAI_A_scaffold_024	ZBAI_B_scaffold_047	0.94
ZBAI_02136	ZBAI_07993	ZBAI_A_scaffold_024	ZBAI_B_scaffold_047	0.994
ZBAI_02137	ZBAI_07994	ZBAI_A_scaffold_024	ZBAI_B_scaffold_047	0.957
ZBAI_02138	ZBAI_07995	ZBAI_A_scaffold_024	ZBAI_B_scaffold_047	0.984
ZBAI_02139	ZBAI_07996	ZBAI_A_scaffold_024	ZBAI_B_scaffold_047	0.968
ZBAI_02140	ZBAI_07997	ZBAI_A_scaffold_024	ZBAI_B_scaffold_047	0.951
ZBAI_02141	ZBAI_07998	ZBAI_A_scaffold_024	ZBAI_B_scaffold_047	0.964
ZBAI_02142	ZBAI_07999	ZBAI_A_scaffold_024	ZBAI_B_scaffold_047	0.953
ZBAI_02143	ZBAI_08000	ZBAI_A_scaffold_024	ZBAI_B_scaffold_047	0.967
ZBAI_02144	ZBAI_08001	ZBAI_A_scaffold_024	ZBAI_B_scaffold_047	0.99
ZBAI_02145	ZBAI_08002	ZBAI_A_scaffold_024	ZBAI_B_scaffold_047	0.975
ZBAI_02146	ZBAI_08003	ZBAI_A_scaffold_024	ZBAI_B_scaffold_047	0.985
ZBAI_02147	ZBAI_08004	ZBAI_A_scaffold_024	ZBAI_B_scaffold_047	0.882
ZBAI_02148	ZBAI_08005	ZBAI_A_scaffold_024	ZBAI_B_scaffold_047	0.965
ZBAI_02149	ZBAI_08006	ZBAI_A_scaffold_024	ZBAI_B_scaffold_047	0.954
ZBAI_02150	ZBAI_08007	ZBAI_A_scaffold_024	ZBAI_B_scaffold_047	0.987
ZBAI_02151	ZBAI_08008	ZBAI_A_scaffold_024	ZBAI_B_scaffold_047	0.986
ZBAI_02152	ZBAI_08009	ZBAI_A_scaffold_024	ZBAI_B_scaffold_047	0.99
ZBAI_02156	ZBAI_08010	ZBAI_A_scaffold_024	ZBAI_B_scaffold_047	0.958
ZBAI_02157	ZBAI_08011	ZBAI_A_scaffold_024	ZBAI_B_scaffold_047	0.981
ZBAI_02158	ZBAI_08012	ZBAI_A_scaffold_024	ZBAI_B_scaffold_047	0.949
ZBAI_02159	ZBAI_08013	ZBAI_A_scaffold_024	ZBAI_B_scaffold_047	0.955
ZBAI_02160	ZBAI_08014	ZBAI_A_scaffold_024	ZBAI_B_scaffold_047	0.988
ZBAI_02162	ZBAI_08016	ZBAI_A_scaffold_024	ZBAI_B_scaffold_047	0.986
ZBAI_02163	ZBAI_08017	ZBAI_A_scaffold_024	ZBAI_B_scaffold_047	0.954
ZBAI_02164	ZBAI_08018	ZBAI_A_scaffold_024	ZBAI_B_scaffold_047	0.91
ZBAI_02165	ZBAI_08019	ZBAI_A_scaffold_024	ZBAI_B_scaffold_047	0.954
ZBAI_02166	ZBAI_08020	ZBAI_A_scaffold_024	ZBAI_B_scaffold_047	0.951
ZBAI_02167	ZBAI_08021	ZBAI_A_scaffold_024	ZBAI_B_scaffold_047	0.955
ZBAI_02168	ZBAI_08022	ZBAI_A_scaffold_024	ZBAI_B_scaffold_047	0.952
ZBAI_02169	ZBAI_08023	ZBAI_A_scaffold_024	ZBAI_B_scaffold_047	0.976
ZBAI_02170	ZBAI_08024	ZBAI_A_scaffold_024	ZBAI_B_scaffold_047	0.98
ZBAI_02171	ZBAI_08025	ZBAI_A_scaffold_024	ZBAI_B_scaffold_047	0.942
ZBAI_02172	ZBAI_08027	ZBAI_A_scaffold_024	ZBAI_B_scaffold_047	0.953
ZBAI_02173	ZBAI_08026	ZBAI_A_scaffold_024	ZBAI_B_scaffold_047	0.691
ZBAI_02174	ZBAI_08028	ZBAI_A_scaffold_024	ZBAI_B_scaffold_047	0.915
ZBAI_02175	ZBAI_08029	ZBAI_A_scaffold_024	ZBAI_B_scaffold_047	0.944
ZBAI_02176	ZBAI_08030	ZBAI_A_scaffold_024	ZBAI_B_scaffold_047	0.563
ZBAI_02178	ZBAI_08031	ZBAI_A_scaffold_024	ZBAI_B_scaffold_047	0.986
ZBAI_02179	ZBAI_08032	ZBAI_A_scaffold_024	ZBAI_B_scaffold_047	0.984
ZBAI_02180	ZBAI_08033	ZBAI_A_scaffold_024	ZBAI_B_scaffold_047	0.876
ZBAI_02181	ZBAI_08034	ZBAI_A_scaffold_024	ZBAI_B_scaffold_047	0.99
ZBAI_02182	ZBAI_08035	ZBAI_A_scaffold_024	ZBAI_B_scaffold_047	0.955
ZBAI_02183	ZBAI_08036	ZBAI_A_scaffold_024	ZBAI_B_scaffold_047	0.968
ZBAI_02184	ZBAI_08037	ZBAI_A_scaffold_024	ZBAI_B_scaffold_047	0.921
ZBAI_02185	ZBAI_08038	ZBAI_A_scaffold_024	ZBAI_B_scaffold_047	0.952
ZBAI_02186	ZBAI_08039	ZBAI_A_scaffold_024	ZBAI_B_scaffold_047	0.98
ZBAI_02187	ZBAI_08041	ZBAI_A_scaffold_024	ZBAI_B_scaffold_047	0.962
ZBAI_02188	ZBAI_08042	ZBAI_A_scaffold_024	ZBAI_B_scaffold_047	0.994
ZBAI_02189	ZBAI_08043	ZBAI_A_scaffold_024	ZBAI_B_scaffold_047	0.949
ZBAI_02190	ZBAI_08044	ZBAI_A_scaffold_024	ZBAI_B_scaffold_047	0.888
ZBAI_02191	ZBAI_08045	ZBAI_A_scaffold_024	ZBAI_B_scaffold_047	0.683
ZBAI_02192	ZBAI_08047	ZBAI_A_scaffold_024	ZBAI_B_scaffold_047	0.98
ZBAI_02193	ZBAI_08048	ZBAI_A_scaffold_024	ZBAI_B_scaffold_047	0.966
ZBAI_02194	ZBAI_08049	ZBAI_A_scaffold_024	ZBAI_B_scaffold_047	0.941
ZBAI_02195	ZBAI_08050	ZBAI_A_scaffold_024	ZBAI_B_scaffold_047	0.92
ZBAI_02196	ZBAI_08051	ZBAI_A_scaffold_024	ZBAI_B_scaffold_047	0.99
ZBAI_02197	ZBAI_08052	ZBAI_A_scaffold_024	ZBAI_B_scaffold_047	0.853
ZBAI_02198	ZBAI_08053	ZBAI_A_scaffold_024	ZBAI_B_scaffold_047	0.967
ZBAI_02199	ZBAI_08054	ZBAI_A_scaffold_024	ZBAI_B_scaffold_047	0.942
ZBAI_02200	ZBAI_08055	ZBAI_A_scaffold_024	ZBAI_B_scaffold_047	0.975
ZBAI_02201	ZBAI_08056	ZBAI_A_scaffold_024	ZBAI_B_scaffold_047	0.959
ZBAI_02202	ZBAI_08057	ZBAI_A_scaffold_024	ZBAI_B_scaffold_047	0.983
ZBAI_02203	ZBAI_08058	ZBAI_A_scaffold_024	ZBAI_B_scaffold_047	0.914
ZBAI_02204	ZBAI_08059	ZBAI_A_scaffold_024	ZBAI_B_scaffold_047	0.931
ZBAI_02205	ZBAI_08060	ZBAI_A_scaffold_024	ZBAI_B_scaffold_047	0.993
ZBAI_02207	ZBAI_08063	ZBAI_A_scaffold_024	ZBAI_B_scaffold_047	0.959
ZBAI_02208	ZBAI_08064	ZBAI_A_scaffold_024	ZBAI_B_scaffold_047	0.952
ZBAI_02209	ZBAI_08065	ZBAI_A_scaffold_024	ZBAI_B_scaffold_047	0.962
ZBAI_02210	ZBAI_08066	ZBAI_A_scaffold_024	ZBAI_B_scaffold_047	0.989
ZBAI_02211	ZBAI_08067	ZBAI_A_scaffold_024	ZBAI_B_scaffold_047	0.932
ZBAI_02212	ZBAI_08068	ZBAI_A_scaffold_024	ZBAI_B_scaffold_047	0.621
ZBAI_02213	ZBAI_08069	ZBAI_A_scaffold_024	ZBAI_B_scaffold_047	0.985
ZBAI_02214	ZBAI_08070	ZBAI_A_scaffold_024	ZBAI_B_scaffold_047	0.952
ZBAI_02215	ZBAI_08071	ZBAI_A_scaffold_024	ZBAI_B_scaffold_047	0.975
ZBAI_02216	ZBAI_08072	ZBAI_A_scaffold_024	ZBAI_B_scaffold_047	0.984
ZBAI_02217	ZBAI_08073	ZBAI_A_scaffold_024	ZBAI_B_scaffold_047	0.968
ZBAI_02218	ZBAI_08074	ZBAI_A_scaffold_024	ZBAI_B_scaffold_047	0.974
ZBAI_02219	ZBAI_08075	ZBAI_A_scaffold_024	ZBAI_B_scaffold_047	0.962
ZBAI_02220	ZBAI_08076	ZBAI_A_scaffold_024	ZBAI_B_scaffold_047	0.95
ZBAI_02221	ZBAI_08077	ZBAI_A_scaffold_024	ZBAI_B_scaffold_047	0.801
ZBAI_02222	ZBAI_08078	ZBAI_A_scaffold_024	ZBAI_B_scaffold_047	0.976
ZBAI_02223	ZBAI_08079	ZBAI_A_scaffold_024	ZBAI_B_scaffold_047	0.99
ZBAI_02224	ZBAI_08080	ZBAI_A_scaffold_024	ZBAI_B_scaffold_047	0.976
ZBAI_02225	ZBAI_08082	ZBAI_A_scaffold_024	ZBAI_B_scaffold_047	0.969
ZBAI_02226	ZBAI_08083	ZBAI_A_scaffold_024	ZBAI_B_scaffold_047	0.977
ZBAI_02227	ZBAI_08084	ZBAI_A_scaffold_024	ZBAI_B_scaffold_047	0.958
ZBAI_02228	ZBAI_08085	ZBAI_A_scaffold_024	ZBAI_B_scaffold_047	0.988
ZBAI_02230	ZBAI_08087	ZBAI_A_scaffold_024	ZBAI_B_scaffold_047	0.943
ZBAI_02231	ZBAI_08088	ZBAI_A_scaffold_024	ZBAI_B_scaffold_047	0.98
ZBAI_02234	ZBAI_08090	ZBAI_A_scaffold_024	ZBAI_B_scaffold_047	0.729
ZBAI_02236	ZBAI_08091	ZBAI_A_scaffold_024	ZBAI_B_scaffold_047	0.993
ZBAI_02237	ZBAI_08092	ZBAI_A_scaffold_025	ZBAI_B_scaffold_047	0.38
ZBAI_02238	ZBAI_08093	ZBAI_A_scaffold_025	ZBAI_B_scaffold_047	0.963
ZBAI_02239	ZBAI_08094	ZBAI_A_scaffold_025	ZBAI_B_scaffold_047	0.991
ZBAI_02240	ZBAI_08095	ZBAI_A_scaffold_025	ZBAI_B_scaffold_047	0.947
ZBAI_02241	ZBAI_08096	ZBAI_A_scaffold_025	ZBAI_B_scaffold_047	0.965
ZBAI_02242	ZBAI_08097	ZBAI_A_scaffold_025	ZBAI_B_scaffold_047	0.97
ZBAI_02243	ZBAI_08098	ZBAI_A_scaffold_025	ZBAI_B_scaffold_047	1
ZBAI_02244	ZBAI_08099	ZBAI_A_scaffold_025	ZBAI_B_scaffold_047	0.941
ZBAI_02245	ZBAI_08100	ZBAI_A_scaffold_025	ZBAI_B_scaffold_047	0.992
ZBAI_02247	ZBAI_08102	ZBAI_A_scaffold_025	ZBAI_B_scaffold_047	0.912
ZBAI_02248	ZBAI_08103	ZBAI_A_scaffold_025	ZBAI_B_scaffold_047	0.926
ZBAI_02249	ZBAI_08104	ZBAI_A_scaffold_025	ZBAI_B_scaffold_047	0.963
ZBAI_02250	ZBAI_08105	ZBAI_A_scaffold_025	ZBAI_B_scaffold_047	0.934
ZBAI_02251	ZBAI_08106	ZBAI_A_scaffold_025	ZBAI_B_scaffold_047	0.932
ZBAI_02252	ZBAI_08107	ZBAI_A_scaffold_025	ZBAI_B_scaffold_047	0.583
ZBAI_02253	ZBAI_08108	ZBAI_A_scaffold_025	ZBAI_B_scaffold_047	0.924
ZBAI_02254	ZBAI_08109	ZBAI_A_scaffold_025	ZBAI_B_scaffold_047	0.929
ZBAI_02255	ZBAI_08110	ZBAI_A_scaffold_025	ZBAI_B_scaffold_047	0.968
ZBAI_02256	ZBAI_08111	ZBAI_A_scaffold_025	ZBAI_B_scaffold_047	0.919
ZBAI_02257	ZBAI_08112	ZBAI_A_scaffold_025	ZBAI_B_scaffold_047	0.83
ZBAI_02258	ZBAI_08113	ZBAI_A_scaffold_025	ZBAI_B_scaffold_047	0.989
ZBAI_02260	ZBAI_08115	ZBAI_A_scaffold_025	ZBAI_B_scaffold_047	0.914
ZBAI_02261	ZBAI_08116	ZBAI_A_scaffold_025	ZBAI_B_scaffold_047	0.977
ZBAI_02262	ZBAI_08117	ZBAI_A_scaffold_025	ZBAI_B_scaffold_047	0.906
ZBAI_02263	ZBAI_08118	ZBAI_A_scaffold_025	ZBAI_B_scaffold_047	0.887
ZBAI_02264	ZBAI_08119	ZBAI_A_scaffold_025	ZBAI_B_scaffold_047	0.972
ZBAI_02265	ZBAI_08120	ZBAI_A_scaffold_025	ZBAI_B_scaffold_047	0.99
ZBAI_02266	ZBAI_08121	ZBAI_A_scaffold_025	ZBAI_B_scaffold_047	0.952
ZBAI_02267	ZBAI_08122	ZBAI_A_scaffold_025	ZBAI_B_scaffold_047	0.944
ZBAI_02268	ZBAI_08123	ZBAI_A_scaffold_025	ZBAI_B_scaffold_047	0.962
ZBAI_02269	ZBAI_08124	ZBAI_A_scaffold_025	ZBAI_B_scaffold_047	0.979
ZBAI_02270	ZBAI_08125	ZBAI_A_scaffold_025	ZBAI_B_scaffold_047	0.964
ZBAI_02271	ZBAI_08127	ZBAI_A_scaffold_025	ZBAI_B_scaffold_047	0.967
ZBAI_02272	ZBAI_08128	ZBAI_A_scaffold_025	ZBAI_B_scaffold_047	0.963
ZBAI_02273	ZBAI_08129	ZBAI_A_scaffold_025	ZBAI_B_scaffold_047	0.674
ZBAI_02274	ZBAI_08130	ZBAI_A_scaffold_025	ZBAI_B_scaffold_047	0.994
ZBAI_02275	ZBAI_08131	ZBAI_A_scaffold_025	ZBAI_B_scaffold_047	0.96
ZBAI_02276	ZBAI_08132	ZBAI_A_scaffold_025	ZBAI_B_scaffold_047	0.984
ZBAI_02277	ZBAI_08133	ZBAI_A_scaffold_025	ZBAI_B_scaffold_047	0.95
ZBAI_02278	ZBAI_08134	ZBAI_A_scaffold_025	ZBAI_B_scaffold_047	0.917
ZBAI_02279	ZBAI_08135	ZBAI_A_scaffold_025	ZBAI_B_scaffold_047	0.958
ZBAI_02280	ZBAI_08136	ZBAI_A_scaffold_025	ZBAI_B_scaffold_047	0.448
ZBAI_02283	ZBAI_08139	ZBAI_A_scaffold_025	ZBAI_B_scaffold_047	0.993
ZBAI_02284	ZBAI_08140	ZBAI_A_scaffold_025	ZBAI_B_scaffold_047	0.968
ZBAI_02285	ZBAI_08141	ZBAI_A_scaffold_025	ZBAI_B_scaffold_047	0.924
ZBAI_02286	ZBAI_08142	ZBAI_A_scaffold_025	ZBAI_B_scaffold_047	0.91
ZBAI_02287	ZBAI_08143	ZBAI_A_scaffold_025	ZBAI_B_scaffold_047	0.973
ZBAI_02288	ZBAI_08144	ZBAI_A_scaffold_025	ZBAI_B_scaffold_047	0.984
ZBAI_02355	ZBAI_02050	ZBAI_A_scaffold_026	ZBAI_A_scaffold_024	0.651
ZBAI_02357	ZBAI_06506	ZBAI_A_scaffold_026	ZBAI_B_scaffold_022	0.77
ZBAI_02358	ZBAI_06505	ZBAI_A_scaffold_026	ZBAI_B_scaffold_022	0.993
ZBAI_02359	ZBAI_06504	ZBAI_A_scaffold_026	ZBAI_B_scaffold_022	0.958
ZBAI_02360	ZBAI_06503	ZBAI_A_scaffold_026	ZBAI_B_scaffold_022	0.974
ZBAI_02361	ZBAI_06502	ZBAI_A_scaffold_026	ZBAI_B_scaffold_022	0.978
ZBAI_02362	ZBAI_06501	ZBAI_A_scaffold_026	ZBAI_B_scaffold_022	0.953
ZBAI_02363	ZBAI_06500	ZBAI_A_scaffold_026	ZBAI_B_scaffold_022	0.955
ZBAI_02364	ZBAI_06499	ZBAI_A_scaffold_026	ZBAI_B_scaffold_022	0.979
ZBAI_02365	ZBAI_06498	ZBAI_A_scaffold_026	ZBAI_B_scaffold_022	0.984
ZBAI_02366	ZBAI_06497	ZBAI_A_scaffold_026	ZBAI_B_scaffold_022	0.96
ZBAI_02367	ZBAI_06496	ZBAI_A_scaffold_026	ZBAI_B_scaffold_022	0.986
ZBAI_02368	ZBAI_06495	ZBAI_A_scaffold_026	ZBAI_B_scaffold_022	0.951
ZBAI_02369	ZBAI_06494	ZBAI_A_scaffold_026	ZBAI_B_scaffold_022	0.859
ZBAI_02370	ZBAI_06493	ZBAI_A_scaffold_026	ZBAI_B_scaffold_022	0.987
ZBAI_02371	ZBAI_06492	ZBAI_A_scaffold_026	ZBAI_B_scaffold_022	0.979
ZBAI_02372	ZBAI_06491	ZBAI_A_scaffold_026	ZBAI_B_scaffold_022	0.983
ZBAI_02374	ZBAI_06489	ZBAI_A_scaffold_026	ZBAI_B_scaffold_022	0.8
ZBAI_02375	ZBAI_06488	ZBAI_A_scaffold_026	ZBAI_B_scaffold_022	0.95
ZBAI_02376	ZBAI_06487	ZBAI_A_scaffold_026	ZBAI_B_scaffold_022	0.854
ZBAI_02377	ZBAI_06486	ZBAI_A_scaffold_026	ZBAI_B_scaffold_022	0.934
ZBAI_02378	ZBAI_06485	ZBAI_A_scaffold_026	ZBAI_B_scaffold_022	0.989
ZBAI_02379	ZBAI_06484	ZBAI_A_scaffold_026	ZBAI_B_scaffold_022	0.939
ZBAI_02427	ZBAI_06827	ZBAI_A_scaffold_026	ZBAI_B_scaffold_029	0.987
ZBAI_02429	ZBAI_06830	ZBAI_A_scaffold_026	ZBAI_B_scaffold_029	0.962
ZBAI_02430	ZBAI_06831	ZBAI_A_scaffold_026	ZBAI_B_scaffold_029	0.903
ZBAI_02431	ZBAI_06832	ZBAI_A_scaffold_026	ZBAI_B_scaffold_029	0.976
ZBAI_02432	ZBAI_06833	ZBAI_A_scaffold_026	ZBAI_B_scaffold_029	0.983
ZBAI_02433	ZBAI_06834	ZBAI_A_scaffold_026	ZBAI_B_scaffold_029	0.98
ZBAI_02434	ZBAI_06835	ZBAI_A_scaffold_026	ZBAI_B_scaffold_029	0.961
ZBAI_02435	ZBAI_06836	ZBAI_A_scaffold_026	ZBAI_B_scaffold_029	0.986
ZBAI_02437	ZBAI_06838	ZBAI_A_scaffold_026	ZBAI_B_scaffold_029	0.974
ZBAI_02438	ZBAI_06839	ZBAI_A_scaffold_026	ZBAI_B_scaffold_029	0.968
ZBAI_02439	ZBAI_06840	ZBAI_A_scaffold_026	ZBAI_B_scaffold_029	0.845
ZBAI_02440	ZBAI_06841	ZBAI_A_scaffold_026	ZBAI_B_scaffold_029	0.979
ZBAI_02441	ZBAI_06842	ZBAI_A_scaffold_026	ZBAI_B_scaffold_029	0.9
ZBAI_02442	ZBAI_06843	ZBAI_A_scaffold_026	ZBAI_B_scaffold_029	0.932
ZBAI_02444	ZBAI_06845	ZBAI_A_scaffold_026	ZBAI_B_scaffold_029	0.956
ZBAI_02445	ZBAI_06846	ZBAI_A_scaffold_026	ZBAI_B_scaffold_029	0.987
ZBAI_02446	ZBAI_06847	ZBAI_A_scaffold_026	ZBAI_B_scaffold_029	0.961
ZBAI_02447	ZBAI_06848	ZBAI_A_scaffold_026	ZBAI_B_scaffold_029	0.88
[truncated: 2,387 more rows]
