# Supplementary material for: The Genome Sequence of the Highly Acetic Acid-Tolerant Zygosaccharomyces bailii-Derived Interspecies Hybrid Strain ISA1307, Isolated From a Sparkling Wine Plant
Source: DNA Res. 2014 Jan 21;21(3):299–313. doi: 10.1093/dnares/dst058 (PMC4060950; doi:10.1093/dnares/dst058)
Supplement: Supplementary Data [file supp_dst058_dst058supp_table2.xlsx]

## Sheet: Sheet1
Supplementary table S2. Comparison between nucleotide sequence of ISA1307 and Z. bailii CLIB213T genes. Orthologous of the ISA1307 duplicated genes (found in homeologous scaffolds A and B) were searched in the genome of Z. bailii CLIB213T and those found to be conserved in the genome of the two yeast strains were selected and are shown. The percentage of homology, as well as the genomic location …
Z. bailii CLIB213T gene (scaffold:1st nucleotide of the coding sequence:last nucleotide of the coding sequence:amino acid start: amino acid end)	ISA1307 orthologue in the A homeologous chromosomes (scaffold:1st nucleotide of the coding sequence:last nucleotide of the coding sequence:amino acid start: amino acid end)	ISA1307 orthologue in the B homeologous chromosomes (scaffold:1st nucleotide of the coding sequence:last nucleotide of the coding sequence:amino acid start: amino acid end)	Nucleotide identity between the Z. bailii CLIB213T and the ISA1307 orthologue located in A homeologous chromosomes	Nucleotide identity between the Z. bailii CLIB213T and the ISA1307 orthologue located in B homeologous chromosomes
BN860_11298g_c:HG316454:1000210:1001151:0:942	ZBAI_04706:ZBAI_A_scaffold_047:188308:189249:0:942	ZBAI_07084:ZBAI_B_scaffold_034:36442:35501:1:942	94.3737	99.8938
BN860_11320g_c:HG316454:1004144:1001223:1:2922	ZBAI_04707:ZBAI_A_scaffold_047:192304:189320:1:2985	ZBAI_07083:ZBAI_B_scaffold_034:32508:35429:0:2922	93.2923	99.9658
BN860_01090g_q:HG316454:100549:102984:0:2436	ZBAI_01020:ZBAI_A_scaffold_012:131494:133929:0:2436	ZBAI_07519:ZBAI_B_scaffold_040:340629:338194:1:2436	94.2529	99.9179
BN860_11342g_c:HG316454:1006303:1004348:1:1956	ZBAI_04708:ZBAI_A_scaffold_047:194461:192506:1:1956	ZBAI_07082:ZBAI_B_scaffold_034:30349:32304:0:1956	93.5583	99.9489
BN860_11364g_c:HG316454:1008352:1006607:1:1746	ZBAI_04709:ZBAI_A_scaffold_047:196518:194773:1:1746	ZBAI_07081:ZBAI_B_scaffold_034:28300:30045:0:1746	94.6735	99.7709
BN860_11386g_b:HG316454:1010076:1009015:1:1062	ZBAI_04710:ZBAI_A_scaffold_047:198242:197181:1:1062	ZBAI_07080:ZBAI_B_scaffold_034:26576:27637:0:1062	94.2561	99.8117
BN860_11408g_c:HG316454:1010293:1011264:0:972	ZBAI_04711:ZBAI_A_scaffold_047:198457:199428:0:972	ZBAI_07079:ZBAI_B_scaffold_034:26359:25388:1:972	93.4156	99.8971
BN860_11430g_c:HG316454:1011498:1012808:0:1311	ZBAI_04712:ZBAI_A_scaffold_047:199660:200970:0:1311	ZBAI_07078:ZBAI_B_scaffold_034:25154:23844:1:1311	96.1861	100
BN860_11452g_c:HG316454:1013239:1012805:1:435	ZBAI_04713:ZBAI_A_scaffold_047:201401:200967:1:435	ZBAI_07077:ZBAI_B_scaffold_034:23413:23847:0:435	96.5517	100
BN860_11474g_c:HG316454:1013957:1013319:1:639	ZBAI_04714:ZBAI_A_scaffold_047:202119:201481:1:639	ZBAI_07076:ZBAI_B_scaffold_034:22695:23333:0:639	94.0532	100
BN860_11496g_c:HG316454:1014453:1016285:0:1833	ZBAI_04715:ZBAI_A_scaffold_047:202616:204460:0:1845	ZBAI_07075:ZBAI_B_scaffold_034:22199:20367:1:1833	93.7807	99.9454
BN860_11518g_b:HG316454:1016914:1017798:0:885	ZBAI_04716:ZBAI_A_scaffold_047:205090:205974:0:885	ZBAI_07074:ZBAI_B_scaffold_034:19728:18844:1:885	96.1582	99.887
BN860_11540g_c:HG316454:1020002:1020406:0:405	ZBAI_04718:ZBAI_A_scaffold_047:208197:208610:0:414	ZBAI_07073:ZBAI_B_scaffold_034:16631:16227:1:405	92.8395	100
BN860_11606g_c:HG316454:1022227:1021436:1:792	ZBAI_04719:ZBAI_A_scaffold_047:210428:209637:1:792	ZBAI_07072:ZBAI_B_scaffold_034:14402:15193:0:792	92.0455	99.8737
BN860_11628g_c:HG316454:1025169:1022365:1:2805	ZBAI_04720:ZBAI_A_scaffold_047:213371:210567:1:2805	ZBAI_07071:ZBAI_B_scaffold_034:11460:14264:0:2805	95.9358	100
BN860_11650g_c:HG316454:1027053:1025983:1:1071	ZBAI_04721:ZBAI_A_scaffold_047:215279:214212:1:1068	ZBAI_07070:ZBAI_B_scaffold_034:9542:10612:0:1071	92.3436	99.3464
BN860_11672g_c:HG316454:1029423:1028530:1:894	ZBAI_04722:ZBAI_A_scaffold_047:217655:216768:1:888	ZBAI_07069:ZBAI_B_scaffold_034:7171:8064:0:894	94.8546	99.7763
BN860_11716g_c:HG316454:1031180:1032817:0:1638	ZBAI_04724:ZBAI_A_scaffold_047:219410:221047:0:1638	ZBAI_07067:ZBAI_B_scaffold_034:5414:3777:1:1638	95.5433	99.9389
BN860_11738g_c:HG316454:1034078:1032858:1:1221	ZBAI_04725:ZBAI_A_scaffold_047:222306:221086:1:1221	ZBAI_07066:ZBAI_B_scaffold_034:2516:3736:0:1221	93.0385	99.8362
BN860_11782g_c:HG316454:1035145:1035723:0:579	ZBAI_04726:ZBAI_A_scaffold_047:223376:223954:0:579	ZBAI_07065:ZBAI_B_scaffold_034:1449:871:1:579	93.437	100
BN860_01112g_p:HG316454:105027:103066:1:1962	ZBAI_01021:ZBAI_A_scaffold_012:135977:134016:1:1962	ZBAI_07518:ZBAI_B_scaffold_040:336151:338112:0:1962	94.8522	100
BN860_01134g_n:HG316454:105176:106867:0:1692	ZBAI_01022:ZBAI_A_scaffold_012:136135:137820:0:1686	ZBAI_07517:ZBAI_B_scaffold_040:336002:334311:1:1692	94.74	99.9409
BN860_01156g_m:HG316454:108818:106986:1:1833	ZBAI_01023:ZBAI_A_scaffold_012:139820:137940:1:1881	ZBAI_07516:ZBAI_B_scaffold_040:332282:334192:0:1911	93.2897	100
BN860_01178g_p:HG316454:110596:109487:1:1110	ZBAI_01024:ZBAI_A_scaffold_012:141683:140574:1:1110	ZBAI_07515:ZBAI_B_scaffold_040:330582:331691:0:1110	94.955	99.8198
BN860_12772g_c:HG316454:1124276:1125328:0:1053	ZBAI_01318:ZBAI_A_scaffold_013:595506:594454:1:1053	ZBAI_09584:ZBAI_B_scaffold_071:10873:9821:1:1053	100	93.4473
BN860_12794g_c:HG316454:1129298:1125450:1:3849	ZBAI_01317:ZBAI_A_scaffold_013:590306:594332:0:3972	ZBAI_09583:ZBAI_B_scaffold_071:5851:9699:0:3849	99.9221	94.8038
BN860_12838g_c:HG316454:1132497:1133303:0:744	ZBAI_01315:ZBAI_A_scaffold_013:587107:586301:1:744	ZBAI_09581:ZBAI_B_scaffold_071:2553:1748:1:744	100	96.1022
BN860_12860g_c:HG316454:1134332:1133433:1:900	ZBAI_01314:ZBAI_A_scaffold_013:585272:586171:0:900	ZBAI_09580:ZBAI_B_scaffold_071:719:1618:0:900	100	94.5556
BN860_13300g_b:HG316454:1166390:1168030:0:1641	ZBAI_01651:ZBAI_A_scaffold_018:30438:32078:0:1641	ZBAI_09585:ZBAI_B_scaffold_071:14177:15817:0:1641	100	95.6734
BN860_13322g_b:HG316454:1168296:1170245:0:1950	ZBAI_01652:ZBAI_A_scaffold_018:32344:34293:0:1950	ZBAI_09586:ZBAI_B_scaffold_071:16077:18026:0:1950	99.8462	95.8974
BN860_13344g_b:HG316454:1171768:1170377:1:1392	ZBAI_01653:ZBAI_A_scaffold_018:35816:34425:1:1392	ZBAI_09587:ZBAI_B_scaffold_071:19550:18159:1:1392	100	95.8333
BN860_13366g:HG316454:1171954:1173084:0:1131	ZBAI_01654:ZBAI_A_scaffold_018:36002:37132:0:1131	ZBAI_09588:ZBAI_B_scaffold_071:19736:20866:0:1131	99.7347	90.9814
BN860_13388g:HG316454:1173953:1173138:1:816	ZBAI_01655:ZBAI_A_scaffold_018:38001:37186:1:816	ZBAI_09589:ZBAI_B_scaffold_071:21737:20922:1:816	99.8775	96.6912
BN860_13432g_b:HG316454:1176055:1176927:0:873	ZBAI_01657:ZBAI_A_scaffold_018:40103:40975:0:873	ZBAI_09591:ZBAI_B_scaffold_071:23789:24661:0:873	100	92.8981
BN860_13476g_b:HG316454:1182135:1179523:1:2613	ZBAI_01659:ZBAI_A_scaffold_018:46183:43571:1:2613	ZBAI_09593:ZBAI_B_scaffold_071:29896:27284:1:2613	99.8852	94.9866
BN860_13498g_b:HG316454:1184260:1182386:1:1875	ZBAI_01660:ZBAI_A_scaffold_018:48342:46468:1:1875	ZBAI_09594:ZBAI_B_scaffold_071:32059:30185:1:1875	99.8933	94.9867
BN860_13520g_b:HG316454:1184614:1186005:0:1392	ZBAI_01661:ZBAI_A_scaffold_018:48696:50087:0:1392	ZBAI_09595:ZBAI_B_scaffold_071:32408:33802:0:1395	99.9282	95.2586
BN860_13542g_b:HG316454:1186756:1186040:1:717	ZBAI_01662:ZBAI_A_scaffold_018:50838:50122:1:717	ZBAI_09596:ZBAI_B_scaffold_071:34552:33836:1:717	100	93.8633
BN860_13564g_b:HG316454:1186937:1188052:0:1116	ZBAI_01663:ZBAI_A_scaffold_018:51019:52134:0:1116	ZBAI_09597:ZBAI_B_scaffold_071:34734:35849:0:1116	100	93.7276
BN860_13586g_b:HG316454:1189453:1188089:1:1365	ZBAI_01664:ZBAI_A_scaffold_018:53535:52171:1:1365	ZBAI_09598:ZBAI_B_scaffold_071:37249:35885:1:1365	100	93.4066
BN860_13608g_b:HG316454:1190424:1191416:0:993	ZBAI_01665:ZBAI_A_scaffold_018:54512:55504:0:993	ZBAI_09599:ZBAI_B_scaffold_071:38212:39204:0:993	99.8993	92.9507
BN860_13630g_b:HG316454:1193138:1191582:1:1557	ZBAI_01666:ZBAI_A_scaffold_018:57226:55670:1:1557	ZBAI_09600:ZBAI_B_scaffold_071:40928:39372:1:1557	99.8715	95.1188
BN860_13652g_b:HG316454:1193347:1193820:0:474	ZBAI_01667:ZBAI_A_scaffold_018:57468:57941:0:474	ZBAI_09601:ZBAI_B_scaffold_071:41176:41649:0:474	100	91.9831
BN860_13674g:HG316454:1195007:1193988:1:1020	ZBAI_01668:ZBAI_A_scaffold_018:59128:58109:1:1020	ZBAI_09602:ZBAI_B_scaffold_071:42829:41810:1:1020	99.8039	93.7255
BN860_13696g_b:HG316454:1195140:1196138:0:999	ZBAI_01669:ZBAI_A_scaffold_018:59261:60259:0:999	ZBAI_09603:ZBAI_B_scaffold_071:42963:43961:0:999	99.6997	90.1902
BN860_13718g_b:HG316454:1198191:1196218:1:1974	ZBAI_01670:ZBAI_A_scaffold_018:62312:60339:1:1974	ZBAI_09604:ZBAI_B_scaffold_071:46015:44042:1:1974	99.7467	94.8328
BN860_13740g_b:HG316454:1199851:1201902:0:2052	ZBAI_01671:ZBAI_A_scaffold_018:64002:66053:0:2052	ZBAI_09605:ZBAI_B_scaffold_071:47836:49881:0:2046	99.9513	94.9318
BN860_13762g_b:HG316454:1203944:1202004:1:1941	ZBAI_01672:ZBAI_A_scaffold_018:68095:66155:1:1941	ZBAI_09606:ZBAI_B_scaffold_071:51928:49988:1:1941	99.897	95.7754
BN860_13784g_b:HG316454:1204867:1207263:0:2397	ZBAI_01673:ZBAI_A_scaffold_018:69018:71414:0:2397	ZBAI_09607:ZBAI_B_scaffold_071:52859:55255:0:2397	99.9583	93.6587
BN860_13828g_b:HG316454:1212353:1213684:0:1332	ZBAI_01675:ZBAI_A_scaffold_018:76743:78074:0:1332	ZBAI_09608:ZBAI_B_scaffold_072:527:1858:0:1332	95.8709	100
BN860_13850g_b:HG316454:1214193:1216433:0:2241	ZBAI_01676:ZBAI_A_scaffold_018:78586:80826:0:2241	ZBAI_09609:ZBAI_B_scaffold_072:2366:4606:0:2241	96.2517	99.8661
BN860_01244g_p:HG316454:121744:117566:1:4179	ZBAI_01026:ZBAI_A_scaffold_013:9327:5155:1:4173	ZBAI_07512:ZBAI_B_scaffold_040:319434:323612:0:4179	92.223	99.9521
BN860_13938g_b:HG316454:1218442:1220598:0:2157	ZBAI_01677:ZBAI_A_scaffold_018:82825:84981:0:2157	ZBAI_09610:ZBAI_B_scaffold_072:6627:8783:0:2157	94.9467	99.9073
BN860_13960g_b:HG316454:1220866:1221441:0:576	ZBAI_01678:ZBAI_A_scaffold_018:85249:85824:0:576	ZBAI_09611:ZBAI_B_scaffold_072:9051:9626:0:576	98.4375	99.8264
BN860_13982g_b:HG316454:1222064:1223743:0:1680	ZBAI_01679:ZBAI_A_scaffold_018:86442:88121:0:1680	ZBAI_09612:ZBAI_B_scaffold_072:10249:11928:0:1680	95.7143	100
BN860_14004g_b:HG316454:1224459:1226915:0:2457	ZBAI_01680:ZBAI_A_scaffold_018:88877:91354:0:2478	ZBAI_09613:ZBAI_B_scaffold_072:12679:15120:0:2442	95.0753	99.2674
BN860_14026g_b:HG316454:1227113:1228141:0:1029	ZBAI_01681:ZBAI_A_scaffold_018:91547:92575:0:1029	ZBAI_09614:ZBAI_B_scaffold_072:15318:16346:0:1029	94.2663	99.9028
BN860_14070g_b:HG316454:1235002:1238673:0:3672	ZBAI_01684:ZBAI_A_scaffold_018:99320:103172:0:3795	ZBAI_09618:ZBAI_B_scaffold_072:23590:27297:0:3708	93.8725	99.7004
BN860_14092g_b:HG316454:1242270:1238875:1:3396	ZBAI_01685:ZBAI_A_scaffold_018:106770:103363:1:3408	ZBAI_09619:ZBAI_B_scaffold_072:30894:27499:1:3396	91.6961	99.7939
BN860_14136g_b:HG316454:1245104:1243944:1:1161	ZBAI_01687:ZBAI_A_scaffold_018:109614:108445:1:1170	ZBAI_09621:ZBAI_B_scaffold_072:33728:32568:1:1161	92.5065	99.9139
BN860_14158g_b:HG316454:1246479:1245343:1:1137	ZBAI_01688:ZBAI_A_scaffold_018:110997:109861:1:1137	ZBAI_09622:ZBAI_B_scaffold_072:35103:33967:1:1137	94.1953	99.7361
BN860_14180g_b:HG316454:1247740:1246697:1:1044	ZBAI_01689:ZBAI_A_scaffold_018:112260:111217:1:1044	ZBAI_09623:ZBAI_B_scaffold_072:36364:35321:1:1044	92.8161	99.8084
BN860_14202g_b:HG316454:1248238:1250199:0:1962	ZBAI_01690:ZBAI_A_scaffold_018:112758:114719:0:1962	ZBAI_09624:ZBAI_B_scaffold_072:36862:38823:0:1962	94.2915	99.949
BN860_14224g_b:HG316454:1250645:1251853:0:1209	ZBAI_01691:ZBAI_A_scaffold_018:115166:116374:0:1209	ZBAI_09625:ZBAI_B_scaffold_072:39269:40477:0:1209	92.0596	100
BN860_14246g_b:HG316454:1253041:1251998:1:1044	ZBAI_01692:ZBAI_A_scaffold_018:117555:116512:1:1044	ZBAI_09626:ZBAI_B_scaffold_072:41665:40622:1:1044	95.3065	99.9042
BN860_14268g_b:HG316454:1253435:1256665:0:3231	ZBAI_01693:ZBAI_A_scaffold_018:117953:121153:0:3201	ZBAI_09627:ZBAI_B_scaffold_072:42059:45289:0:3231	93.779	99.9071
BN860_14290g_b:HG316454:1257037:1259454:0:2418	ZBAI_01694:ZBAI_A_scaffold_018:121516:123933:0:2418	ZBAI_09628:ZBAI_B_scaffold_072:45671:48088:0:2418	95.0372	99.8759
BN860_14312g_b:HG316454:1259678:1260283:0:606	ZBAI_01695:ZBAI_A_scaffold_018:124162:124767:0:606	ZBAI_09629:ZBAI_B_scaffold_072:48240:48917:0:678	93.8944	100
BN860_14334g_b:HG316454:1261502:1260558:1:945	ZBAI_01696:ZBAI_A_scaffold_018:125990:125046:1:945	ZBAI_09630:ZBAI_B_scaffold_072:50136:49192:1:945	95.9788	100
BN860_14356g_b:HG316454:1263205:1262807:1:399	ZBAI_01697:ZBAI_A_scaffold_018:127715:127317:1:399	ZBAI_09631:ZBAI_B_scaffold_072:51847:51449:1:399	97.4937	100
BN860_14378g_b:HG316454:1263686:1264084:0:399	ZBAI_01698:ZBAI_A_scaffold_018:128191:128589:0:399	ZBAI_09632:ZBAI_B_scaffold_072:52328:52726:0:399	96.7419	99.4987
BN860_14444g_b:HG316454:1270543:1272828:0:2286	ZBAI_01699:ZBAI_A_scaffold_018:135312:137711:0:2400	ZBAI_09633:ZBAI_B_scaffold_073:4112:6397:0:2286	91.601	99.9125
BN860_14466g_b:HG316454:1273034:1274791:0:1758	ZBAI_01700:ZBAI_A_scaffold_018:137914:139671:0:1758	ZBAI_09634:ZBAI_B_scaffold_073:6603:8360:0:1758	92.719	99.7725
BN860_14488g_b:HG316454:1276773:1274935:1:1839	ZBAI_01701:ZBAI_A_scaffold_018:141655:139817:1:1839	ZBAI_09635:ZBAI_B_scaffold_073:10342:8504:1:1839	95.8129	99.8912
BN860_14532g:HG316454:1279853:1281886:0:2034	ZBAI_01703:ZBAI_A_scaffold_018:145281:147314:0:2034	ZBAI_09637:ZBAI_B_scaffold_074:2544:4577:0:2034	94.297	99.9508
BN860_14554g_b:HG316454:1282165:1282731:0:567	ZBAI_01704:ZBAI_A_scaffold_018:147590:148156:0:567	ZBAI_09638:ZBAI_B_scaffold_074:4856:5422:0:567	91.8871	99.8236
BN860_14576g_b:HG316454:1283617:1282769:1:849	ZBAI_01705:ZBAI_A_scaffold_018:149042:148194:1:849	ZBAI_09639:ZBAI_B_scaffold_074:6308:5460:1:849	94.3463	99.7644
BN860_14598g_b:HG316454:1284537:1283797:1:741	ZBAI_01706:ZBAI_A_scaffold_018:149954:149214:1:741	ZBAI_09640:ZBAI_B_scaffold_074:7228:6488:1:741	93.2524	100
BN860_14620g_b:HG316454:1284805:1285941:0:1137	ZBAI_01707:ZBAI_A_scaffold_018:150221:151357:0:1137	ZBAI_09641:ZBAI_B_scaffold_074:7496:8632:0:1137	97.3615	100
BN860_14642g_b:HG316454:1286589:1285996:1:594	ZBAI_01708:ZBAI_A_scaffold_018:152006:151413:1:594	ZBAI_09642:ZBAI_B_scaffold_074:9280:8687:1:594	94.4444	99.8316
BN860_14664g_b:HG316454:1286908:1288941:0:2034	ZBAI_01709:ZBAI_A_scaffold_018:152321:154333:0:2013	ZBAI_09643:ZBAI_B_scaffold_074:9599:11632:0:2034	93.5103	99.9508
BN860_14686g_b:HG316454:1289256:1290926:0:1671	ZBAI_01710:ZBAI_A_scaffold_018:154816:156486:0:1671	ZBAI_09644:ZBAI_B_scaffold_074:12114:13784:0:1671	95.392	99.9402
BN860_14708g_b:HG316454:1292320:1291100:1:1221	ZBAI_01711:ZBAI_A_scaffold_018:157880:156660:1:1221	ZBAI_09645:ZBAI_B_scaffold_074:15178:13958:1:1221	96.724	100
BN860_14730g_b:HG316454:1294255:1296345:0:2091	ZBAI_01712:ZBAI_A_scaffold_018:159816:161906:0:2091	ZBAI_09646:ZBAI_B_scaffold_074:17124:19214:0:2091	94.4524	99.8565
BN860_14752g_b:HG316454:1296485:1297474:0:990	ZBAI_01713:ZBAI_A_scaffold_018:162050:163039:0:990	ZBAI_09647:ZBAI_B_scaffold_074:19354:20343:0:990	97.4747	100
BN860_14774g_b:HG316454:1297681:1299354:0:1674	ZBAI_01714:ZBAI_A_scaffold_018:163278:164954:0:1677	ZBAI_09648:ZBAI_B_scaffold_074:20583:22256:0:1674	92.8913	99.9403
BN860_01266g_n:HG316454:129797:121935:1:7863	ZBAI_01027:ZBAI_A_scaffold_013:17377:9515:1:7863	ZBAI_07511:ZBAI_B_scaffold_040:311381:319243:0:7863	94.3279	99.9618
BN860_14818g_b:HG316454:1302358:1301792:1:567	ZBAI_01716:ZBAI_A_scaffold_018:167958:167377:1:582	ZBAI_09650:ZBAI_B_scaffold_074:25260:24694:1:567	90.6526	100
BN860_14840g_b:HG316454:1304138:1302525:1:1614	ZBAI_01717:ZBAI_A_scaffold_018:169735:168125:1:1611	ZBAI_09651:ZBAI_B_scaffold_074:27040:25427:1:1614	93.9901	100
BN860_14862g_b:HG316454:1304374:1305258:0:885	ZBAI_01718:ZBAI_A_scaffold_018:169971:170855:0:885	ZBAI_09652:ZBAI_B_scaffold_074:27276:28160:0:885	94.9153	100
BN860_01288g_o:HG316454:130669:131976:0:1308	ZBAI_01028:ZBAI_A_scaffold_013:18258:19559:0:1302	ZBAI_07510:ZBAI_B_scaffold_040:310509:309202:1:1308	93.9602	99.9235
BN860_14906g_b:HG316454:1308122:1306266:1:1857	ZBAI_01720:ZBAI_A_scaffold_018:173840:171984:1:1857	ZBAI_09654:ZBAI_B_scaffold_074:31024:29168:1:1857	95.0458	99.9461
BN860_14928g_b:HG316454:1308328:1314333:0:6006	ZBAI_01721:ZBAI_A_scaffold_018:174048:180053:0:6006	ZBAI_09655:ZBAI_B_scaffold_074:31230:37235:0:6006	95.5711	99.9833
BN860_14950g_b:HG316454:1316249:1314513:1:1737	ZBAI_01722:ZBAI_A_scaffold_018:181973:180237:1:1737	ZBAI_09656:ZBAI_B_scaffold_074:39151:37415:1:1737	96.1428	100
BN860_14972g_b:HG316454:1318729:1321998:0:3270	ZBAI_01723:ZBAI_A_scaffold_018:184622:187891:0:3270	ZBAI_09658:ZBAI_B_scaffold_074:41889:45158:0:3270	96.2691	99.6024
BN860_14994g_b:HG316454:1323025:1322204:1:822	ZBAI_01724:ZBAI_A_scaffold_018:188918:188097:1:822	ZBAI_09659:ZBAI_B_scaffold_074:46186:45365:1:822	94.4039	99.7567
BN860_15016g_b:HG316454:1323854:1323210:1:645	ZBAI_01725:ZBAI_A_scaffold_018:189747:189103:1:645	ZBAI_09660:ZBAI_B_scaffold_074:47015:46371:1:645	94.8837	99.3798
BN860_15038g:HG316454:1324106:1324657:0:552	ZBAI_01726:ZBAI_A_scaffold_018:189998:190549:0:552	ZBAI_09661:ZBAI_B_scaffold_074:47267:47818:0:552	96.558	99.8188
BN860_01310g_m:HG316454:132508:134256:0:1749	ZBAI_01029:ZBAI_A_scaffold_013:20091:21839:0:1749	ZBAI_07509:ZBAI_B_scaffold_040:308670:306922:1:1749	94.6255	99.9428
BN860_15060g_b:HG316454:1326888:1324732:1:2157	ZBAI_01727:ZBAI_A_scaffold_018:192851:190623:1:2229	ZBAI_09662:ZBAI_B_scaffold_074:50016:47893:1:2124	92.9068	98.2383
BN860_15082g_b:HG316454:1327910:1329661:0:1752	ZBAI_01728:ZBAI_A_scaffold_018:193901:195652:0:1752	ZBAI_09663:ZBAI_B_scaffold_074:51038:52789:0:1752	95.4338	99.8288
BN860_15104g_b:HG316454:1330207:1330992:0:786	ZBAI_01729:ZBAI_A_scaffold_018:196201:196986:0:786	ZBAI_09664:ZBAI_B_scaffold_074:53333:54118:0:786	93.5115	99.7455
BN860_15126g_b:HG316454:1332436:1331099:1:1338	ZBAI_01730:ZBAI_A_scaffold_018:198426:197089:1:1338	ZBAI_09665:ZBAI_B_scaffold_074:55562:54225:1:1338	94.9925	100
BN860_15170g_b:HG316454:1335388:1336986:0:1599	ZBAI_01733:ZBAI_A_scaffold_018:201381:202976:0:1596	ZBAI_09667:ZBAI_B_scaffold_074:58514:60112:0:1542	93.1832	96.4353
BN860_15192g_b:HG316454:1338620:1337079:1:1542	ZBAI_01734:ZBAI_A_scaffold_018:204612:203071:1:1542	ZBAI_09668:ZBAI_B_scaffold_074:61746:60205:1:1542	95.655	99.8054
BN860_15214g_b:HG316454:1338847:1340412:0:1566	ZBAI_01735:ZBAI_A_scaffold_018:204839:206404:0:1566	ZBAI_09669:ZBAI_B_scaffold_074:61973:63538:0:1566	96.1686	99.9361
BN860_15236g_b:HG316454:1342228:1340543:1:1686	ZBAI_01736:ZBAI_A_scaffold_018:208229:206535:1:1695	ZBAI_09670:ZBAI_B_scaffold_074:65354:63669:1:1686	92.586	100
BN860_15280g_b:HG316454:1344943:1344020:1:924	ZBAI_01737:ZBAI_A_scaffold_018:211028:210105:1:924	ZBAI_09671:ZBAI_B_scaffold_074:68103:67180:1:924	96.3203	100
BN860_15302g:HG316454:1345088:1345768:0:681	ZBAI_01738:ZBAI_A_scaffold_018:211173:211853:0:681	ZBAI_09672:ZBAI_B_scaffold_074:68248:68928:0:681	95.4479	100
BN860_01332g_o:HG316454:134626:136542:0:1917	ZBAI_01030:ZBAI_A_scaffold_013:22434:24353:0:1920	ZBAI_07508:ZBAI_B_scaffold_040:306513:304597:1:1917	95.0443	99.8957
BN860_15324g_b:HG316454:1349086:1345817:1:3270	ZBAI_01739:ZBAI_A_scaffold_018:215171:211902:1:3270	ZBAI_09673:ZBAI_B_scaffold_074:72246:68977:1:3270	95.7798	99.8165
BN860_15346g_b:HG316454:1351082:1352815:0:1734	ZBAI_01740:ZBAI_A_scaffold_018:217240:218973:0:1734	ZBAI_09674:ZBAI_B_scaffold_074:74285:76018:0:1734	95.9631	99.9423
BN860_15368g:HG316454:1353003:1356389:0:3387	ZBAI_01741:ZBAI_A_scaffold_018:219155:222544:0:3390	ZBAI_09675:ZBAI_B_scaffold_074:76206:79592:0:3387	91.5559	99.9705
BN860_15390g_b:HG316454:1356642:1357832:0:1191	ZBAI_01742:ZBAI_A_scaffold_018:222797:223987:0:1191	ZBAI_09676:ZBAI_B_scaffold_074:79845:81035:0:1191	94.4584	99.916
BN860_15412g_b:HG316454:1358568:1357882:1:687	ZBAI_01743:ZBAI_A_scaffold_018:224723:224037:1:687	ZBAI_09677:ZBAI_B_scaffold_074:81771:81085:1:687	93.7409	100
BN860_15434g_b:HG316454:1359240:1358929:1:312	ZBAI_01744:ZBAI_A_scaffold_018:225404:225093:1:312	ZBAI_09678:ZBAI_B_scaffold_074:82443:82132:1:312	91.3462	100
BN860_15456g_b:HG316454:1361446:1359401:1:2046	ZBAI_01745:ZBAI_A_scaffold_018:227609:225567:1:2043	ZBAI_09679:ZBAI_B_scaffold_074:84649:82604:1:2046	92.7664	99.8534
BN860_15478g_b:HG316454:1361763:1362206:0:444	ZBAI_01746:ZBAI_A_scaffold_018:227930:228373:0:444	ZBAI_09680:ZBAI_B_scaffold_074:84966:85409:0:444	93.9189	100
BN860_15500g_b:HG316454:1365999:1362298:1:3702	ZBAI_01747:ZBAI_A_scaffold_018:232212:228466:1:3747	ZBAI_09681:ZBAI_B_scaffold_074:89202:85501:1:3702	93.7061	99.946
BN860_15522g_b:HG316454:1366297:1367367:0:1071	ZBAI_01748:ZBAI_A_scaffold_018:232507:233595:0:1089	ZBAI_09682:ZBAI_B_scaffold_074:89500:90570:0:1071	94.7712	99.9066
BN860_15544g_b:HG316454:1368679:1367876:1:804	ZBAI_01749:ZBAI_A_scaffold_018:234902:234102:1:801	ZBAI_09683:ZBAI_B_scaffold_074:92074:91271:1:804	93.0348	99.7512
BN860_01354g_o:HG316454:136923:139004:0:2082	ZBAI_01031:ZBAI_A_scaffold_013:24752:26833:0:2082	ZBAI_07507:ZBAI_B_scaffold_040:304216:302135:1:2082	93.8521	100
BN860_15588g_b:HG316454:1374073:1371116:1:2958	ZBAI_01750:ZBAI_A_scaffold_018:240429:237445:1:2985	ZBAI_09684:ZBAI_B_scaffold_074:97524:94540:1:2985	96.4503	99.9324
BN860_15632g_b:HG316454:1377108:1377722:0:615	ZBAI_01752:ZBAI_A_scaffold_018:243799:244413:0:615	ZBAI_09685:ZBAI_B_scaffold_075:1907:2521:0:615	94.6341	100
BN860_15654g_b:HG316454:1378452:1377766:1:687	ZBAI_01753:ZBAI_A_scaffold_018:245139:244453:1:687	ZBAI_09686:ZBAI_B_scaffold_075:3251:2565:1:687	94.4687	99.8544
BN860_15676g_b:HG316454:1378822:1380726:0:1905	ZBAI_01754:ZBAI_A_scaffold_018:245513:247417:0:1905	ZBAI_09687:ZBAI_B_scaffold_075:3621:5525:0:1905	95.3806	100
BN860_15698g_b:HG316454:1381171:1382904:0:1734	ZBAI_01755:ZBAI_A_scaffold_018:247863:249596:0:1734	ZBAI_09688:ZBAI_B_scaffold_075:5970:7703:0:1734	93.3679	99.9423
BN860_15720g_b:HG316454:1383999:1382974:1:1026	ZBAI_01756:ZBAI_A_scaffold_018:250689:249664:1:1026	ZBAI_09689:ZBAI_B_scaffold_075:8798:7773:1:1026	94.8343	99.8051
BN860_15742g_b:HG316454:1385234:1387891:0:2658	ZBAI_03880:ZBAI_A_scaffold_043:111510:114167:0:2658	ZBAI_09690:ZBAI_B_scaffold_075:10029:12686:0:2658	95.1467	99.9248
BN860_15764g_b:HG316454:1388153:1389601:0:1449	ZBAI_03881:ZBAI_A_scaffold_043:114431:115879:0:1449	ZBAI_09691:ZBAI_B_scaffold_075:12948:14396:0:1449	95.3071	100
BN860_15786g_b:HG316454:1390399:1389683:1:717	ZBAI_03882:ZBAI_A_scaffold_043:116664:115915:1:750	ZBAI_09692:ZBAI_B_scaffold_075:15194:14478:1:717	94.4212	100
BN860_15830g_b:HG316454:1393503:1391770:1:1734	ZBAI_03884:ZBAI_A_scaffold_043:119773:118040:1:1734	ZBAI_09694:ZBAI_B_scaffold_075:18298:16565:1:1734	94.8674	99.827
BN860_15874g_b:HG316454:1394233:1396245:0:2013	ZBAI_03885:ZBAI_A_scaffold_043:120500:122512:0:2013	ZBAI_09695:ZBAI_B_scaffold_075:19027:21039:0:2013	93.0949	99.9503
BN860_15896g_b:HG316454:1396612:1397550:0:939	ZBAI_03886:ZBAI_A_scaffold_043:122879:123817:0:939	ZBAI_09696:ZBAI_B_scaffold_075:21406:22344:0:939	94.7817	99.8935
BN860_15918g_b:HG316454:1397832:1400027:0:2196	ZBAI_03887:ZBAI_A_scaffold_043:124266:126533:0:2268	ZBAI_09697:ZBAI_B_scaffold_075:22827:25022:0:2196	92.8051	99.8634
BN860_15940g_b:HG316454:1401425:1400772:1:654	ZBAI_03888:ZBAI_A_scaffold_043:127934:127281:1:654	ZBAI_09698:ZBAI_B_scaffold_075:26420:25767:1:654	94.1896	100
BN860_15962g_b:HG316454:1402442:1403365:0:924	ZBAI_03889:ZBAI_A_scaffold_043:128954:129877:0:924	ZBAI_09699:ZBAI_B_scaffold_075:27437:28360:0:924	94.1558	100
BN860_15984g_b:HG316454:1407588:1403527:1:4062	ZBAI_03890:ZBAI_A_scaffold_043:134101:130040:1:4062	ZBAI_09700:ZBAI_B_scaffold_075:32583:28522:1:4062	94.904	99.9508
BN860_16006g_b:HG316454:1408108:1408380:0:273	ZBAI_03891:ZBAI_A_scaffold_043:134538:134888:0:351	ZBAI_09701:ZBAI_B_scaffold_075:33025:33375:0:351	97.0696	100
BN860_01376g_o:HG316454:140867:139272:1:1596	ZBAI_01032:ZBAI_A_scaffold_013:28706:27111:1:1596	ZBAI_07506:ZBAI_B_scaffold_040:300273:301868:0:1596	96.4912	99.9373
BN860_16028g_b:HG316454:1409342:1408443:1:900	ZBAI_03892:ZBAI_A_scaffold_043:135850:134951:1:900	ZBAI_09702:ZBAI_B_scaffold_075:34337:33438:1:900	94.1111	100
BN860_16072g_b:HG316454:1410138:1410464:0:327	ZBAI_03894:ZBAI_A_scaffold_043:136646:136972:0:327	ZBAI_09704:ZBAI_B_scaffold_075:35133:35459:0:327	95.4128	99.6942
BN860_16094g_b:HG316454:1412323:1410488:1:1836	ZBAI_03895:ZBAI_A_scaffold_043:138832:136997:1:1836	ZBAI_09705:ZBAI_B_scaffold_075:37318:35483:1:1836	93.7908	99.9455
BN860_16116g:HG316454:1413882:1413289:1:393	ZBAI_03896:ZBAI_A_scaffold_043:140428:139833:1:393	ZBAI_09706:ZBAI_B_scaffold_075:38877:38284:1:393	96.9466	100
BN860_16138g_b:HG316454:1416750:1419195:0:2385	ZBAI_03897:ZBAI_A_scaffold_043:143280:145769:0:2490	ZBAI_09707:ZBAI_B_scaffold_075:41742:44306:0:2565	90.6499	99.8742
BN860_16160g_b:HG316454:1420224:1421675:0:1452	ZBAI_03898:ZBAI_A_scaffold_043:146797:148251:0:1455	ZBAI_09708:ZBAI_B_scaffold_075:45335:46786:0:1452	93.4573	100
BN860_16204g_b:HG316454:1426426:1423928:1:2499	ZBAI_03900:ZBAI_A_scaffold_043:153002:150504:1:2499	ZBAI_09710:ZBAI_B_scaffold_075:51537:49039:1:2499	94.8379	100
BN860_16248g_b:HG316454:1428595:1430682:0:2088	ZBAI_03902:ZBAI_A_scaffold_043:155152:157239:0:2088	ZBAI_09712:ZBAI_B_scaffold_075:53544:55790:0:2247	91.7625	99.9521
BN860_16270g_b:HG316454:1431062:1434990:0:3882	ZBAI_03903:ZBAI_A_scaffold_043:157822:161688:0:3867	ZBAI_09713:ZBAI_B_scaffold_075:56206:60072:0:3867	93.3024	99.4075
BN860_16292g_b:HG316454:1436071:1435094:1:978	ZBAI_03904:ZBAI_A_scaffold_043:162769:161792:1:978	ZBAI_09714:ZBAI_B_scaffold_075:61153:60176:1:978	94.9898	100
BN860_16314g_b:HG316454:1436677:1437612:0:936	ZBAI_03905:ZBAI_A_scaffold_043:163318:164286:0:969	ZBAI_09715:ZBAI_B_scaffold_075:61788:62756:0:969	92.4145	99.1453
BN860_16336g_b:HG316454:1438134:1439864:0:1731	ZBAI_03906:ZBAI_A_scaffold_043:164841:166547:0:1707	ZBAI_09716:ZBAI_B_scaffold_075:63278:64999:0:1722	93.4142	99.4223
BN860_01398g_m:HG316454:143836:141308:1:2529	ZBAI_01033:ZBAI_A_scaffold_013:31679:29151:1:2529	ZBAI_07505:ZBAI_B_scaffold_040:297304:299832:0:2529	95.5714	99.9209
BN860_16358g:HG316454:1440181:1440792:0:612	ZBAI_03907:ZBAI_A_scaffold_043:166897:167508:0:612	ZBAI_09717:ZBAI_B_scaffold_075:65362:65973:0:612	93.9542	99.8366
BN860_01420g_m:HG316454:144044:145330:0:1287	ZBAI_01034:ZBAI_A_scaffold_013:31887:33173:0:1287	ZBAI_07504:ZBAI_B_scaffold_040:297096:295810:1:1287	94.4056	100
BN860_16402g_b:HG316454:1444995:1443727:1:1269	ZBAI_03909:ZBAI_A_scaffold_043:172631:171363:1:1269	ZBAI_09718:ZBAI_B_scaffold_076:3099:1831:1:1269	94.5626	99.9212
BN860_16446g_b:HG316454:1446029:1447987:0:1959	ZBAI_03911:ZBAI_A_scaffold_043:173668:175626:0:1959	ZBAI_09720:ZBAI_B_scaffold_076:4134:6092:0:1959	93.9765	100
BN860_16468g_b:HG316454:1448165:1448992:0:828	ZBAI_03912:ZBAI_A_scaffold_043:175791:176618:0:828	ZBAI_09721:ZBAI_B_scaffold_076:6270:7097:0:828	95.0483	99.8792
BN860_16556g_b:HG316454:1455799:1457977:0:2073	ZBAI_03915:ZBAI_A_scaffold_043:183774:186332:0:2559	ZBAI_09723:ZBAI_B_scaffold_077:2489:4963:0:2475	99.8553	90.3521
BN860_16578g_b:HG316454:1458618:1459727:0:1110	ZBAI_03916:ZBAI_A_scaffold_043:186696:188003:0:1308	ZBAI_09724:ZBAI_B_scaffold_077:5327:6436:0:1110	99.9099	96.9369
BN860_16600g_b:HG316454:1459993:1461111:0:1119	ZBAI_03917:ZBAI_A_scaffold_043:188269:189387:0:1119	ZBAI_09725:ZBAI_B_scaffold_077:6692:7810:0:1119	99.9106	91.1528
BN860_16644g:HG316454:1463102:1463485:0:384	ZBAI_03920:ZBAI_A_scaffold_043:191378:191761:0:384	ZBAI_09728:ZBAI_B_scaffold_077:9807:10190:0:384	100	96.0938
BN860_16666g:HG316454:1465229:1463559:1:1671	ZBAI_03921:ZBAI_A_scaffold_043:193505:191835:1:1671	ZBAI_09729:ZBAI_B_scaffold_077:11935:10265:1:1671	100	93.2376
BN860_16688g:HG316454:1468227:1465387:1:2841	ZBAI_03922:ZBAI_A_scaffold_043:196503:193663:1:2841	ZBAI_09730:ZBAI_B_scaffold_077:14902:12101:1:2802	99.9296	93.2066
BN860_16710g:HG316454:1468391:1468960:0:570	ZBAI_03923:ZBAI_A_scaffold_043:196667:197236:0:570	ZBAI_09731:ZBAI_B_scaffold_077:15066:15635:0:570	100	95.9649
BN860_16732g:HG316454:1469806:1469033:1:774	ZBAI_03924:ZBAI_A_scaffold_043:198082:197309:1:774	ZBAI_09732:ZBAI_B_scaffold_077:16480:15707:1:774	100	95.8656
BN860_16754g:HG316454:1471739:1470108:1:1632	ZBAI_03925:ZBAI_A_scaffold_043:200015:198384:1:1632	ZBAI_09733:ZBAI_B_scaffold_077:18398:16779:1:1620	99.9387	93.6275
BN860_16776g:HG316454:1473767:1472076:1:1692	ZBAI_03926:ZBAI_A_scaffold_043:202074:200383:1:1692	ZBAI_09734:ZBAI_B_scaffold_077:20439:18748:1:1692	99.8818	95.0946
BN860_16842g:HG316454:1478276:1477248:1:1029	ZBAI_03929:ZBAI_A_scaffold_043:206790:205762:1:1029	ZBAI_09736:ZBAI_B_scaffold_077:24944:23916:1:1029	100	95.1409
BN860_16864g:HG316454:1479952:1481568:0:1617	ZBAI_03930:ZBAI_A_scaffold_043:208466:210082:0:1617	ZBAI_09737:ZBAI_B_scaffold_077:26654:28279:0:1626	99.8763	94.3105
BN860_01442g_n:HG316454:148032:145348:1:2685	ZBAI_01035:ZBAI_A_scaffold_013:35875:33191:1:2685	ZBAI_07503:ZBAI_B_scaffold_040:293108:295792:0:2685	94.4134	100
BN860_16886g:HG316454:1481834:1482841:0:1008	ZBAI_03931:ZBAI_A_scaffold_043:210348:211355:0:1008	ZBAI_09738:ZBAI_B_scaffold_077:28749:29756:0:1008	99.9008	92.3611
BN860_16908g:HG316454:1483924:1485706:0:1653	ZBAI_03932:ZBAI_A_scaffold_043:212635:214629:0:1995	ZBAI_09739:ZBAI_B_scaffold_077:30849:32483:0:1635	99.8185	92.559
BN860_16952g:HG316454:1486341:1486871:0:531	ZBAI_03934:ZBAI_A_scaffold_043:215294:215824:0:531	ZBAI_09741:ZBAI_B_scaffold_077:33146:33676:0:531	100	96.2335
BN860_16974g:HG316454:1488098:1487019:1:1080	ZBAI_03935:ZBAI_A_scaffold_043:217051:215972:1:1080	ZBAI_09742:ZBAI_B_scaffold_077:34905:33826:1:1080	99.9074	96.5741
BN860_17040g:HG316454:1493901:1495040:0:1140	ZBAI_03938:ZBAI_A_scaffold_043:223437:224576:0:1140	ZBAI_09744:ZBAI_B_scaffold_077:40746:41885:0:1140	95.614	100
BN860_01464g_n:HG316454:149433:148738:1:696	ZBAI_01036:ZBAI_A_scaffold_013:37311:36616:1:696	ZBAI_07502:ZBAI_B_scaffold_040:291674:292369:0:696	99.1379	100
BN860_17062g:HG316454:1495185:1496132:0:948	ZBAI_03939:ZBAI_A_scaffold_043:224759:225706:0:948	ZBAI_09745:ZBAI_B_scaffold_077:42240:43187:0:948	95.7806	99.8945
BN860_17084g:HG316454:1496528:1498270:0:1743	ZBAI_03940:ZBAI_A_scaffold_043:226100:227842:0:1743	ZBAI_09746:ZBAI_B_scaffold_077:43583:45325:0:1743	94.2054	99.9426
BN860_17172g:HG316454:1505704:1503980:1:1725	ZBAI_03944:ZBAI_A_scaffold_043:235274:233550:1:1725	ZBAI_09750:ZBAI_B_scaffold_077:52759:51035:1:1725	90.7826	99.8261
BN860_17216g:HG316454:1507480:1506641:1:840	ZBAI_03946:ZBAI_A_scaffold_043:237050:236211:1:840	ZBAI_09752:ZBAI_B_scaffold_077:54535:53696:1:840	95.119	100
BN860_17282g:HG316454:1511772:1512716:0:945	ZBAI_03948:ZBAI_A_scaffold_043:241404:242348:0:945	ZBAI_09755:ZBAI_B_scaffold_077:58855:59799:0:945	96.9312	99.8942
BN860_17304g:HG316454:1513093:1512761:1:333	ZBAI_03949:ZBAI_A_scaffold_043:242725:242393:1:333	ZBAI_09756:ZBAI_B_scaffold_077:60176:59844:1:333	94.5946	100
BN860_17326g:HG316454:1513259:1514713:0:1455	ZBAI_03950:ZBAI_A_scaffold_043:242890:244344:0:1455	ZBAI_09757:ZBAI_B_scaffold_077:60342:61796:0:1455	94.6392	100
BN860_17348g:HG316454:1515520:1515897:0:378	ZBAI_03951:ZBAI_A_scaffold_043:245139:245516:0:378	ZBAI_09758:ZBAI_B_scaffold_077:62603:62980:0:378	95.7672	100
BN860_17370g:HG316454:1516908:1515922:1:987	ZBAI_03952:ZBAI_A_scaffold_043:246527:245541:1:987	ZBAI_09759:ZBAI_B_scaffold_077:63991:63005:1:987	92.8065	99.7974
BN860_17392g:HG316454:1517098:1520595:0:3498	ZBAI_03953:ZBAI_A_scaffold_043:246717:250235:0:3519	ZBAI_09760:ZBAI_B_scaffold_077:64181:67678:0:3498	91.3665	99.9428
BN860_17414g:HG316454:1521876:1520674:1:1203	ZBAI_03954:ZBAI_A_scaffold_043:251513:250314:1:1200	ZBAI_09761:ZBAI_B_scaffold_077:68959:67757:1:1203	91.6874	100
BN860_17480g:HG316454:1525200:1526720:0:1521	ZBAI_03957:ZBAI_A_scaffold_043:254998:256518:0:1521	ZBAI_09764:ZBAI_B_scaffold_077:72283:73803:0:1521	93.6884	99.8685
BN860_17502g:HG316454:1526993:1527985:0:993	ZBAI_03958:ZBAI_A_scaffold_043:256800:257792:0:993	ZBAI_09765:ZBAI_B_scaffold_077:74074:75066:0:993	93.857	99.8993
BN860_17524g:HG316454:1529314:1528064:1:1251	ZBAI_03959:ZBAI_A_scaffold_043:259122:257872:1:1251	ZBAI_09766:ZBAI_B_scaffold_077:76395:75145:1:1251	94.2446	99.9201
BN860_17546g:HG316454:1529596:1533615:0:4020	ZBAI_03960:ZBAI_A_scaffold_043:259404:263423:0:4020	ZBAI_09767:ZBAI_B_scaffold_077:76677:80696:0:4020	93.8806	100
BN860_17568g:HG316454:1533794:1534441:0:648	ZBAI_03961:ZBAI_A_scaffold_043:263599:264246:0:648	ZBAI_09768:ZBAI_B_scaffold_077:80875:81522:0:648	94.9074	100
BN860_17590g:HG316454:1535294:1534476:1:819	ZBAI_03962:ZBAI_A_scaffold_043:265099:264281:1:819	ZBAI_09769:ZBAI_B_scaffold_077:82375:81557:1:819	91.9414	99.8779
BN860_17612g:HG316454:1537904:1535472:1:2433	ZBAI_03963:ZBAI_A_scaffold_043:267719:265317:1:2403	ZBAI_09770:ZBAI_B_scaffold_077:84993:82591:1:2403	94.2458	98.6848
BN860_17634g:HG316454:1538969:1538343:1:627	ZBAI_03964:ZBAI_A_scaffold_043:268814:268188:1:627	ZBAI_09771:ZBAI_B_scaffold_077:86088:85462:1:627	93.1419	99.681
BN860_17656g:HG316454:1540393:1539602:1:792	ZBAI_03965:ZBAI_A_scaffold_043:270245:269451:1:795	ZBAI_09772:ZBAI_B_scaffold_077:87512:86721:1:792	94.8232	100
BN860_17678g:HG316454:1540555:1540926:0:372	ZBAI_03966:ZBAI_A_scaffold_043:270407:270784:0:378	ZBAI_09773:ZBAI_B_scaffold_077:87674:88045:0:372	95.1613	100
BN860_17700g:HG316454:1541567:1540995:1:573	ZBAI_03967:ZBAI_A_scaffold_043:271409:270837:1:573	ZBAI_09774:ZBAI_B_scaffold_077:88686:88114:1:573	92.6702	99.8255
BN860_17722g:HG316454:1542859:1541660:1:1200	ZBAI_03968:ZBAI_A_scaffold_043:272702:271503:1:1200	ZBAI_09775:ZBAI_B_scaffold_077:89978:88779:1:1200	95.3333	99.9167
BN860_17744g:HG316454:1544552:1546534:0:1983	ZBAI_03969:ZBAI_A_scaffold_043:274427:276412:0:1986	ZBAI_09776:ZBAI_B_scaffold_077:91723:93705:0:1983	92.6374	99.8991
BN860_17766g:HG316454:1547002:1546568:1:435	ZBAI_03970:ZBAI_A_scaffold_043:276880:276446:1:435	ZBAI_09777:ZBAI_B_scaffold_077:94173:93739:1:435	96.092	100
BN860_17788g:HG316454:1547110:1547583:0:474	ZBAI_03971:ZBAI_A_scaffold_043:276988:277461:0:474	ZBAI_09778:ZBAI_B_scaffold_077:94281:94754:0:474	93.038	100
BN860_01508g_n:HG316454:154818:153301:1:1518	ZBAI_01038:ZBAI_A_scaffold_013:42742:41225:1:1518	ZBAI_07500:ZBAI_B_scaffold_040:286290:287807:0:1518	98.0896	99.6047
BN860_17810g:HG316454:1548804:1547698:1:1107	ZBAI_03972:ZBAI_A_scaffold_043:278682:277576:1:1107	ZBAI_09779:ZBAI_B_scaffold_077:95975:94869:1:1107	94.1283	100
BN860_17832g:HG316454:1550027:1549185:1:843	ZBAI_03973:ZBAI_A_scaffold_043:279905:279063:1:843	ZBAI_09780:ZBAI_B_scaffold_077:97198:96356:1:843	92.0522	99.8814
BN860_17898g:HG316454:1556403:1554775:1:1629	ZBAI_03977:ZBAI_A_scaffold_043:286643:285015:1:1629	ZBAI_09782:ZBAI_B_scaffold_078:2175:556:1:1620	99.8158	93.4929
BN860_17920g:HG316454:1557903:1559771:0:1869	ZBAI_03978:ZBAI_A_scaffold_043:288143:290011:0:1869	ZBAI_09783:ZBAI_B_scaffold_078:3696:5564:0:1869	99.786	95.9872
BN860_17942g:HG316454:1561343:1559853:1:1491	ZBAI_03979:ZBAI_A_scaffold_043:291583:290093:1:1491	ZBAI_09784:ZBAI_B_scaffold_078:7120:5630:1:1491	100	93.6284
BN860_17964g:HG316454:1561648:1562922:0:1275	ZBAI_03980:ZBAI_A_scaffold_043:291888:293162:0:1275	ZBAI_09785:ZBAI_B_scaffold_078:7423:8697:0:1275	99.9216	93.7255
BN860_17986g:HG316454:1563921:1563070:1:852	ZBAI_03981:ZBAI_A_scaffold_043:294161:293310:1:852	ZBAI_09786:ZBAI_B_scaffold_078:9695:8844:1:852	100	95.0704
BN860_18008g:HG316454:1566112:1564166:1:1947	ZBAI_03982:ZBAI_A_scaffold_043:296352:294406:1:1947	ZBAI_09787:ZBAI_B_scaffold_078:11885:9939:1:1947	99.8459	92.5526
BN860_18030g:HG316454:1566193:1566993:0:801	ZBAI_03983:ZBAI_A_scaffold_043:296433:297233:0:801	ZBAI_09788:ZBAI_B_scaffold_078:11968:12768:0:801	100	93.5081
BN860_18074g:HG316454:1568019:1569182:0:1164	ZBAI_03984:ZBAI_A_scaffold_043:298383:299546:0:1164	ZBAI_09790:ZBAI_B_scaffold_078:13945:15108:0:1164	100	94.1581
BN860_18096g:HG316454:1569368:1570708:0:1341	ZBAI_03985:ZBAI_A_scaffold_043:299899:301239:0:1341	ZBAI_09791:ZBAI_B_scaffold_078:15300:16640:0:1341	100	94.4072
BN860_18118g:HG316454:1571837:1570758:1:1080	ZBAI_03986:ZBAI_A_scaffold_043:302368:301289:1:1080	ZBAI_09792:ZBAI_B_scaffold_078:17770:16691:1:1080	99.9074	95.3704
BN860_18140g:HG316454:1571998:1573452:0:1455	ZBAI_03987:ZBAI_A_scaffold_043:302574:303983:0:1410	ZBAI_09793:ZBAI_B_scaffold_078:17977:19383:0:1407	96.9072	91.2715
BN860_18184g:HG316454:1575162:1574647:1:516	ZBAI_03989:ZBAI_A_scaffold_043:305693:305178:1:516	ZBAI_09795:ZBAI_B_scaffold_078:21092:20577:1:516	99.6124	92.6357
BN860_18228g:HG316454:1575694:1576308:0:615	ZBAI_03990:ZBAI_A_scaffold_043:306249:306863:0:615	ZBAI_09796:ZBAI_B_scaffold_078:21774:22394:0:621	100	94.4715
BN860_01530g_m:HG316454:157649:156786:1:864	ZBAI_01039:ZBAI_A_scaffold_013:45319:44456:1:864	ZBAI_07498:ZBAI_B_scaffold_040:283212:284078:0:867	95.9491	99.7685
BN860_01552g_o:HG316454:157817:160186:0:2370	ZBAI_01040:ZBAI_A_scaffold_013:45490:47859:0:2370	ZBAI_07497:ZBAI_B_scaffold_040:283044:280675:1:2370	94.3882	99.8312
BN860_18250g:HG316454:1578665:1576329:1:2337	ZBAI_03991:ZBAI_A_scaffold_043:309220:306884:1:2337	ZBAI_09797:ZBAI_B_scaffold_078:24748:22409:1:2340	99.8288	94.4373
BN860_18272g:HG316454:1579123:1581814:0:2634	ZBAI_03992:ZBAI_A_scaffold_043:309772:312369:0:2598	ZBAI_09798:ZBAI_B_scaffold_078:25302:27899:0:2598	98.6333	94.1913
BN860_18294g:HG316454:1584676:1581986:1:2691	ZBAI_03993:ZBAI_A_scaffold_043:315216:312541:1:2676	ZBAI_09799:ZBAI_B_scaffold_078:30750:28075:1:2676	99.4054	93.1624
BN860_18316g:HG316454:1584901:1586409:0:1509	ZBAI_03994:ZBAI_A_scaffold_043:315456:316964:0:1509	ZBAI_09800:ZBAI_B_scaffold_078:30990:32501:0:1512	99.9337	92.1803
BN860_18360g:HG316454:1588361:1587462:1:900	ZBAI_03996:ZBAI_A_scaffold_043:318916:318017:1:900	ZBAI_09802:ZBAI_B_scaffold_078:34453:33554:1:900	100	94.8889
BN860_18382g:HG316454:1590531:1592471:0:1941	ZBAI_03997:ZBAI_A_scaffold_043:321123:323063:0:1941	ZBAI_09803:ZBAI_B_scaffold_078:36650:38605:0:1956	99.7939	95.1056
BN860_18404g:HG316454:1592748:1594064:0:1317	ZBAI_03998:ZBAI_A_scaffold_043:323340:324656:0:1317	ZBAI_09804:ZBAI_B_scaffold_078:38855:40171:0:1317	100	95.0645
BN860_18426g:HG316454:1595362:1594175:1:1188	ZBAI_03999:ZBAI_A_scaffold_043:325954:324767:1:1188	ZBAI_09805:ZBAI_B_scaffold_078:41479:40292:1:1188	100	95.202
BN860_18470g:HG316454:1596884:1595952:1:933	ZBAI_04001:ZBAI_A_scaffold_043:327578:326544:1:1035	ZBAI_09807:ZBAI_B_scaffold_078:43103:42069:1:1035	100	93.2476
BN860_18492g:HG316454:1597138:1599093:0:1956	ZBAI_04002:ZBAI_A_scaffold_043:327730:329685:0:1956	ZBAI_09808:ZBAI_B_scaffold_078:43256:45211:0:1956	99.9489	96.2679
BN860_18514g:HG316454:1600492:1599182:1:1311	ZBAI_04003:ZBAI_A_scaffold_043:331084:329774:1:1311	ZBAI_09809:ZBAI_B_scaffold_078:46610:45300:1:1311	100	94.2029
BN860_18536g:HG316454:1602620:1600824:1:1797	ZBAI_04004:ZBAI_A_scaffold_043:333378:331582:1:1797	ZBAI_09810:ZBAI_B_scaffold_078:48752:46953:1:1800	99.8331	94.8247
BN860_01574g_n:HG316454:160442:161026:0:585	ZBAI_01041:ZBAI_A_scaffold_013:48125:48709:0:585	ZBAI_07496:ZBAI_B_scaffold_040:280419:279835:1:585	96.2393	100
BN860_18558g:HG316454:1605646:1603667:1:1980	ZBAI_04005:ZBAI_A_scaffold_043:336404:334425:1:1980	ZBAI_09811:ZBAI_B_scaffold_078:51778:49799:1:1980	99.8485	94.1919
BN860_18602g:HG316454:1610094:1610783:0:690	ZBAI_04009:ZBAI_A_scaffold_043:341046:341735:0:690	ZBAI_09813:ZBAI_B_scaffold_079:2458:3147:0:690	99.8551	95.2174
BN860_18646g:HG316454:1612781:1614310:0:1530	ZBAI_04011:ZBAI_A_scaffold_043:343915:345444:0:1530	ZBAI_09815:ZBAI_B_scaffold_079:5148:6677:0:1530	99.8693	94.902
BN860_18668g:HG316454:1616304:1614322:1:1983	ZBAI_04012:ZBAI_A_scaffold_043:347438:345456:1:1983	ZBAI_09816:ZBAI_B_scaffold_079:8669:6687:1:1983	100	94.6546
BN860_18690g:HG316454:1617687:1616509:1:1179	ZBAI_04013:ZBAI_A_scaffold_043:348872:347643:1:1230	ZBAI_09817:ZBAI_B_scaffold_079:10054:8876:1:1179	100	95.5047
BN860_18712g:HG316454:1619350:1617904:1:1230	ZBAI_04014:ZBAI_A_scaffold_043:350484:349038:1:1230	ZBAI_09818:ZBAI_B_scaffold_079:11727:10271:1:1251	100	92.7642
BN860_18734g:HG316454:1620310:1621653:0:1344	ZBAI_04015:ZBAI_A_scaffold_043:351441:352784:0:1344	ZBAI_09819:ZBAI_B_scaffold_079:12704:14041:0:1338	99.9256	93.378
BN860_18756g:HG316454:1621976:1624615:0:2640	ZBAI_04016:ZBAI_A_scaffold_043:353401:356040:0:2640	ZBAI_09820:ZBAI_B_scaffold_079:14328:16976:0:2649	99.9621	93.0303
BN860_18778g:HG316454:1625865:1624624:1:1242	ZBAI_04017:ZBAI_A_scaffold_043:357290:356049:1:1242	ZBAI_09821:ZBAI_B_scaffold_079:18218:16977:1:1242	99.839	93.3172
BN860_18800g:HG316454:1626088:1627287:0:1200	ZBAI_04018:ZBAI_A_scaffold_043:357372:358712:0:1341	ZBAI_09822:ZBAI_B_scaffold_079:18441:19640:0:1200	99.75	95.3333
BN860_18822g:HG316454:1627651:1627322:1:330	ZBAI_04019:ZBAI_A_scaffold_043:359076:358747:1:330	ZBAI_09823:ZBAI_B_scaffold_079:20004:19675:1:330	100	92.7273
BN860_18844g:HG316454:1628901:1627900:1:1002	ZBAI_04020:ZBAI_A_scaffold_043:360326:359325:1:1002	ZBAI_09824:ZBAI_B_scaffold_079:21245:20244:1:1002	99.9002	95.01
BN860_18866g:HG316454:1630592:1630209:1:384	ZBAI_04022:ZBAI_A_scaffold_043:362017:361634:1:384	ZBAI_09825:ZBAI_B_scaffold_079:22944:22561:1:384	100	94.2708
BN860_01596g_o:HG316454:163067:161109:1:1959	ZBAI_01042:ZBAI_A_scaffold_013:50753:48795:1:1959	ZBAI_07495:ZBAI_B_scaffold_040:277794:279752:0:1959	95.6611	99.949
BN860_18888g:HG316454:1632257:1630857:1:1401	ZBAI_04023:ZBAI_A_scaffold_043:363682:362282:1:1401	ZBAI_09826:ZBAI_B_scaffold_079:24602:23202:1:1401	99.9286	94.7894
BN860_18910g:HG316454:1632937:1633719:0:783	ZBAI_04024:ZBAI_A_scaffold_043:364362:365144:0:783	ZBAI_09827:ZBAI_B_scaffold_079:25276:26058:0:783	100	95.2746
BN860_18954g:HG316454:1635684:1634326:1:1359	ZBAI_04026:ZBAI_A_scaffold_043:367127:365751:1:1377	ZBAI_09829:ZBAI_B_scaffold_079:28022:26667:1:1356	100	94.9227
BN860_18976g:HG316454:1637561:1636647:1:915	ZBAI_04027:ZBAI_A_scaffold_043:369004:368090:1:915	ZBAI_09830:ZBAI_B_scaffold_079:29899:28976:1:924	99.7814	91.2568
BN860_19020g:HG316454:1639583:1640086:0:504	ZBAI_04029:ZBAI_A_scaffold_043:371026:371529:0:504	ZBAI_09832:ZBAI_B_scaffold_079:31919:32422:0:504	100	96.2302
BN860_19042g:HG316454:1641822:1640119:1:1704	ZBAI_04030:ZBAI_A_scaffold_043:373265:371562:1:1704	ZBAI_09833:ZBAI_B_scaffold_079:34158:32455:1:1704	99.8826	93.9554
BN860_19064g:HG316454:1642771:1643286:0:516	ZBAI_04031:ZBAI_A_scaffold_043:374214:374729:0:516	ZBAI_09834:ZBAI_B_scaffold_079:35129:35644:0:516	100	96.124
BN860_19086g:HG316454:1643512:1646610:0:3099	ZBAI_04032:ZBAI_A_scaffold_043:374955:378053:0:3099	ZBAI_09835:ZBAI_B_scaffold_079:35878:38976:0:3099	99.8387	95.3856
BN860_19108g:HG316454:1647344:1646667:1:678	ZBAI_04033:ZBAI_A_scaffold_043:378787:378110:1:678	ZBAI_09836:ZBAI_B_scaffold_079:39710:39033:1:678	99.8525	90.5605
BN860_19130g:HG316454:1647575:1652620:0:5046	ZBAI_04034:ZBAI_A_scaffold_043:379018:384063:0:5046	ZBAI_09837:ZBAI_B_scaffold_079:39943:44988:0:5046	99.9405	92.5684
BN860_01618g_l:HG316454:164817:163300:1:1518	ZBAI_01043:ZBAI_A_scaffold_013:52498:50981:1:1518	ZBAI_07494:ZBAI_B_scaffold_040:276044:277561:0:1518	95.6522	100
BN860_19152g:HG316454:1655214:1652734:1:2481	ZBAI_04035:ZBAI_A_scaffold_043:386657:384177:1:2481	ZBAI_09838:ZBAI_B_scaffold_079:47581:45101:1:2481	99.8388	94.8811
BN860_19174g:HG316454:1656795:1657319:0:525	ZBAI_04036:ZBAI_A_scaffold_043:388238:388762:0:525	ZBAI_09839:ZBAI_B_scaffold_079:49153:49677:0:525	100	97.5238
BN860_19196g:HG316454:1658107:1659216:0:1110	ZBAI_04037:ZBAI_A_scaffold_043:389550:390659:0:1110	ZBAI_09840:ZBAI_B_scaffold_079:50465:51574:0:1110	100	95.7658
BN860_01640g_m:HG316454:166454:165075:1:1380	ZBAI_01044:ZBAI_A_scaffold_013:54138:52759:1:1380	ZBAI_07493:ZBAI_B_scaffold_040:274407:275786:0:1380	95.7246	99.9275
BN860_19284g:HG316454:1666166:1664175:1:1992	ZBAI_04039:ZBAI_A_scaffold_043:397778:395613:1:2166	ZBAI_09843:ZBAI_B_scaffold_079:58696:56546:1:2151	99.7992	93.4237
BN860_01662g_n:HG316454:168726:167899:1:828	ZBAI_01045:ZBAI_A_scaffold_013:56411:55584:1:828	ZBAI_07492:ZBAI_B_scaffold_040:272135:272962:0:828	96.4976	99.8792
BN860_01706g_n:HG316454:170230:172218:0:1989	ZBAI_01047:ZBAI_A_scaffold_013:58094:60082:0:1989	ZBAI_07490:ZBAI_B_scaffold_040:270631:268643:1:1989	93.3635	100
BN860_01728g_m:HG316454:172495:173607:0:1113	ZBAI_01048:ZBAI_A_scaffold_013:60384:61496:0:1113	ZBAI_07489:ZBAI_B_scaffold_040:268332:267220:1:1113	95.1482	99.9102
BN860_01750g_l:HG316454:175071:173785:1:1287	ZBAI_01049:ZBAI_A_scaffold_013:62939:61668:1:1272	ZBAI_07488:ZBAI_B_scaffold_040:265732:267036:0:1305	91.9192	99.7669
BN860_01772g_m:HG316454:178092:178679:0:588	ZBAI_01050:ZBAI_A_scaffold_013:66453:67040:0:588	ZBAI_07487:ZBAI_B_scaffold_040:262518:261931:1:588	94.7279	100
BN860_01794g_l:HG316454:179148:178780:1:369	ZBAI_01051:ZBAI_A_scaffold_013:67506:67138:1:369	ZBAI_07486:ZBAI_B_scaffold_040:261462:261830:0:369	96.477	100
BN860_01816g_n:HG316454:180245:181993:0:1749	ZBAI_01052:ZBAI_A_scaffold_013:68653:70401:0:1749	ZBAI_07485:ZBAI_B_scaffold_040:260365:258617:1:1749	95.3688	99.8856
BN860_01838g_l:HG316454:184583:182112:1:2472	ZBAI_01053:ZBAI_A_scaffold_013:72991:70520:1:2472	ZBAI_07484:ZBAI_B_scaffold_040:256027:258498:0:2472	95.0647	99.7573
BN860_01860g_m:HG316454:185119:186474:0:1356	ZBAI_01054:ZBAI_A_scaffold_013:73513:74874:0:1362	ZBAI_07483:ZBAI_B_scaffold_040:255491:254130:1:1362	93.0678	99.7788
BN860_01882g_n:HG316454:187161:187766:0:606	ZBAI_01055:ZBAI_A_scaffold_013:75562:76167:0:606	ZBAI_07482:ZBAI_B_scaffold_040:253443:252838:1:606	93.2343	100
BN860_01904g_n:HG316454:188741:187809:1:933	ZBAI_01056:ZBAI_A_scaffold_013:77144:76212:1:933	ZBAI_07481:ZBAI_B_scaffold_040:251863:252795:0:933	94.3194	100
BN860_01926g_l:HG316454:190194:189130:1:1065	ZBAI_01057:ZBAI_A_scaffold_013:78626:77562:1:1065	ZBAI_07480:ZBAI_B_scaffold_040:250378:251442:0:1065	92.5822	99.9061
BN860_01948g_n:HG316454:190577:191785:0:1209	ZBAI_01058:ZBAI_A_scaffold_013:79009:80217:0:1209	ZBAI_07479:ZBAI_B_scaffold_040:249981:248773:1:1209	94.7891	100
BN860_01970g_n:HG316454:191895:192767:0:873	ZBAI_01059:ZBAI_A_scaffold_013:80326:81198:0:873	ZBAI_07478:ZBAI_B_scaffold_040:248663:247791:1:873	93.929	99.8855
BN860_01992g_n:HG316454:193939:192827:1:1113	ZBAI_01060:ZBAI_A_scaffold_013:82356:81244:1:1113	ZBAI_07477:ZBAI_B_scaffold_040:246619:247731:0:1113	95.4178	100
BN860_02036g_m:HG316454:196399:195155:1:1245	ZBAI_01062:ZBAI_A_scaffold_013:84817:83573:1:1245	ZBAI_07475:ZBAI_B_scaffold_040:244159:245403:0:1245	95.502	99.9197
BN860_02058g_n:HG316454:196845:201046:0:4194	ZBAI_01063:ZBAI_A_scaffold_013:85262:89497:0:4236	ZBAI_07474:ZBAI_B_scaffold_040:243713:239478:1:4236	93.8484	99.9285
BN860_02080g_m:HG316454:210030:201073:1:8958	ZBAI_01064:ZBAI_A_scaffold_013:98480:89523:1:8958	ZBAI_07473:ZBAI_B_scaffold_040:230494:239451:0:8958	94.3514	99.9219
BN860_02102g_m:HG316454:210221:211927:0:1707	ZBAI_01065:ZBAI_A_scaffold_013:98672:100378:0:1707	ZBAI_07472:ZBAI_B_scaffold_040:230303:228597:1:1707	94.9619	100
BN860_02124g_m:HG316454:212177:214039:0:1863	ZBAI_01066:ZBAI_A_scaffold_013:100638:102500:0:1863	ZBAI_07471:ZBAI_B_scaffold_040:228347:226485:1:1863	93.022	99.8926
BN860_02146g_m:HG316454:215760:214156:1:1605	ZBAI_01067:ZBAI_A_scaffold_013:104229:102625:1:1605	ZBAI_07470:ZBAI_B_scaffold_040:224764:226368:0:1605	95.5763	99.8754
BN860_02168g_l:HG316454:217943:218491:0:549	ZBAI_01068:ZBAI_A_scaffold_013:107474:108022:0:549	ZBAI_07469:ZBAI_B_scaffold_040:222498:221950:1:549	95.4463	100
BN860_02190g_l:HG316454:219478:218555:1:924	ZBAI_01069:ZBAI_A_scaffold_013:109009:108086:1:924	ZBAI_07468:ZBAI_B_scaffold_040:220963:221886:0:924	95.4545	99.7835
BN860_02212g_n:HG316454:219639:222020:0:2382	ZBAI_01070:ZBAI_A_scaffold_013:109169:111550:0:2382	ZBAI_07467:ZBAI_B_scaffold_040:220802:218421:1:2382	94.6264	99.958
BN860_02234g_n:HG316454:222139:223032:0:894	ZBAI_01071:ZBAI_A_scaffold_013:111671:112564:0:894	ZBAI_07466:ZBAI_B_scaffold_040:218302:217409:1:894	92.7293	100
BN860_02278g_n:HG316454:224191:225081:0:891	ZBAI_01834:ZBAI_A_scaffold_021:35282:36172:0:891	ZBAI_07465:ZBAI_B_scaffold_040:216026:215136:1:891	91.0213	100
BN860_02344g_m:HG316454:226795:226112:1:684	ZBAI_01837:ZBAI_A_scaffold_021:37921:37238:1:684	ZBAI_07462:ZBAI_B_scaffold_040:213382:214065:0:684	95.1754	100
BN860_02366g_l:HG316454:226934:228922:0:1989	ZBAI_01838:ZBAI_A_scaffold_021:38060:40054:0:1995	ZBAI_07461:ZBAI_B_scaffold_040:213243:211255:1:1989	93.3132	100
BN860_02388g_n:HG316454:229159:230031:0:873	ZBAI_01839:ZBAI_A_scaffold_021:40281:41153:0:873	ZBAI_07460:ZBAI_B_scaffold_040:211018:210146:1:873	95.6472	100
BN860_02410g_m:HG316454:231509:230106:1:1404	ZBAI_01840:ZBAI_A_scaffold_021:42631:41228:1:1404	ZBAI_07459:ZBAI_B_scaffold_040:208668:210071:0:1404	95.9402	99.9288
BN860_02432g_n:HG316454:231794:232462:0:669	ZBAI_01841:ZBAI_A_scaffold_021:42920:43588:0:669	ZBAI_07458:ZBAI_B_scaffold_040:208383:207715:1:669	94.7683	100
BN860_02454g_m:HG316454:232590:233429:0:840	ZBAI_01842:ZBAI_A_scaffold_021:43716:44555:0:840	ZBAI_07457:ZBAI_B_scaffold_040:207587:206748:1:840	91.3095	99.7619
BN860_02476g_n:HG316454:233577:235127:0:1551	ZBAI_01843:ZBAI_A_scaffold_021:44701:46251:0:1551	ZBAI_07456:ZBAI_B_scaffold_040:206600:205050:1:1551	94.7131	99.8711
BN860_02498g_l:HG316454:237887:236520:1:1368	ZBAI_01844:ZBAI_A_scaffold_021:48996:47629:1:1368	ZBAI_07455:ZBAI_B_scaffold_040:202299:203657:0:1359	94.0058	99.3421
BN860_02542g_n:HG316454:242876:246148:0:3273	ZBAI_01846:ZBAI_A_scaffold_021:54055:57327:0:3273	ZBAI_07453:ZBAI_B_scaffold_040:197289:194017:1:3273	93.7672	99.9694
BN860_02564g_n:HG316454:247002:246238:1:765	ZBAI_01847:ZBAI_A_scaffold_021:58184:57420:1:765	ZBAI_07452:ZBAI_B_scaffold_040:193163:193927:0:765	95.4248	100
BN860_02586g_m:HG316454:248702:247131:1:1572	ZBAI_01848:ZBAI_A_scaffold_021:59893:58322:1:1572	ZBAI_07451:ZBAI_B_scaffold_040:191463:193034:0:1572	95.4835	100
BN860_02608g_n:HG316454:249935:252127:0:2193	ZBAI_01849:ZBAI_A_scaffold_021:61340:63532:0:2193	ZBAI_07450:ZBAI_B_scaffold_040:190177:187985:1:2193	94.6648	99.9088
BN860_02652g_m:HG316454:256377:255262:1:1116	ZBAI_01851:ZBAI_A_scaffold_021:67821:66700:1:1122	ZBAI_07448:ZBAI_B_scaffold_040:183704:184819:0:1116	94.086	100
BN860_02674g_l:HG316454:257026:256559:1:468	ZBAI_01852:ZBAI_A_scaffold_021:68466:67999:1:468	ZBAI_07447:ZBAI_B_scaffold_040:183055:183522:0:468	94.6581	100
BN860_02696g_m:HG316454:259001:260179:0:1179	ZBAI_01853:ZBAI_A_scaffold_021:70421:71599:0:1179	ZBAI_07446:ZBAI_B_scaffold_040:181080:179902:1:1179	95.6743	100
BN860_02740g_l:HG316454:262789:262289:1:501	ZBAI_01855:ZBAI_A_scaffold_021:74201:73701:1:501	ZBAI_07444:ZBAI_B_scaffold_040:177292:177792:0:501	94.6108	100
BN860_02762g_l:HG316454:263921:262938:1:984	ZBAI_01856:ZBAI_A_scaffold_021:75337:74354:1:984	ZBAI_07443:ZBAI_B_scaffold_040:176160:177143:0:984	95.6301	99.8984
BN860_02784g_k:HG316454:265095:264172:1:924	ZBAI_01857:ZBAI_A_scaffold_021:76503:75580:1:924	ZBAI_07442:ZBAI_B_scaffold_040:174986:175909:0:924	94.9134	99.4589
BN860_02806g_l:HG316454:268016:265539:1:2478	ZBAI_01858:ZBAI_A_scaffold_021:79410:76945:1:2466	ZBAI_07441:ZBAI_B_scaffold_040:172065:174542:0:2478	94.431	99.9596
BN860_02828g_k:HG316454:271116:271490:0:375	ZBAI_01859:ZBAI_A_scaffold_021:82528:83412:0:885	ZBAI_07440:ZBAI_B_scaffold_040:169049:168081:1:969	93.0667	98.6667
BN860_02850g_k:HG316454:276359:273501:1:2859	ZBAI_04831:ZBAI_A_scaffold_047:444126:446984:0:2859	ZBAI_07439:ZBAI_B_scaffold_040:163655:166513:0:2859	94.3687	99.8601
BN860_02872g_l:HG316454:276796:278835:0:2040	ZBAI_04830:ZBAI_A_scaffold_047:443689:441650:1:2040	ZBAI_07438:ZBAI_B_scaffold_040:163218:161179:1:2040	93.5784	99.951
BN860_02916g_k:HG316454:280212:280769:0:558	ZBAI_04828:ZBAI_A_scaffold_047:440276:439719:1:558	ZBAI_07436:ZBAI_B_scaffold_040:159802:159245:1:558	94.9821	100
BN860_02960g_k:HG316454:293810:295777:0:1968	ZBAI_04825:ZBAI_A_scaffold_047:426445:424541:1:1905	ZBAI_07434:ZBAI_B_scaffold_040:146198:144231:1:1968	91.8191	99.9492
BN860_02982g_l:HG316454:296106:298916:0:2811	ZBAI_04824:ZBAI_A_scaffold_047:424202:421392:1:2811	ZBAI_07433:ZBAI_B_scaffold_040:143902:141092:1:2811	96.3002	99.9289
BN860_03004g_l:HG316454:300044:301453:0:1410	ZBAI_04823:ZBAI_A_scaffold_047:420262:418853:1:1410	ZBAI_07432:ZBAI_B_scaffold_040:139964:138555:1:1410	94.9645	100
BN860_03026g_l:HG316454:302515:301595:1:921	ZBAI_04822:ZBAI_A_scaffold_047:417791:418711:0:921	ZBAI_07431:ZBAI_B_scaffold_040:137493:138413:0:921	93.2682	99.7828
BN860_03048g_k:HG316454:303671:304069:0:399	ZBAI_04821:ZBAI_A_scaffold_047:416606:416208:1:399	ZBAI_07430:ZBAI_B_scaffold_040:136337:135939:1:399	95.99	100
BN860_03070g_l:HG316454:306092:304713:1:1380	ZBAI_04820:ZBAI_A_scaffold_047:414191:415570:0:1380	ZBAI_07429:ZBAI_B_scaffold_040:133916:135295:0:1380	93.9855	99.9275
BN860_03092g_l:HG316454:309699:311441:0:1743	ZBAI_04818:ZBAI_A_scaffold_047:410500:408758:1:1743	ZBAI_07428:ZBAI_B_scaffold_040:130244:128532:1:1713	94.3775	98.2215
BN860_03114g_l:HG316454:313207:314916:0:1710	ZBAI_04817:ZBAI_A_scaffold_047:406921:405212:1:1710	ZBAI_07427:ZBAI_B_scaffold_040:126699:124990:1:1710	95.2047	100
BN860_03136g_l:HG316454:315206:317146:0:1941	ZBAI_04816:ZBAI_A_scaffold_047:404895:402955:1:1941	ZBAI_07426:ZBAI_B_scaffold_040:124664:122724:1:1941	94.8995	100
BN860_03180g_l:HG316454:318267:318836:0:570	ZBAI_04815:ZBAI_A_scaffold_047:401811:401242:1:570	ZBAI_07425:ZBAI_B_scaffold_040:121603:121034:1:570	95.9649	100
BN860_03202g_l:HG316454:319222:320109:0:888	ZBAI_04814:ZBAI_A_scaffold_047:400770:399883:1:888	ZBAI_07424:ZBAI_B_scaffold_040:120654:119761:1:894	95.1577	100
BN860_03224g_l:HG316454:320618:322687:0:2070	ZBAI_04813:ZBAI_A_scaffold_047:399467:397389:1:2079	ZBAI_07423:ZBAI_B_scaffold_040:119252:117183:1:2070	95.0725	99.9517
BN860_03246g_k:HG316454:322888:324366:0:1479	ZBAI_04812:ZBAI_A_scaffold_047:397172:395715:1:1458	ZBAI_07422:ZBAI_B_scaffold_040:116961:115504:1:1458	93.3063	98.5801
BN860_03268g_j:HG316454:325298:324426:1:873	ZBAI_04811:ZBAI_A_scaffold_047:394804:395655:0:852	ZBAI_07421:ZBAI_B_scaffold_040:114572:115444:0:873	91.8671	100
BN860_03290g_j:HG316454:325577:326179:0:603	ZBAI_04810:ZBAI_A_scaffold_047:394503:393901:1:603	ZBAI_07420:ZBAI_B_scaffold_040:114293:113691:1:603	96.8491	100
BN860_03312g_k:HG316454:327198:326206:1:993	ZBAI_04809:ZBAI_A_scaffold_047:392882:393874:0:993	ZBAI_07419:ZBAI_B_scaffold_040:112672:113664:0:993	92.6485	100
BN860_03334g_k:HG316454:331129:327455:1:3675	ZBAI_04808:ZBAI_A_scaffold_047:388952:392626:0:3675	ZBAI_07418:ZBAI_B_scaffold_040:108550:112415:0:3804	96.5442	99.9728
BN860_03356g_j:HG316454:332864:331983:1:882	ZBAI_04807:ZBAI_A_scaffold_047:387179:388060:0:882	ZBAI_07417:ZBAI_B_scaffold_040:106628:107509:0:882	95.1247	99.8866
BN860_03378g_l:HG316454:334230:333922:1:309	ZBAI_04805:ZBAI_A_scaffold_047:385842:386150:0:309	ZBAI_07416:ZBAI_B_scaffold_040:105262:105570:0:309	91.2621	100
BN860_03400g_k:HG316454:339125:334650:1:4476	ZBAI_04804:ZBAI_A_scaffold_047:380959:385422:0:4464	ZBAI_07415:ZBAI_B_scaffold_040:100367:104842:0:4476	93.6774	100
BN860_03422g_l:HG316454:341767:340205:1:1563	ZBAI_04803:ZBAI_A_scaffold_047:378328:379890:0:1563	ZBAI_07414:ZBAI_B_scaffold_040:97725:99287:0:1563	95.5854	100
BN860_03444g_j:HG316454:344027:342837:1:1191	ZBAI_04802:ZBAI_A_scaffold_047:376087:377277:0:1191	ZBAI_07413:ZBAI_B_scaffold_040:95465:96655:0:1191	95.466	100
BN860_03466g_l:HG316454:344177:345138:0:903	ZBAI_04801:ZBAI_A_scaffold_047:375935:374973:1:963	ZBAI_07412:ZBAI_B_scaffold_040:95315:94354:1:903	95.7918	100
BN860_03488g_i:HG316454:346439:345234:1:1206	ZBAI_04800:ZBAI_A_scaffold_047:373672:374877:0:1206	ZBAI_07411:ZBAI_B_scaffold_040:93053:94258:0:1206	93.6982	100
BN860_03510g_k:HG316454:346598:347728:0:1131	ZBAI_04799:ZBAI_A_scaffold_047:373513:372383:1:1131	ZBAI_07410:ZBAI_B_scaffold_040:92894:91764:1:1131	93.015	100
BN860_03532g_k:HG316454:349384:347723:1:1662	ZBAI_04798:ZBAI_A_scaffold_047:370727:372388:0:1662	ZBAI_07409:ZBAI_B_scaffold_040:90108:91769:0:1662	93.562	100
BN860_03554g_k:HG316454:349546:352296:0:2751	ZBAI_04797:ZBAI_A_scaffold_047:370565:367815:1:2751	ZBAI_07408:ZBAI_B_scaffold_040:89946:87196:1:2751	93.7841	99.9636
BN860_03576g_k:HG316454:352814:354487:0:1674	ZBAI_04796:ZBAI_A_scaffold_047:367093:365423:1:1671	ZBAI_07407:ZBAI_B_scaffold_040:86675:85005:1:1671	95.2808	99.7611
BN860_03598g_j:HG316454:356325:354886:1:1440	ZBAI_04795:ZBAI_A_scaffold_047:363585:365021:0:1437	ZBAI_07406:ZBAI_B_scaffold_040:83167:84606:0:1440	94.7222	100
BN860_03620g_k:HG316454:358097:356586:1:1512	ZBAI_04794:ZBAI_A_scaffold_047:361812:363323:0:1512	ZBAI_07405:ZBAI_B_scaffold_040:81395:82906:0:1512	94.1799	99.8677
BN860_03642g_k:HG316454:359860:361362:0:1503	ZBAI_04793:ZBAI_A_scaffold_047:360023:358521:1:1503	ZBAI_07404:ZBAI_B_scaffold_040:79632:78130:1:1503	94.6108	100
BN860_03664g_k:HG316454:361480:363282:0:1803	ZBAI_04792:ZBAI_A_scaffold_047:358457:356631:1:1827	ZBAI_07403:ZBAI_B_scaffold_040:78012:76210:1:1803	94.01	99.9445
BN860_03686g_j:HG316454:365506:363293:1:2214	ZBAI_04791:ZBAI_A_scaffold_047:354410:356620:0:2211	ZBAI_07402:ZBAI_B_scaffold_040:73986:76199:0:2214	92.9539	99.9548
BN860_03708g_j:HG316454:365703:366836:0:1134	ZBAI_04790:ZBAI_A_scaffold_047:354214:353081:1:1134	ZBAI_07401:ZBAI_B_scaffold_040:73789:72656:1:1134	93.2981	100
BN860_03730g_k:HG316454:368019:366877:1:1143	ZBAI_04789:ZBAI_A_scaffold_047:351904:353040:0:1137	ZBAI_07400:ZBAI_B_scaffold_040:71473:72615:0:1143	92.7384	100
BN860_03752g_k:HG316454:368412:369491:0:1080	ZBAI_04788:ZBAI_A_scaffold_047:351512:350433:1:1080	ZBAI_07399:ZBAI_B_scaffold_040:71080:70001:1:1080	95.6481	100
BN860_03774g_k:HG316454:369829:372273:0:2445	ZBAI_04787:ZBAI_A_scaffold_047:350059:347612:1:2448	ZBAI_07398:ZBAI_B_scaffold_040:69631:67187:1:2445	95.501	99.7955
BN860_03840g_j:HG316454:373651:375783:0:2133	ZBAI_04785:ZBAI_A_scaffold_047:346235:344109:1:2127	ZBAI_07396:ZBAI_B_scaffold_040:65812:63680:1:2133	93.2021	99.9531
BN860_03862g_k:HG316454:377252:375834:1:1419	ZBAI_04784:ZBAI_A_scaffold_047:342640:344058:0:1419	ZBAI_07395:ZBAI_B_scaffold_040:62211:63629:0:1419	93.3051	99.9295
BN860_03884g_k:HG316454:377509:382008:0:4500	ZBAI_04783:ZBAI_A_scaffold_047:342385:337922:1:4464	ZBAI_07394:ZBAI_B_scaffold_040:61954:57455:1:4500	91.8889	100
BN860_03906g_j:HG316454:383075:382383:1:693	ZBAI_04782:ZBAI_A_scaffold_047:336820:337512:0:693	ZBAI_07393:ZBAI_B_scaffold_040:56388:57080:0:693	96.8254	100
BN860_03928g_g:HG316454:384049:387321:0:3273	ZBAI_04781:ZBAI_A_scaffold_047:335585:332313:1:3273	ZBAI_07392:ZBAI_B_scaffold_040:55353:52081:1:3273	94.806	99.9694
BN860_03972g_j:HG316454:391304:389022:1:2283	ZBAI_04779:ZBAI_A_scaffold_047:328328:330610:0:2283	ZBAI_07390:ZBAI_B_scaffold_040:48098:50380:0:2283	94.7	99.9124
BN860_03994g_k:HG316454:391454:391834:0:381	ZBAI_04778:ZBAI_A_scaffold_047:328177:327797:1:381	ZBAI_07389:ZBAI_B_scaffold_040:47948:47568:1:381	93.1759	99.7375
BN860_04016g_k:HG316454:394553:393492:1:1062	ZBAI_04777:ZBAI_A_scaffold_047:324738:325799:0:1062	ZBAI_07388:ZBAI_B_scaffold_040:44787:45848:0:1062	96.7043	100
BN860_04060g_j:HG316454:396173:395706:1:468	ZBAI_04775:ZBAI_A_scaffold_047:323110:323577:0:468	ZBAI_07386:ZBAI_B_scaffold_040:43167:43634:0:468	97.0085	100
BN860_04104g_j:HG316454:397640:397068:1:573	ZBAI_04773:ZBAI_A_scaffold_047:321633:322205:0:573	ZBAI_07384:ZBAI_B_scaffold_040:41700:42272:0:573	91.7976	100
BN860_04126g_i:HG316454:397722:398339:0:618	ZBAI_04772:ZBAI_A_scaffold_047:321551:320934:1:618	ZBAI_07383:ZBAI_B_scaffold_040:41618:41001:1:618	94.3366	99.8382
BN860_04148g_j:HG316454:399610:398336:1:1275	ZBAI_04771:ZBAI_A_scaffold_047:319663:320937:0:1275	ZBAI_07382:ZBAI_B_scaffold_040:39730:41004:0:1275	95.5294	99.8431
BN860_04170g_i:HG316454:401275:403560:0:2286	ZBAI_04770:ZBAI_A_scaffold_047:317961:315676:1:2286	ZBAI_07381:ZBAI_B_scaffold_040:38065:35780:1:2286	94.7507	99.9125
BN860_04192g_j:HG316454:405711:403810:1:1902	ZBAI_04769:ZBAI_A_scaffold_047:313533:315428:0:1896	ZBAI_07380:ZBAI_B_scaffold_040:33629:35530:0:1902	94.4795	99.8423
BN860_04214g_j:HG316454:407654:408268:0:615	ZBAI_01294:ZBAI_A_scaffold_013:553316:552702:1:615	ZBAI_07379:ZBAI_B_scaffold_040:31686:31072:1:615	95.935	99.8374
BN860_04236g_i:HG316454:410029:408299:1:1731	ZBAI_01293:ZBAI_A_scaffold_013:550971:552668:0:1698	ZBAI_07378:ZBAI_B_scaffold_040:29359:31041:0:1683	90.4102	97.1115
BN860_04258g_j:HG316454:410765:410073:1:693	ZBAI_01292:ZBAI_A_scaffold_013:550183:550875:0:693	ZBAI_07377:ZBAI_B_scaffold_040:28575:29267:0:693	95.671	100
BN860_04280g_i:HG316454:412577:413131:0:555	ZBAI_01291:ZBAI_A_scaffold_013:548374:547820:1:555	ZBAI_07376:ZBAI_B_scaffold_040:26764:26210:1:555	96.3964	100
BN860_04302g_j:HG316454:416400:413188:1:3213	ZBAI_01290:ZBAI_A_scaffold_013:544551:547763:0:3213	ZBAI_07375:ZBAI_B_scaffold_040:22941:26153:0:3213	94.8957	99.9066
BN860_04324g_j:HG316454:416605:417840:0:1236	ZBAI_01289:ZBAI_A_scaffold_013:544346:543102:1:1245	ZBAI_07374:ZBAI_B_scaffold_040:22736:21501:1:1236	92.4757	99.8382
BN860_04346g_j:HG316454:418384:417875:1:510	ZBAI_01288:ZBAI_A_scaffold_013:542561:543070:0:510	ZBAI_07373:ZBAI_B_scaffold_040:20957:21466:0:510	95.2941	99.8039
BN860_04368g_j:HG316454:419875:418574:1:1302	ZBAI_01287:ZBAI_A_scaffold_013:541067:542368:0:1302	ZBAI_07372:ZBAI_B_scaffold_040:19466:20767:0:1302	96.0061	99.9232
BN860_04390g_i:HG316454:423245:420150:1:3096	ZBAI_01286:ZBAI_A_scaffold_013:537694:540792:0:3099	ZBAI_07371:ZBAI_B_scaffold_040:16096:19191:0:3096	93.4432	99.9031
BN860_04412g_j:HG316454:423788:423351:1:438	ZBAI_01285:ZBAI_A_scaffold_013:537139:537576:0:438	ZBAI_07370:ZBAI_B_scaffold_040:15553:15990:0:438	94.2922	100
BN860_04434g_j:HG316454:424434:428324:0:3891	ZBAI_01284:ZBAI_A_scaffold_013:536487:532576:1:3912	ZBAI_07369:ZBAI_B_scaffold_040:14907:11017:1:3891	90.6451	99.9743
BN860_04478g_j:HG316454:429715:430428:0:714	ZBAI_01282:ZBAI_A_scaffold_013:531180:530467:1:714	ZBAI_07367:ZBAI_B_scaffold_040:9627:8914:1:714	93.5574	100
BN860_04500g_j:HG316454:433072:430439:1:2634	ZBAI_01281:ZBAI_A_scaffold_013:527823:530456:0:2634	ZBAI_07366:ZBAI_B_scaffold_040:6270:8903:0:2634	94.9127	100
BN860_04522g_j:HG316454:433371:435311:0:1941	ZBAI_01280:ZBAI_A_scaffold_013:527475:525529:1:1947	ZBAI_07365:ZBAI_B_scaffold_040:5935:3995:1:1941	93.56	100
BN860_00408g_s:HG316454:43338:42394:1:945	ZBAI_01786:ZBAI_A_scaffold_018:340477:341421:0:945	ZBAI_07547:ZBAI_B_scaffold_040:398241:399185:0:945	93.6508	99.8942
BN860_04544g_i:HG316454:435615:436877:0:1263	ZBAI_01279:ZBAI_A_scaffold_013:525227:523974:1:1254	ZBAI_07364:ZBAI_B_scaffold_040:3691:2429:1:1263	94.2201	99.9208
BN860_04566g_j:HG316454:437029:438288:0:1260	ZBAI_01278:ZBAI_A_scaffold_013:523797:522538:1:1260	ZBAI_07363:ZBAI_B_scaffold_040:2242:983:1:1260	95.2381	100
BN860_04610g_i:HG316454:441337:444360:0:3024	ZBAI_01276:ZBAI_A_scaffold_013:519873:516874:1:3000	ZBAI_07362:ZBAI_B_scaffold_039:180559:177542:1:3018	93.4854	99.7685
BN860_04632g_i:HG316454:445576:444947:1:630	ZBAI_01275:ZBAI_A_scaffold_013:515650:516279:0:630	ZBAI_07361:ZBAI_B_scaffold_039:176326:176955:0:630	96.8254	100
BN860_04654g_g:HG316454:445864:446724:0:861	ZBAI_01274:ZBAI_A_scaffold_013:515335:514475:1:861	ZBAI_07360:ZBAI_B_scaffold_039:176007:175147:1:861	96.6318	100
BN860_04676g_i:HG316454:450545:446739:1:3807	ZBAI_01273:ZBAI_A_scaffold_013:510657:514460:0:3804	ZBAI_07359:ZBAI_B_scaffold_039:171326:175132:0:3807	94.1161	99.9212
BN860_04698g_i:HG316454:452441:450891:1:1551	ZBAI_01272:ZBAI_A_scaffold_013:508764:510314:0:1551	ZBAI_07358:ZBAI_B_scaffold_039:169430:170980:0:1551	95.8092	100
BN860_04720g_h:HG316454:452839:454257:0:1419	ZBAI_01271:ZBAI_A_scaffold_013:508368:506950:1:1419	ZBAI_07357:ZBAI_B_scaffold_039:169032:167614:1:1419	95.4898	99.8591
BN860_04742g_i:HG316454:454442:455788:0:1347	ZBAI_01270:ZBAI_A_scaffold_013:506772:505426:1:1347	ZBAI_07356:ZBAI_B_scaffold_039:167429:166083:1:1347	95.1002	100
BN860_04764g_i:HG316454:457057:455909:1:1149	ZBAI_01269:ZBAI_A_scaffold_013:504181:505305:0:1125	ZBAI_07355:ZBAI_B_scaffold_039:164853:165962:0:1110	91.906	96.5187
BN860_04786g_i:HG316454:458451:457804:1:648	ZBAI_01268:ZBAI_A_scaffold_013:502760:503407:0:648	ZBAI_07354:ZBAI_B_scaffold_039:163419:164066:0:648	90.4321	100
BN860_04830g_h:HG316454:460013:459057:1:957	ZBAI_01266:ZBAI_A_scaffold_013:501194:502150:0:957	ZBAI_07353:ZBAI_B_scaffold_039:161857:162813:0:957	94.9843	100
BN860_04852g_h:HG316454:461119:460151:1:969	ZBAI_01265:ZBAI_A_scaffold_013:500091:501059:0:969	ZBAI_07352:ZBAI_B_scaffold_039:160751:161719:0:969	93.1889	99.8968
BN860_04874g_i:HG316454:462554:461664:1:891	ZBAI_01264:ZBAI_A_scaffold_013:498656:499546:0:891	ZBAI_07351:ZBAI_B_scaffold_039:159316:160206:0:891	92.7048	99.6633
BN860_04918g_i:HG316454:468276:471443:0:3168	ZBAI_01263:ZBAI_A_scaffold_013:496073:492891:1:3183	ZBAI_07348:ZBAI_B_scaffold_039:153594:150427:1:3168	93.4343	99.9684
BN860_00430g_s:HG316454:47044:44813:1:2232	ZBAI_01785:ZBAI_A_scaffold_018:336590:338821:0:2232	ZBAI_07546:ZBAI_B_scaffold_040:394535:396766:0:2232	95.2957	99.8208
BN860_04962g_i:HG316454:474082:474507:0:426	ZBAI_01261:ZBAI_A_scaffold_013:489698:489273:1:426	ZBAI_07346:ZBAI_B_scaffold_039:147459:147034:1:426	93.1925	100
BN860_04984g_i:HG316454:476283:474583:1:1701	ZBAI_01260:ZBAI_A_scaffold_013:487497:489197:0:1701	ZBAI_07345:ZBAI_B_scaffold_039:145258:146958:0:1701	95.7084	99.9412
BN860_05006g_i:HG316454:477662:478867:0:1206	ZBAI_01259:ZBAI_A_scaffold_013:486105:484900:1:1206	ZBAI_07344:ZBAI_B_scaffold_039:143879:142674:1:1206	96.8491	100
BN860_05028g_i:HG316454:479512:482187:0:2676	ZBAI_01258:ZBAI_A_scaffold_013:484251:481570:1:2682	ZBAI_07343:ZBAI_B_scaffold_039:142029:139354:1:2676	93.1241	99.8879
BN860_05050g_h:HG316454:486103:482357:1:3747	ZBAI_01257:ZBAI_A_scaffold_013:477600:481352:0:3753	ZBAI_07342:ZBAI_B_scaffold_039:135438:139184:0:3747	92.8209	99.9733
BN860_05094g_i:HG316454:489304:487874:1:1431	ZBAI_01255:ZBAI_A_scaffold_013:474407:475837:0:1431	ZBAI_07340:ZBAI_B_scaffold_039:132237:133667:0:1431	95.9469	99.8602
BN860_05116g_h:HG316454:490384:489560:1:825	ZBAI_01254:ZBAI_A_scaffold_013:473321:474145:0:825	ZBAI_07339:ZBAI_B_scaffold_039:130982:131806:0:825	93.3333	99.7576
BN860_05138g_i:HG316454:490918:490583:1:336	ZBAI_01253:ZBAI_A_scaffold_013:472785:473120:0:336	ZBAI_07338:ZBAI_B_scaffold_039:130448:130783:0:336	93.75	100
BN860_05160g_h:HG316454:493462:491507:1:1956	ZBAI_01252:ZBAI_A_scaffold_013:470262:472217:0:1956	ZBAI_07337:ZBAI_B_scaffold_039:127904:129859:0:1956	96.4213	100
BN860_05182g_i:HG316454:494064:496142:0:2079	ZBAI_01251:ZBAI_A_scaffold_013:469660:467582:1:2079	ZBAI_07336:ZBAI_B_scaffold_039:127302:125224:1:2079	96.0077	99.9038
BN860_05204g_i:HG316454:499958:496308:1:3651	ZBAI_01250:ZBAI_A_scaffold_013:463766:467416:0:3651	ZBAI_07335:ZBAI_B_scaffold_039:121408:125058:0:3651	92.9608	99.9726
BN860_05226g_h:HG316454:502667:500451:1:2217	ZBAI_01249:ZBAI_A_scaffold_013:461063:463279:0:2217	ZBAI_07334:ZBAI_B_scaffold_039:118699:120915:0:2217	94.5422	99.8647
BN860_05248g_h:HG316454:504133:504612:0:480	ZBAI_01248:ZBAI_A_scaffold_013:459544:459065:1:480	ZBAI_07333:ZBAI_B_scaffold_039:117212:116733:1:480	95.625	100
BN860_05292g_g:HG316454:507765:508388:0:624	ZBAI_01246:ZBAI_A_scaffold_013:455916:455293:1:624	ZBAI_07331:ZBAI_B_scaffold_039:113577:112954:1:624	95.3526	100
BN860_05314g_h:HG316454:509677:508403:1:1275	ZBAI_01245:ZBAI_A_scaffold_013:454004:455278:0:1275	ZBAI_07330:ZBAI_B_scaffold_039:111665:112939:0:1275	94.2745	100
BN860_05336g_h:HG316454:510946:510176:1:771	ZBAI_01244:ZBAI_A_scaffold_013:452726:453496:0:771	ZBAI_07329:ZBAI_B_scaffold_039:110393:111163:0:771	93.5149	99.8703
BN860_05358g_h:HG316454:512277:511090:1:1188	ZBAI_01243:ZBAI_A_scaffold_013:451398:452585:0:1188	ZBAI_07328:ZBAI_B_scaffold_039:109062:110249:0:1188	96.9697	100
BN860_05380g_f:HG316454:513960:512626:1:1335	ZBAI_01242:ZBAI_A_scaffold_013:449741:451075:0:1335	ZBAI_07327:ZBAI_B_scaffold_039:107379:108713:0:1335	91.161	99.7004
BN860_05446g_h:HG316454:518397:517564:1:834	ZBAI_01240:ZBAI_A_scaffold_013:445307:446140:0:834	ZBAI_07325:ZBAI_B_scaffold_039:102942:103775:0:834	94.8441	100
BN860_05468g_g:HG316454:518641:530793:0:12153	ZBAI_01239:ZBAI_A_scaffold_013:445062:432913:1:12150	ZBAI_07324:ZBAI_B_scaffold_039:102698:90546:1:12153	93.0141	99.9424
BN860_00496g_r:HG316454:53064:52453:1:612	ZBAI_01784:ZBAI_A_scaffold_018:329431:330042:0:612	ZBAI_07545:ZBAI_B_scaffold_040:388450:389061:0:612	92.4837	100
BN860_05490g_g:HG316454:531031:532242:0:1212	ZBAI_01238:ZBAI_A_scaffold_013:432674:431463:1:1212	ZBAI_07323:ZBAI_B_scaffold_039:90308:89097:1:1212	95.2145	99.9175
BN860_00518g_q:HG316454:53239:54456:0:1218	ZBAI_01783:ZBAI_A_scaffold_018:329255:328038:1:1218	ZBAI_07544:ZBAI_B_scaffold_040:388275:387058:1:1218	96.4696	99.8358
BN860_05512g_h:HG316454:533629:534534:0:906	ZBAI_01237:ZBAI_A_scaffold_013:430004:429099:1:906	ZBAI_07322:ZBAI_B_scaffold_039:87673:86768:1:906	95.585	100
BN860_05556g_g:HG316454:536219:538414:0:2196	ZBAI_01235:ZBAI_A_scaffold_013:427249:425054:1:2196	ZBAI_07319:ZBAI_B_scaffold_039:84910:82715:1:2196	93.2605	99.8634
BN860_05600g_h:HG316454:546695:540045:1:6651	ZBAI_01233:ZBAI_A_scaffold_013:416770:423420:0:6651	ZBAI_07317:ZBAI_B_scaffold_039:74437:81084:0:6648	95.5495	99.9098
BN860_00540g_p:HG316454:54899:58186:0:3288	ZBAI_01782:ZBAI_A_scaffold_018:327590:324288:1:3303	ZBAI_07543:ZBAI_B_scaffold_040:386613:383329:1:3285	94.6472	99.8783
BN860_05622g_h:HG316454:551207:547323:1:3885	ZBAI_01232:ZBAI_A_scaffold_013:412261:416142:0:3882	ZBAI_07316:ZBAI_B_scaffold_039:69925:73809:0:3885	93.5393	99.897
BN860_05644g_h:HG316454:553604:551718:1:1887	ZBAI_01231:ZBAI_A_scaffold_013:409844:411733:0:1890	ZBAI_07315:ZBAI_B_scaffold_039:67534:69420:0:1887	95.9194	99.894
BN860_05688g_f:HG316454:555997:554417:1:1581	ZBAI_01230:ZBAI_A_scaffold_013:407426:409006:0:1581	ZBAI_07314:ZBAI_B_scaffold_039:64939:66519:0:1581	95.3194	100
BN860_05710g_g:HG316454:556151:557065:0:915	ZBAI_01229:ZBAI_A_scaffold_013:407271:406357:1:915	ZBAI_07313:ZBAI_B_scaffold_039:64809:63871:1:939	94.4262	99.8907
BN860_05732g_g:HG316454:558176:557055:1:1122	ZBAI_01228:ZBAI_A_scaffold_013:405246:406367:0:1122	ZBAI_07312:ZBAI_B_scaffold_039:62760:63881:0:1122	95.1872	99.8217
BN860_05754g_g:HG316454:558767:558255:1:513	ZBAI_01227:ZBAI_A_scaffold_013:404653:405165:0:513	ZBAI_07311:ZBAI_B_scaffold_039:62169:62681:0:513	95.5166	99.6101
BN860_05776g_g:HG316454:558974:559336:0:363	ZBAI_01226:ZBAI_A_scaffold_013:404215:403853:1:363	ZBAI_07310:ZBAI_B_scaffold_039:61962:61600:1:363	95.8678	100
BN860_05798g_g:HG316454:560753:559368:1:1386	ZBAI_01225:ZBAI_A_scaffold_013:402436:403821:0:1386	ZBAI_07309:ZBAI_B_scaffold_039:60183:61568:0:1386	93.6508	100
BN860_05820g_g:HG316454:561332:561781:0:450	ZBAI_01224:ZBAI_A_scaffold_013:401862:401413:1:450	ZBAI_07308:ZBAI_B_scaffold_039:59604:59155:1:450	93.7778	100
BN860_05842g_g:HG316454:562529:561813:1:717	ZBAI_01223:ZBAI_A_scaffold_013:400665:401381:0:717	ZBAI_07307:ZBAI_B_scaffold_039:58407:59123:0:717	93.4449	99.8605
BN860_05864g_g:HG316454:563745:565097:0:1353	ZBAI_01222:ZBAI_A_scaffold_013:399440:398103:1:1338	ZBAI_07306:ZBAI_B_scaffold_039:57191:55842:1:1350	94.6785	99.4826
BN860_05886g_f:HG316454:565512:566411:0:900	ZBAI_01221:ZBAI_A_scaffold_013:397684:396785:1:900	ZBAI_07305:ZBAI_B_scaffold_039:55397:54498:1:900	93.7778	99.8889
BN860_05908g_g:HG316454:566670:567467:0:798	ZBAI_01220:ZBAI_A_scaffold_013:396526:395723:1:804	ZBAI_07304:ZBAI_B_scaffold_039:54239:53442:1:798	94.7368	99.8747
BN860_05930g_g:HG316454:567656:568573:0:918	ZBAI_01219:ZBAI_A_scaffold_013:395535:394618:1:918	ZBAI_07303:ZBAI_B_scaffold_039:53253:52336:1:918	95.3159	99.4553
BN860_05952g_g:HG316454:569929:568607:1:1323	ZBAI_01218:ZBAI_A_scaffold_013:393263:394585:0:1323	ZBAI_07302:ZBAI_B_scaffold_039:50980:52302:0:1323	95.1625	99.8488
BN860_05974g_g:HG316454:570269:571072:0:804	ZBAI_01217:ZBAI_A_scaffold_013:392923:392120:1:804	ZBAI_07301:ZBAI_B_scaffold_039:50642:49839:1:804	95.7711	99.8756
BN860_05996g_g:HG316454:572528:571377:1:1152	ZBAI_01216:ZBAI_A_scaffold_013:390647:391783:0:1137	ZBAI_07300:ZBAI_B_scaffold_039:48348:49499:0:1152	93.4896	99.9132
BN860_06018g_e:HG316454:575229:576038:0:810	ZBAI_01215:ZBAI_A_scaffold_013:387795:386983:1:813	ZBAI_07298:ZBAI_B_scaffold_039:45647:44838:1:810	95.3086	100
BN860_06084g_g:HG316454:579265:577448:1:1818	ZBAI_01213:ZBAI_A_scaffold_013:383728:385545:0:1818	ZBAI_07296:ZBAI_B_scaffold_039:41570:43387:0:1818	95.2695	99.78
BN860_06106g_g:HG316454:580900:582060:0:1161	ZBAI_01211:ZBAI_A_scaffold_013:381945:380785:1:1161	ZBAI_07295:ZBAI_B_scaffold_039:39898:38738:1:1161	93.1094	99.9139
BN860_06128g_g:HG316454:582240:583106:0:867	ZBAI_01210:ZBAI_A_scaffold_013:380608:379742:1:867	ZBAI_07294:ZBAI_B_scaffold_039:38558:37692:1:867	91.6955	100
BN860_06150g_g:HG316454:583414:585531:0:2118	ZBAI_01209:ZBAI_A_scaffold_013:379437:377320:1:2118	ZBAI_07293:ZBAI_B_scaffold_039:37384:35267:1:2118	94.6176	99.9056
BN860_06172g_g:HG316454:585867:587516:0:1650	ZBAI_01208:ZBAI_A_scaffold_013:376988:375339:1:1650	ZBAI_07292:ZBAI_B_scaffold_039:34931:33282:1:1650	95.9394	99.9394
BN860_06194g_g:HG316454:588191:587586:1:606	ZBAI_01207:ZBAI_A_scaffold_013:374663:375268:0:606	ZBAI_07291:ZBAI_B_scaffold_039:32607:33212:0:606	95.5446	100
BN860_06216g_g:HG316454:589385:588387:1:999	ZBAI_01206:ZBAI_A_scaffold_013:373436:374434:0:999	ZBAI_07290:ZBAI_B_scaffold_039:31381:32379:0:999	94.3944	99.6997
BN860_00562g_r:HG316454:59080:58370:1:711	ZBAI_01781:ZBAI_A_scaffold_018:323400:324098:0:699	ZBAI_07542:ZBAI_B_scaffold_040:382435:383145:0:711	91.5612	100
BN860_06238g_f:HG316454:592430:594658:0:2229	ZBAI_01205:ZBAI_A_scaffold_013:370295:368088:1:2208	ZBAI_07289:ZBAI_B_scaffold_039:28127:25899:1:2229	93.7192	99.9551
BN860_00584g_r:HG316454:59246:60235:0:990	ZBAI_01780:ZBAI_A_scaffold_018:323233:322244:1:990	ZBAI_07541:ZBAI_B_scaffold_040:382269:381280:1:990	95.4545	100
BN860_06260g_f:HG316454:595001:597112:0:2112	ZBAI_01204:ZBAI_A_scaffold_013:367742:365631:1:2112	ZBAI_07288:ZBAI_B_scaffold_039:25556:23445:1:2112	94.1288	99.9527
BN860_06282g_e:HG316454:597483:598889:0:1407	ZBAI_01203:ZBAI_A_scaffold_013:365258:363852:1:1407	ZBAI_07287:ZBAI_B_scaffold_039:23074:21668:1:1407	94.172	100
BN860_06304g_g:HG316454:599240:601627:0:2388	ZBAI_01202:ZBAI_A_scaffold_013:363500:361113:1:2388	ZBAI_07286:ZBAI_B_scaffold_039:21317:18930:1:2388	94.5561	100
BN860_06348g_f:HG316454:604122:603697:1:426	ZBAI_01200:ZBAI_A_scaffold_013:358617:359042:0:426	ZBAI_07284:ZBAI_B_scaffold_039:16435:16860:0:426	94.1315	100
BN860_06392g_f:HG316454:607076:606108:1:969	ZBAI_01198:ZBAI_A_scaffold_013:355326:356294:0:969	ZBAI_07282:ZBAI_B_scaffold_039:13563:14531:0:969	94.5304	100
BN860_06414g_f:HG316454:607227:607859:0:633	ZBAI_01197:ZBAI_A_scaffold_013:355172:354540:1:633	ZBAI_07281:ZBAI_B_scaffold_039:13412:12780:1:633	96.2085	100
BN860_06458g_f:HG316454:608990:608433:1:558	ZBAI_01196:ZBAI_A_scaffold_013:353409:353966:0:558	ZBAI_07280:ZBAI_B_scaffold_039:11649:12206:0:558	94.9821	99.8208
BN860_06480g_f:HG316454:613475:610803:1:2673	ZBAI_01195:ZBAI_A_scaffold_013:348998:351670:0:2673	ZBAI_07279:ZBAI_B_scaffold_039:7162:9834:0:2673	95.361	99.9626
BN860_06502g_f:HG316454:616501:615650:1:852	ZBAI_01193:ZBAI_A_scaffold_013:345974:346825:0:852	ZBAI_07278:ZBAI_B_scaffold_039:4136:4987:0:852	94.7183	99.8826
BN860_06524g_e:HG316454:616616:617080:0:465	ZBAI_01192:ZBAI_A_scaffold_013:345859:345395:1:465	ZBAI_07277:ZBAI_B_scaffold_039:4021:3557:1:465	94.8387	99.7849
BN860_06546g_f:HG316454:617139:617537:0:399	ZBAI_01191:ZBAI_A_scaffold_013:345336:344938:1:399	ZBAI_07276:ZBAI_B_scaffold_039:3498:3100:1:399	92.9825	100
BN860_06590g_e:HG316454:618558:618049:1:510	ZBAI_01190:ZBAI_A_scaffold_013:343923:344432:0:510	ZBAI_07275:ZBAI_B_scaffold_039:2074:2583:0:510	94.1176	100
BN860_00628g_o:HG316454:62016:64484:0:2469	ZBAI_00999:ZBAI_A_scaffold_012:92143:94611:0:2469	ZBAI_07540:ZBAI_B_scaffold_040:379463:376995:1:2469	93.0336	99.8785
BN860_06788g_e:HG316454:634382:635911:0:1530	ZBAI_01179:ZBAI_A_scaffold_013:327673:326144:1:1530	ZBAI_07274:ZBAI_B_scaffold_038:57600:56071:1:1530	100	95.4248
BN860_06810g_f:HG316454:637213:636002:1:1212	ZBAI_01178:ZBAI_A_scaffold_013:324808:326019:0:1212	ZBAI_07273:ZBAI_B_scaffold_038:54730:55938:0:1209	100	93.7294
BN860_06832g_f:HG316454:639175:637433:1:1743	ZBAI_01177:ZBAI_A_scaffold_013:322846:324588:0:1743	ZBAI_07272:ZBAI_B_scaffold_038:52607:54518:0:1866	100	93.8038
BN860_06876g_f:HG316454:641067:642479:0:1413	ZBAI_01176:ZBAI_A_scaffold_013:320954:319542:1:1413	ZBAI_07270:ZBAI_B_scaffold_038:50702:49296:1:1407	99.8585	91.2243
BN860_06898g_e:HG316454:645480:644707:1:774	ZBAI_01175:ZBAI_A_scaffold_013:316541:317314:0:774	ZBAI_07269:ZBAI_B_scaffold_038:46678:47451:0:774	99.8708	95.0904
BN860_06920g_f:HG316454:645820:646716:0:897	ZBAI_01174:ZBAI_A_scaffold_013:316201:315305:1:897	ZBAI_07268:ZBAI_B_scaffold_038:46350:45454:1:897	99.8885	95.9866
BN860_06942g_e:HG316454:647090:646776:1:315	ZBAI_01173:ZBAI_A_scaffold_013:314931:315245:0:315	ZBAI_07267:ZBAI_B_scaffold_038:45077:45391:0:315	99.6825	95.873
BN860_06964g_f:HG316454:647230:648429:0:1200	ZBAI_01172:ZBAI_A_scaffold_013:314791:313592:1:1200	ZBAI_07266:ZBAI_B_scaffold_038:44936:43737:1:1200	99.9167	94.4167
BN860_06986g_f:HG316454:648584:649318:0:735	ZBAI_01171:ZBAI_A_scaffold_013:313437:312703:1:735	ZBAI_07265:ZBAI_B_scaffold_038:43583:42849:1:735	100	96.3265
BN860_07030g_d:HG316454:652058:652648:0:591	ZBAI_01169:ZBAI_A_scaffold_013:309927:309337:1:591	ZBAI_07263:ZBAI_B_scaffold_038:40050:39445:1:606	99.8308	96.1083
BN860_07052g_d:HG316454:653399:655678:0:2280	ZBAI_01168:ZBAI_A_scaffold_013:308586:306307:1:2280	ZBAI_07262:ZBAI_B_scaffold_038:38693:36414:1:2280	100	93.1579
BN860_07074g_f:HG316454:656829:655852:1:978	ZBAI_01167:ZBAI_A_scaffold_013:305156:306133:0:978	ZBAI_07261:ZBAI_B_scaffold_038:35266:36243:0:978	100	96.728
BN860_07096g_e:HG316454:658047:658931:0:885	ZBAI_01166:ZBAI_A_scaffold_013:303938:303054:1:885	ZBAI_07260:ZBAI_B_scaffold_038:34056:33172:1:885	100	94.5763
BN860_07118g_f:HG316454:659696:661876:0:2181	ZBAI_01165:ZBAI_A_scaffold_013:302289:300109:1:2181	ZBAI_07259:ZBAI_B_scaffold_038:32181:30001:1:2181	99.9541	93.9477
BN860_07140g_f:HG316454:664269:661918:1:2352	ZBAI_01164:ZBAI_A_scaffold_013:297716:300067:0:2352	ZBAI_07258:ZBAI_B_scaffold_038:27609:29960:0:2352	99.9575	94.3027
BN860_00650g_q:HG316454:66611:64530:1:2082	ZBAI_01000:ZBAI_A_scaffold_012:96738:94657:1:2082	ZBAI_07539:ZBAI_B_scaffold_040:374868:376949:0:2082	93.4198	99.9039
BN860_07162g_e:HG316454:666835:665618:1:1218	ZBAI_01163:ZBAI_A_scaffold_013:294957:296174:0:1218	ZBAI_07256:ZBAI_B_scaffold_038:22880:24094:0:1215	99.9179	93.8424
BN860_00672g_p:HG316454:66720:67574:0:855	ZBAI_01001:ZBAI_A_scaffold_012:96847:97701:0:855	ZBAI_07538:ZBAI_B_scaffold_040:374759:373905:1:855	92.9825	99.6491
BN860_07184g_d:HG316454:667202:667630:0:429	ZBAI_01162:ZBAI_A_scaffold_013:294590:294162:1:429	ZBAI_07255:ZBAI_B_scaffold_038:22510:22082:1:429	100	95.338
BN860_07206g_e:HG316454:668200:667715:1:486	ZBAI_01161:ZBAI_A_scaffold_013:293592:294077:0:486	ZBAI_07254:ZBAI_B_scaffold_038:21517:22002:0:486	100	93.4156
BN860_07228g_f:HG316454:669230:672076:0:2847	ZBAI_01160:ZBAI_A_scaffold_013:292562:289716:1:2847	ZBAI_07253:ZBAI_B_scaffold_038:20488:17642:1:2847	99.8946	94.8015
BN860_07250g_f:HG316454:673215:674069:0:855	ZBAI_01159:ZBAI_A_scaffold_013:288577:287723:1:855	ZBAI_07252:ZBAI_B_scaffold_038:16497:15643:1:855	100	96.4912
BN860_07294g_f:HG316454:674973:675281:0:309	ZBAI_01157:ZBAI_A_scaffold_013:286819:286511:1:309	ZBAI_07250:ZBAI_B_scaffold_038:14739:14431:1:309	100	94.1748
BN860_07316g_f:HG316454:676061:675324:1:738	ZBAI_01156:ZBAI_A_scaffold_013:285731:286468:0:738	ZBAI_07249:ZBAI_B_scaffold_038:13651:14388:0:738	100	94.4444
BN860_07338g_f:HG316454:677755:677225:1:531	ZBAI_01155:ZBAI_A_scaffold_013:283861:284391:0:531	ZBAI_07248:ZBAI_B_scaffold_038:11969:12499:0:531	100	95.2919
BN860_07360g_f:HG316454:677835:678134:0:300	ZBAI_01154:ZBAI_A_scaffold_013:283787:283488:1:300	ZBAI_07247:ZBAI_B_scaffold_038:11902:11603:1:300	100	97.3333
BN860_07382g_f:HG316454:678956:678183:1:774	ZBAI_01153:ZBAI_A_scaffold_013:282666:283439:0:774	ZBAI_07246:ZBAI_B_scaffold_038:10781:11554:0:774	99.7416	95.3488
BN860_07404g_e:HG316454:679520:680065:0:546	ZBAI_01152:ZBAI_A_scaffold_013:282102:281557:1:546	ZBAI_07245:ZBAI_B_scaffold_038:10228:9683:1:546	99.6337	93.7729
BN860_07448g_f:HG316454:680868:681980:0:1113	ZBAI_01151:ZBAI_A_scaffold_013:280735:279623:1:1113	ZBAI_07244:ZBAI_B_scaffold_038:8899:7787:1:1113	100	96.4061
BN860_07470g_f:HG316454:682696:683112:0:417	ZBAI_01150:ZBAI_A_scaffold_013:278907:278491:1:417	ZBAI_07243:ZBAI_B_scaffold_038:7079:6663:1:417	100	94.0048
BN860_00694g_r:HG316454:68361:67840:1:522	ZBAI_01002:ZBAI_A_scaffold_012:98486:97968:1:519	ZBAI_07537:ZBAI_B_scaffold_040:373118:373639:0:522	95.4023	100
BN860_07492g_e:HG316454:683654:683109:1:546	ZBAI_01149:ZBAI_A_scaffold_013:277949:278494:0:546	ZBAI_07242:ZBAI_B_scaffold_038:6121:6666:0:546	100	92.8571
BN860_07514g_d:HG316454:683754:684704:0:951	ZBAI_01148:ZBAI_A_scaffold_013:277849:276899:1:951	ZBAI_07241:ZBAI_B_scaffold_038:6021:5071:1:951	100	94.8475
BN860_07558g_e:HG316454:692027:690240:1:1788	ZBAI_01146:ZBAI_A_scaffold_013:269096:270883:0:1788	ZBAI_07240:ZBAI_B_scaffold_037:4470:6254:0:1785	99.9441	92.3378
BN860_07580g_f:HG316454:693332:692184:1:1149	ZBAI_01145:ZBAI_A_scaffold_013:267791:268939:0:1149	ZBAI_07239:ZBAI_B_scaffold_037:3172:4320:0:1149	100	94.7781
BN860_07602g_e:HG316454:693817:693485:1:333	ZBAI_01144:ZBAI_A_scaffold_013:267306:267638:0:333	ZBAI_07238:ZBAI_B_scaffold_037:2686:3018:0:333	100	94.8949
BN860_07624g_e:HG316454:695390:694059:1:1332	ZBAI_01143:ZBAI_A_scaffold_013:265734:267065:0:1332	ZBAI_07237:ZBAI_B_scaffold_037:1115:2446:0:1332	99.9249	95.4955
BN860_07756g_e:HG316454:699815:700969:0:1155	ZBAI_01139:ZBAI_A_scaffold_013:260828:259674:1:1155	ZBAI_07235:ZBAI_B_scaffold_036:46629:45475:1:1155	99.9134	96.0173
BN860_00738g_p:HG316454:70184:69336:1:849	ZBAI_01003:ZBAI_A_scaffold_012:100311:99463:1:849	ZBAI_07536:ZBAI_B_scaffold_040:371295:372143:0:849	94.1107	99.8822
BN860_07800g_d:HG316454:703174:701645:1:1530	ZBAI_01138:ZBAI_A_scaffold_013:257469:258998:0:1530	ZBAI_07233:ZBAI_B_scaffold_036:43269:44798:0:1530	99.9346	95.098
BN860_07822g_d:HG316454:703447:704169:0:723	ZBAI_01137:ZBAI_A_scaffold_013:257196:256474:1:723	ZBAI_07232:ZBAI_B_scaffold_036:42996:42274:1:723	99.8617	94.4675
BN860_07844g_d:HG316454:706388:704157:1:2232	ZBAI_01136:ZBAI_A_scaffold_013:254255:256486:0:2232	ZBAI_07231:ZBAI_B_scaffold_036:40055:42286:0:2232	99.9552	93.0108
BN860_07866g_d:HG316454:706533:707957:0:1425	ZBAI_01135:ZBAI_A_scaffold_013:254110:252686:1:1425	ZBAI_07230:ZBAI_B_scaffold_036:39910:38486:1:1425	100	95.7193
BN860_07888g_e:HG316454:712075:708008:1:4068	ZBAI_01134:ZBAI_A_scaffold_013:248568:252635:0:4068	ZBAI_07229:ZBAI_B_scaffold_036:34368:38435:0:4068	99.9508	93.1416
BN860_07910g_e:HG316454:712274:714805:0:2532	ZBAI_01133:ZBAI_A_scaffold_013:248369:245838:1:2532	ZBAI_07228:ZBAI_B_scaffold_036:34169:31638:1:2532	100	93.6019
BN860_07932g_d:HG316454:717457:714869:1:2589	ZBAI_01132:ZBAI_A_scaffold_013:243186:245774:0:2589	ZBAI_07227:ZBAI_B_scaffold_036:28986:31574:0:2589	100	93.6655
BN860_07976g_e:HG316454:719342:718845:1:498	ZBAI_01130:ZBAI_A_scaffold_013:241301:241798:0:498	ZBAI_07225:ZBAI_B_scaffold_036:27086:27583:0:498	100	92.7711
BN860_07998g_e:HG316454:721485:720292:1:1194	ZBAI_01129:ZBAI_A_scaffold_013:239158:240351:0:1194	ZBAI_07224:ZBAI_B_scaffold_036:24948:26141:0:1194	100	94.9749
BN860_08020g_d:HG316454:722326:723140:0:618	ZBAI_01128:ZBAI_A_scaffold_013:238317:237503:1:618	ZBAI_07223:ZBAI_B_scaffold_036:24106:23293:1:618	100	97.0874
BN860_08042g_d:HG316454:725186:728992:0:3807	ZBAI_01127:ZBAI_A_scaffold_013:235419:231613:1:3807	ZBAI_07222:ZBAI_B_scaffold_036:21767:17961:1:3807	99.9737	93.512
BN860_08064g_e:HG316454:732610:729059:1:3483	ZBAI_01126:ZBAI_A_scaffold_013:228130:231546:0:3417	ZBAI_07221:ZBAI_B_scaffold_036:14492:17908:0:3417	97.9041	91.7887
BN860_08108g_e:HG316454:734224:735273:0:1050	ZBAI_01124:ZBAI_A_scaffold_013:226393:225344:1:1050	ZBAI_07219:ZBAI_B_scaffold_036:12700:11651:1:1050	100	95.3333
BN860_08152g_e:HG316454:735652:737190:0:1539	ZBAI_01123:ZBAI_A_scaffold_013:225019:223427:1:1593	ZBAI_07218:ZBAI_B_scaffold_036:11114:9573:1:1542	100	91.6179
BN860_08174g_e:HG316454:737915:737259:1:657	ZBAI_01122:ZBAI_A_scaffold_013:222705:223358:0:654	ZBAI_07217:ZBAI_B_scaffold_036:8851:9504:0:654	99.5434	93.6073
BN860_08196g_e:HG316454:738069:739373:0:1305	ZBAI_01121:ZBAI_A_scaffold_013:222548:221244:1:1305	ZBAI_07216:ZBAI_B_scaffold_036:8685:7381:1:1305	100	96.4751
BN860_08218g_d:HG316454:739605:741281:0:1677	ZBAI_01120:ZBAI_A_scaffold_013:221012:219336:1:1677	ZBAI_07215:ZBAI_B_scaffold_036:7155:5479:1:1677	100	95.647
BN860_08240g_d:HG316454:743246:741333:1:1914	ZBAI_01119:ZBAI_A_scaffold_013:217371:219284:0:1914	ZBAI_07214:ZBAI_B_scaffold_036:3514:5427:0:1914	100	94.1484
BN860_08262g_d:HG316454:745237:743399:1:1839	ZBAI_01118:ZBAI_A_scaffold_013:215380:217218:0:1839	ZBAI_07213:ZBAI_B_scaffold_036:1512:3353:0:1842	100	95.9761
BN860_08284g_e:HG316454:745426:746601:0:1176	ZBAI_01117:ZBAI_A_scaffold_013:215191:214016:1:1176	ZBAI_07212:ZBAI_B_scaffold_036:1323:148:1:1176	100	94.0476
BN860_00760g_q:HG316454:74955:75956:0:1002	ZBAI_01005:ZBAI_A_scaffold_012:105596:106597:0:1002	ZBAI_07535:ZBAI_B_scaffold_040:366361:365360:1:1002	93.9122	100
BN860_08350g_e:HG316454:753111:752329:1:783	ZBAI_01114:ZBAI_A_scaffold_013:207169:207951:0:783	ZBAI_07210:ZBAI_B_scaffold_035:198303:199085:0:783	99.8723	95.0192
BN860_08372g_e:HG316454:755011:753878:1:1134	ZBAI_01113:ZBAI_A_scaffold_013:205269:206402:0:1134	ZBAI_07208:ZBAI_B_scaffold_035:196383:197516:0:1134	100	97.1781
BN860_08394g_d:HG316454:756281:759055:0:2775	ZBAI_01112:ZBAI_A_scaffold_013:203949:201175:1:2775	ZBAI_07207:ZBAI_B_scaffold_035:195043:192266:1:2778	99.8919	95.7838
BN860_08416g_e:HG316454:760161:762779:0:2619	ZBAI_01111:ZBAI_A_scaffold_013:199878:197266:1:2613	ZBAI_07206:ZBAI_B_scaffold_035:190769:188151:1:2619	93.8526	99.9618
BN860_08438g_d:HG316454:766135:763028:1:3108	ZBAI_01110:ZBAI_A_scaffold_013:193905:197012:0:3108	ZBAI_07205:ZBAI_B_scaffold_035:184795:187902:0:3108	93.9189	99.9678
BN860_00782g_n:HG316454:76716:75976:1:741	ZBAI_01006:ZBAI_A_scaffold_012:107348:106617:1:732	ZBAI_07534:ZBAI_B_scaffold_040:364600:365340:0:741	92.0378	100
BN860_08460g_e:HG316454:767295:768683:0:1389	ZBAI_01109:ZBAI_A_scaffold_013:192740:191352:1:1389	ZBAI_07204:ZBAI_B_scaffold_035:183635:182247:1:1389	92.1526	99.928
BN860_08482g_d:HG316454:768902:770302:0:1401	ZBAI_01108:ZBAI_A_scaffold_013:191129:189729:1:1401	ZBAI_07203:ZBAI_B_scaffold_035:182028:180628:1:1401	95.4318	100
BN860_08504g_d:HG316454:770488:771048:0:561	ZBAI_01107:ZBAI_A_scaffold_013:189546:188986:1:561	ZBAI_07202:ZBAI_B_scaffold_035:180442:179882:1:561	93.9394	100
BN860_08526g_d:HG316454:771847:771089:1:759	ZBAI_01106:ZBAI_A_scaffold_013:188187:188945:0:759	ZBAI_07201:ZBAI_B_scaffold_035:179083:179841:0:759	96.3109	100
BN860_08592g_d:HG316454:774086:778441:0:4356	ZBAI_01104:ZBAI_A_scaffold_013:185817:181489:1:4329	ZBAI_07199:ZBAI_B_scaffold_035:176790:172435:1:4356	92.7227	99.9082
BN860_08614g_d:HG316454:781181:778839:1:2343	ZBAI_01103:ZBAI_A_scaffold_013:178764:181106:0:2343	ZBAI_07198:ZBAI_B_scaffold_035:169695:172037:0:2343	94.9637	99.872
BN860_08636g_d:HG316454:783973:781514:1:2460	ZBAI_01102:ZBAI_A_scaffold_013:175977:178436:0:2460	ZBAI_07197:ZBAI_B_scaffold_035:166903:169362:0:2460	93.8618	99.9593
BN860_08702g_d:HG316454:789321:789899:0:579	ZBAI_01099:ZBAI_A_scaffold_013:170635:170057:1:579	ZBAI_07194:ZBAI_B_scaffold_035:161555:160977:1:579	96.0276	100
BN860_08724g_d:HG316454:790783:789974:1:810	ZBAI_01098:ZBAI_A_scaffold_013:169053:169982:0:930	ZBAI_07193:ZBAI_B_scaffold_035:159973:160902:0:930	96.7901	99.0123
BN860_08746g_d:HG316454:791006:791749:0:744	ZBAI_01097:ZBAI_A_scaffold_013:168834:168091:1:744	ZBAI_07192:ZBAI_B_scaffold_035:159750:159007:1:744	93.8172	99.8656
BN860_08768g_d:HG316454:793927:791768:1:2160	ZBAI_01096:ZBAI_A_scaffold_013:165914:168073:0:2160	ZBAI_07191:ZBAI_B_scaffold_035:156829:158988:0:2160	94.213	100
BN860_08790g_d:HG316454:795561:796673:0:1113	ZBAI_01095:ZBAI_A_scaffold_013:164219:163107:1:1113	ZBAI_07190:ZBAI_B_scaffold_035:155162:154050:1:1113	91.2848	100
BN860_08812g_c:HG316454:798997:796796:1:2202	ZBAI_01094:ZBAI_A_scaffold_013:160782:162983:0:2202	ZBAI_07189:ZBAI_B_scaffold_035:151726:153927:0:2202	95.9128	99.7729
BN860_08878g_d:HG316454:803017:804099:0:1083	ZBAI_01092:ZBAI_A_scaffold_013:156839:155757:1:1083	ZBAI_07188:ZBAI_B_scaffold_035:147706:146624:1:1083	92.0591	100
BN860_08900g_d:HG316454:806476:808520:0:2019	ZBAI_01090:ZBAI_A_scaffold_013:153492:151462:1:2031	ZBAI_07186:ZBAI_B_scaffold_035:144247:141962:1:2286	92.7192	99.9505
BN860_08966g_d:HG316454:812441:813250:0:810	ZBAI_01087:ZBAI_A_scaffold_013:147511:146702:1:810	ZBAI_07183:ZBAI_B_scaffold_035:138006:137197:1:810	91.7284	99.7531
BN860_00826g_o:HG316454:81245:77982:1:3264	ZBAI_01008:ZBAI_A_scaffold_012:111879:108616:1:3264	ZBAI_07532:ZBAI_B_scaffold_040:360071:363334:0:3264	93.2904	99.9694
BN860_08988g_d:HG316454:813471:814856:0:1386	ZBAI_01086:ZBAI_A_scaffold_013:146479:145127:1:1353	ZBAI_07182:ZBAI_B_scaffold_035:136976:135627:1:1350	92.1356	97.2583
BN860_00848g_p:HG316454:81451:82068:0:618	ZBAI_01009:ZBAI_A_scaffold_012:112092:112709:0:618	ZBAI_07531:ZBAI_B_scaffold_040:359865:359248:1:618	91.1003	100
BN860_09010g_d:HG316454:815125:817251:0:2127	ZBAI_01085:ZBAI_A_scaffold_013:144862:142736:1:2127	ZBAI_07181:ZBAI_B_scaffold_035:135358:133232:1:2127	95.7687	99.953
BN860_09032g_d:HG316454:817466:820174:0:2709	ZBAI_01084:ZBAI_A_scaffold_013:142520:139809:1:2712	ZBAI_07180:ZBAI_B_scaffold_035:133017:130309:1:2709	92.691	100
BN860_09054g_d:HG316454:820510:822957:0:2448	ZBAI_01083:ZBAI_A_scaffold_013:139470:137023:1:2448	ZBAI_07179:ZBAI_B_scaffold_035:129973:127526:1:2448	94.6487	100
BN860_09076g_d:HG316454:823868:825253:0:1386	ZBAI_01082:ZBAI_A_scaffold_013:136111:134741:1:1371	ZBAI_07178:ZBAI_B_scaffold_035:126615:125230:1:1386	93.0736	100
BN860_00870g_q:HG316454:82606:82112:1:495	ZBAI_01010:ZBAI_A_scaffold_012:113226:112753:1:474	ZBAI_07530:ZBAI_B_scaffold_040:358731:359204:0:474	90.7071	95.5556
BN860_09098g_d:HG316454:826404:825409:1:996	ZBAI_01081:ZBAI_A_scaffold_013:133594:134589:0:996	ZBAI_07177:ZBAI_B_scaffold_035:124080:125075:0:996	94.2771	99.7992
BN860_09120g_d:HG316454:828387:827206:1:1182	ZBAI_04387:ZBAI_A_scaffold_046:319989:318796:1:1194	ZBAI_07176:ZBAI_B_scaffold_035:122097:123278:0:1182	93.6548	99.9154
BN860_00892g_q:HG316454:82885:85393:0:1779	ZBAI_01011:ZBAI_A_scaffold_012:113563:116070:0:2307	ZBAI_07529:ZBAI_B_scaffold_040:358396:355888:1:2379	93.2546	99.8314
BN860_09142g_d:HG316454:829230:828550:1:681	ZBAI_04388:ZBAI_A_scaffold_046:320833:320153:1:681	ZBAI_07175:ZBAI_B_scaffold_035:121254:121934:0:681	96.6226	99.8532
BN860_09164g_d:HG316454:831295:833826:0:2532	ZBAI_04389:ZBAI_A_scaffold_046:323112:325631:0:2520	ZBAI_07174:ZBAI_B_scaffold_035:118792:116261:1:2532	93.6809	99.9605
BN860_09208g_d:HG316454:838035:837409:1:627	ZBAI_04391:ZBAI_A_scaffold_046:329858:329232:1:627	ZBAI_07172:ZBAI_B_scaffold_035:111832:112458:0:627	94.5774	99.681
BN860_09274g_d:HG316454:840675:839926:1:750	ZBAI_04393:ZBAI_A_scaffold_046:332504:331755:1:750	ZBAI_07170:ZBAI_B_scaffold_035:109192:109941:0:750	90.8	100
BN860_09318g_d:HG316454:843269:844603:0:1335	ZBAI_04395:ZBAI_A_scaffold_046:335070:336404:0:1335	ZBAI_07169:ZBAI_B_scaffold_035:106598:105264:1:1335	93.4831	99.9251
BN860_09362g_d:HG316454:847079:846429:1:651	ZBAI_04397:ZBAI_A_scaffold_046:338874:338227:1:648	ZBAI_07167:ZBAI_B_scaffold_035:102788:103438:0:651	92.1659	99.8464
BN860_09384g_d:HG316454:847245:848087:0:843	ZBAI_04398:ZBAI_A_scaffold_046:339041:339883:0:843	ZBAI_07166:ZBAI_B_scaffold_035:102624:101782:1:843	95.7295	99.8814
BN860_09406g_c:HG316454:848214:849035:0:822	ZBAI_04399:ZBAI_A_scaffold_046:340010:340831:0:822	ZBAI_07165:ZBAI_B_scaffold_035:101655:100834:1:822	90.3893	100
BN860_09428g_d:HG316454:849957:851645:0:1689	ZBAI_04400:ZBAI_A_scaffold_046:341786:343468:0:1683	ZBAI_07164:ZBAI_B_scaffold_035:99896:98208:1:1689	94.4938	100
BN860_09450g_d:HG316454:851784:853673:0:1890	ZBAI_04401:ZBAI_A_scaffold_046:343609:345498:0:1890	ZBAI_07163:ZBAI_B_scaffold_035:98069:96180:1:1890	94.2857	99.8942
BN860_09472g_c:HG316454:853966:856011:0:2046	ZBAI_04402:ZBAI_A_scaffold_046:345795:347843:0:2049	ZBAI_07162:ZBAI_B_scaffold_035:95887:93842:1:2046	95.9922	99.8534
BN860_09516g_d:HG316454:859996:858632:1:1365	ZBAI_04404:ZBAI_A_scaffold_046:351819:350455:1:1365	ZBAI_07160:ZBAI_B_scaffold_035:89857:91221:0:1365	95.3114	100
BN860_09538g_d:HG316454:860239:861663:0:1425	ZBAI_04405:ZBAI_A_scaffold_046:352061:353485:0:1425	ZBAI_07159:ZBAI_B_scaffold_035:89614:88190:1:1425	96.2807	100
BN860_09560g_c:HG316454:861786:862919:0:1134	ZBAI_04406:ZBAI_A_scaffold_046:353608:354741:0:1134	ZBAI_07158:ZBAI_B_scaffold_035:88067:86934:1:1134	93.6508	99.8236
BN860_09582g_d:HG316454:863038:865695:0:2658	ZBAI_04407:ZBAI_A_scaffold_046:354858:357518:0:2661	ZBAI_07157:ZBAI_B_scaffold_035:86815:84158:1:2658	93.1904	99.8871
BN860_00914g_o:HG316454:86407:85406:1:1002	ZBAI_01012:ZBAI_A_scaffold_012:117084:116083:1:1002	ZBAI_07528:ZBAI_B_scaffold_040:354874:355875:0:1002	94.3114	100
BN860_00936g_q:HG316454:86578:87495:0:918	ZBAI_01013:ZBAI_A_scaffold_012:117478:118395:0:918	ZBAI_07527:ZBAI_B_scaffold_040:354667:353750:1:918	96.2963	100
BN860_09604g_d:HG316454:866041:868347:0:2307	ZBAI_04408:ZBAI_A_scaffold_046:357850:360165:0:2316	ZBAI_07156:ZBAI_B_scaffold_035:83812:81506:1:2307	95.4053	99.87
BN860_09648g_c:HG316454:871849:870335:1:1515	ZBAI_04410:ZBAI_A_scaffold_046:363674:362160:1:1515	ZBAI_07154:ZBAI_B_scaffold_035:78004:79518:0:1515	93.7954	99.934
BN860_09670g_d:HG316454:874884:872012:1:2862	ZBAI_04411:ZBAI_A_scaffold_046:366763:363863:1:2901	ZBAI_07153:ZBAI_B_scaffold_035:74935:77841:0:2907	95.5625	99.9301
BN860_09692g_d:HG316454:875080:876300:0:1221	ZBAI_04412:ZBAI_A_scaffold_046:366959:368179:0:1221	ZBAI_07152:ZBAI_B_scaffold_035:74739:73519:1:1221	93.8575	100
BN860_09714g_c:HG316454:876437:877507:0:1071	ZBAI_04413:ZBAI_A_scaffold_046:368317:369387:0:1071	ZBAI_07151:ZBAI_B_scaffold_035:73382:72312:1:1071	94.1176	99.9066
BN860_09736g_d:HG316454:877828:880587:0:2760	ZBAI_04414:ZBAI_A_scaffold_046:369758:372523:0:2766	ZBAI_07150:ZBAI_B_scaffold_035:71956:69197:1:2760	94.2029	99.8551
BN860_09758g_d:HG316454:880773:881888:0:1116	ZBAI_04415:ZBAI_A_scaffold_046:372709:373824:0:1116	ZBAI_07149:ZBAI_B_scaffold_035:69011:67896:1:1116	92.1147	99.7312
BN860_09780g_d:HG316454:882050:883852:0:1803	ZBAI_04416:ZBAI_A_scaffold_046:373984:375792:0:1809	ZBAI_07148:ZBAI_B_scaffold_035:67734:65932:1:1803	94.1764	99.8891
BN860_09802g_d:HG316454:884057:886582:0:2526	ZBAI_04417:ZBAI_A_scaffold_046:375989:378514:0:2526	ZBAI_07147:ZBAI_B_scaffold_035:65727:63202:1:2526	93.6263	100
BN860_09824g_d:HG316454:886770:887372:0:603	ZBAI_04418:ZBAI_A_scaffold_046:378709:379311:0:603	ZBAI_07146:ZBAI_B_scaffold_035:63015:62413:1:603	95.5224	100
BN860_09846g_d:HG316454:887582:889117:0:1536	ZBAI_04419:ZBAI_A_scaffold_046:379526:381061:0:1536	ZBAI_07145:ZBAI_B_scaffold_035:62203:60668:1:1536	95.5729	100
BN860_09868g_d:HG316454:889278:890048:0:771	ZBAI_04420:ZBAI_A_scaffold_046:381224:381994:0:771	ZBAI_07144:ZBAI_B_scaffold_035:60507:59737:1:771	95.3307	100
BN860_09890g_d:HG316454:891384:890059:1:1326	ZBAI_04421:ZBAI_A_scaffold_046:383330:382005:1:1326	ZBAI_07143:ZBAI_B_scaffold_035:58401:59726:0:1326	94.8718	99.9246
BN860_09912g_d:HG316454:891622:893310:0:1689	ZBAI_04422:ZBAI_A_scaffold_046:383565:385253:0:1689	ZBAI_07142:ZBAI_B_scaffold_035:58163:56475:1:1689	93.9609	100
BN860_00958g_q:HG316454:89338:87569:1:1770	ZBAI_01014:ZBAI_A_scaffold_012:120281:118482:1:1800	ZBAI_07526:ZBAI_B_scaffold_040:351874:353676:0:1803	91.9774	99.322
BN860_09934g_d:HG316454:893478:895031:0:1554	ZBAI_04423:ZBAI_A_scaffold_046:385429:386982:0:1554	ZBAI_07141:ZBAI_B_scaffold_035:56307:54754:1:1554	95.4311	99.8069
BN860_09956g_d:HG316454:895222:896418:0:1197	ZBAI_04424:ZBAI_A_scaffold_046:387169:388365:0:1197	ZBAI_07140:ZBAI_B_scaffold_035:54563:53367:1:1197	93.5673	100
BN860_00980g_p:HG316454:89617:89967:0:351	ZBAI_01015:ZBAI_A_scaffold_012:120560:120910:0:351	ZBAI_07525:ZBAI_B_scaffold_040:351595:351245:1:351	94.8718	100
BN860_09978g_d:HG316454:896605:897486:0:882	ZBAI_04425:ZBAI_A_scaffold_046:388551:389432:0:882	ZBAI_07139:ZBAI_B_scaffold_035:53180:52299:1:882	95.4649	99.7732
BN860_10022g_c:HG316454:898545:898066:1:480	ZBAI_04427:ZBAI_A_scaffold_046:390490:390011:1:480	ZBAI_07138:ZBAI_B_scaffold_035:51240:51719:0:480	94.7917	100
BN860_10044g_d:HG316454:899295:898768:1:528	ZBAI_04428:ZBAI_A_scaffold_046:391259:390714:1:546	ZBAI_07137:ZBAI_B_scaffold_035:50472:51017:0:546	96.2121	100
BN860_10066g_d:HG316454:901270:900335:1:936	ZBAI_04429:ZBAI_A_scaffold_046:393233:392298:1:936	ZBAI_07136:ZBAI_B_scaffold_035:48515:49450:0:936	97.0085	100
BN860_10088g_d:HG316454:902945:901563:1:1383	ZBAI_04430:ZBAI_A_scaffold_046:394905:393523:1:1383	ZBAI_07135:ZBAI_B_scaffold_035:46840:48222:0:1383	95.0108	100
BN860_10110g_d:HG316454:903066:904130:0:1065	ZBAI_04431:ZBAI_A_scaffold_046:395024:396079:0:1056	ZBAI_07134:ZBAI_B_scaffold_035:46719:45655:1:1065	95.0235	100
BN860_10132g_d:HG316454:904766:904152:1:615	ZBAI_04432:ZBAI_A_scaffold_046:396716:396102:1:615	ZBAI_07133:ZBAI_B_scaffold_035:45019:45633:0:615	94.9593	100
BN860_10154g_d:HG316454:905246:905668:0:423	ZBAI_04433:ZBAI_A_scaffold_046:397198:397620:0:423	ZBAI_07132:ZBAI_B_scaffold_035:44539:44117:1:423	92.9078	99.7636
BN860_10176g_d:HG316454:906309:905665:1:645	ZBAI_04434:ZBAI_A_scaffold_046:398258:397617:1:642	ZBAI_07131:ZBAI_B_scaffold_035:43476:44120:0:645	93.9535	100
BN860_10198g_c:HG316454:906880:906416:1:465	ZBAI_04435:ZBAI_A_scaffold_046:398830:398366:1:465	ZBAI_07130:ZBAI_B_scaffold_035:42905:43369:0:465	93.5484	100
BN860_10220g_c:HG316454:908712:906997:1:1716	ZBAI_04436:ZBAI_A_scaffold_046:400663:398948:1:1716	ZBAI_07129:ZBAI_B_scaffold_035:41073:42788:0:1716	93.007	99.9417
BN860_10242g_d:HG316454:908849:909727:0:879	ZBAI_04437:ZBAI_A_scaffold_046:400806:401675:0:870	ZBAI_07128:ZBAI_B_scaffold_035:40936:40058:1:879	94.4255	100
BN860_10264g_c:HG316454:910310:909741:1:570	ZBAI_04438:ZBAI_A_scaffold_046:402258:401689:1:570	ZBAI_07127:ZBAI_B_scaffold_035:39475:40044:0:570	96.8421	100
BN860_10286g_d:HG316454:913351:913905:0:555	ZBAI_04439:ZBAI_A_scaffold_046:405547:406101:0:555	ZBAI_07126:ZBAI_B_scaffold_035:36434:35880:1:555	95.4955	99.8198
BN860_10308g_d:HG316454:915341:913989:1:1353	ZBAI_04440:ZBAI_A_scaffold_046:407542:406184:1:1359	ZBAI_07125:ZBAI_B_scaffold_035:34444:35796:0:1353	94.4568	100
BN860_10330g_d:HG316454:917885:915516:1:2370	ZBAI_04441:ZBAI_A_scaffold_046:410080:407711:1:2370	ZBAI_07124:ZBAI_B_scaffold_035:31900:34269:0:2370	94.0506	99.9578
BN860_10352g_d:HG316454:918112:918972:0:861	ZBAI_04442:ZBAI_A_scaffold_046:410306:411166:0:861	ZBAI_07123:ZBAI_B_scaffold_035:31673:30813:1:861	95.4704	100
BN860_10396g_d:HG316454:919606:921072:0:1467	ZBAI_04443:ZBAI_A_scaffold_046:411797:413263:0:1467	ZBAI_07122:ZBAI_B_scaffold_035:30179:28713:1:1467	95.2965	99.7955
BN860_10418g_d:HG316454:924551:921150:1:3402	ZBAI_04444:ZBAI_A_scaffold_046:416746:413345:1:3402	ZBAI_07121:ZBAI_B_scaffold_035:25234:28635:0:3402	94.1211	99.9706
BN860_10440g_d:HG316454:924776:925579:0:804	ZBAI_04445:ZBAI_A_scaffold_046:416973:417776:0:804	ZBAI_07120:ZBAI_B_scaffold_035:25009:24206:1:804	91.6667	100
BN860_01002g_q:HG316454:93450:90025:1:3426	ZBAI_01016:ZBAI_A_scaffold_012:124393:120968:1:3426	ZBAI_07524:ZBAI_B_scaffold_040:347762:351187:0:3426	94.3958	99.9708
BN860_10462g_c:HG316454:934678:925685:1:8994	ZBAI_04446:ZBAI_A_scaffold_046:426862:417881:1:8982	ZBAI_07119:ZBAI_B_scaffold_035:15107:24100:0:8994	94.0738	99.8221
BN860_10506g_d:HG316454:938370:937366:1:1005	ZBAI_04447:ZBAI_A_scaffold_046:430595:429591:1:1005	ZBAI_07118:ZBAI_B_scaffold_035:11391:12395:0:1005	93.8308	99.9005
BN860_10528g_c:HG316454:938456:940852:0:2397	ZBAI_04448:ZBAI_A_scaffold_046:430693:433092:0:2400	ZBAI_07117:ZBAI_B_scaffold_035:11305:8909:1:2397	90.6133	99.9583
BN860_10550g_c:HG316454:942288:940966:1:1323	ZBAI_04449:ZBAI_A_scaffold_046:434527:433205:1:1323	ZBAI_07116:ZBAI_B_scaffold_035:7473:8795:0:1323	95.994	100
BN860_10572g_d:HG316454:943973:942600:1:1374	ZBAI_04450:ZBAI_A_scaffold_046:436211:434838:1:1374	ZBAI_07115:ZBAI_B_scaffold_035:5788:7161:0:1374	91.9214	99.7817
BN860_10682g_c:HG316454:952515:955562:0:3048	ZBAI_02353:ZBAI_A_scaffold_026:136820:133773:1:3048	ZBAI_07112:ZBAI_B_scaffold_034:84315:81268:1:3048	95.0131	100
BN860_10704g_d:HG316454:955953:956600:0:648	ZBAI_02352:ZBAI_A_scaffold_026:133372:132725:1:648	ZBAI_07111:ZBAI_B_scaffold_034:80877:80230:1:648	96.9136	100
BN860_10726g_c:HG316454:957352:956645:1:708	ZBAI_02351:ZBAI_A_scaffold_026:131973:132680:0:708	ZBAI_07110:ZBAI_B_scaffold_034:79478:80185:0:708	92.0904	100
BN860_01046g_p:HG316454:95879:94902:1:978	ZBAI_01018:ZBAI_A_scaffold_012:126821:125844:1:978	ZBAI_07522:ZBAI_B_scaffold_040:345333:346310:0:978	93.047	100
BN860_10770g_d:HG316454:958952:958245:1:708	ZBAI_02349:ZBAI_A_scaffold_026:130381:131088:0:708	ZBAI_07108:ZBAI_B_scaffold_034:77878:78585:0:708	95.1977	100
BN860_10792g_d:HG316454:959119:959922:0:804	ZBAI_02348:ZBAI_A_scaffold_026:130210:129407:1:804	ZBAI_07107:ZBAI_B_scaffold_034:77711:76908:1:804	95.0249	99.8756
BN860_10836g_d:HG316454:962677:961691:1:987	ZBAI_02346:ZBAI_A_scaffold_026:126648:127634:0:987	ZBAI_07105:ZBAI_B_scaffold_034:74153:75139:0:987	95.542	100
BN860_10858g_d:HG316454:965891:963021:1:2871	ZBAI_02345:ZBAI_A_scaffold_026:123435:126305:0:2871	ZBAI_07104:ZBAI_B_scaffold_034:70939:73809:0:2871	94.7057	99.9652
BN860_10880g_d:HG316454:968832:966319:1:2514	ZBAI_02344:ZBAI_A_scaffold_026:120486:123020:0:2535	ZBAI_07103:ZBAI_B_scaffold_034:67998:70511:0:2514	92.7208	99.9204
BN860_10902g_d:HG316454:970019:969105:1:915	ZBAI_02343:ZBAI_A_scaffold_026:119303:120217:0:915	ZBAI_07102:ZBAI_B_scaffold_034:66816:67730:0:915	96.0656	100
BN860_10924g_d:HG316454:971156:970308:1:849	ZBAI_02342:ZBAI_A_scaffold_026:118165:119013:0:849	ZBAI_07101:ZBAI_B_scaffold_034:65679:66527:0:849	96.4664	100
BN860_10968g_d:HG316454:973016:974782:0:1767	ZBAI_04691:ZBAI_A_scaffold_047:160980:162746:0:1767	ZBAI_07099:ZBAI_B_scaffold_034:63819:62053:1:1767	94.6237	99.8868
BN860_11012g_c:HG316454:979379:977058:1:2322	ZBAI_04693:ZBAI_A_scaffold_047:167352:165022:1:2331	ZBAI_07097:ZBAI_B_scaffold_034:57456:59777:0:2322	90.8699	99.9569
BN860_11034g_c:HG316454:979555:980463:0:909	ZBAI_04694:ZBAI_A_scaffold_047:167519:168436:0:918	ZBAI_07096:ZBAI_B_scaffold_034:57289:56372:1:918	94.7195	100
BN860_11078g_c:HG316454:981514:982815:0:1302	ZBAI_04696:ZBAI_A_scaffold_047:169484:170785:0:1302	ZBAI_07094:ZBAI_B_scaffold_034:55324:54023:1:1302	95.6221	99.8464
BN860_01068g_o:HG316454:98268:100100:0:1833	ZBAI_01019:ZBAI_A_scaffold_012:129213:131045:0:1833	ZBAI_07520:ZBAI_B_scaffold_040:342910:341078:1:1833	95.9629	99.9454
BN860_11100g_c:HG316454:983522:982878:1:645	ZBAI_04697:ZBAI_A_scaffold_047:171492:170848:1:645	ZBAI_07093:ZBAI_B_scaffold_034:53316:53960:0:645	94.8837	100
BN860_11122g_c:HG316454:985604:983844:1:1761	ZBAI_04698:ZBAI_A_scaffold_047:173577:171811:1:1767	ZBAI_07092:ZBAI_B_scaffold_034:51234:52994:0:1761	93.0153	99.8864
BN860_11144g_c:HG316454:985722:986585:0:864	ZBAI_04699:ZBAI_A_scaffold_047:173695:174558:0:864	ZBAI_07091:ZBAI_B_scaffold_034:51116:50253:1:864	95.4861	100
BN860_11166g_c:HG316454:987497:990583:0:3087	ZBAI_04700:ZBAI_A_scaffold_047:175465:178551:0:3087	ZBAI_07090:ZBAI_B_scaffold_034:49343:46257:1:3087	94.0395	99.9676
BN860_11188g_c:HG316454:994037:990762:1:3276	ZBAI_04701:ZBAI_A_scaffold_047:182015:178737:1:3279	ZBAI_07089:ZBAI_B_scaffold_034:42802:46077:0:3276	93.7118	100
BN860_11210g_c:HG316454:996102:996650:0:549	ZBAI_04702:ZBAI_A_scaffold_047:184186:184734:0:549	ZBAI_07088:ZBAI_B_scaffold_034:40586:40038:1:549	95.4463	99.8179
BN860_11232g_c:HG316454:997697:998641:0:945	ZBAI_04703:ZBAI_A_scaffold_047:185803:186747:0:945	ZBAI_07087:ZBAI_B_scaffold_034:38955:38011:1:945	94.9206	100
BN860_11254g_c:HG316454:998917:999276:0:360	ZBAI_04704:ZBAI_A_scaffold_047:187015:187374:0:360	ZBAI_07086:ZBAI_B_scaffold_034:37735:37376:1:360	94.7222	100
BN860_11276g_c:HG316454:999382:1000068:0:687	ZBAI_04705:ZBAI_A_scaffold_047:187480:188166:0:687	ZBAI_07085:ZBAI_B_scaffold_034:37270:36584:1:687	94.4687	99.8544
BN860_11430g_b:HG316455:1001839:999746:1:2094	ZBAI_04857:ZBAI_A_scaffold_047:508345:510438:0:2094	ZBAI_06418:ZBAI_B_scaffold_022:356764:358857:0:2094	93.362	99.9522
BN860_11452g_b:HG316455:1002001:1003251:0:1251	ZBAI_04856:ZBAI_A_scaffold_047:508182:506926:1:1257	ZBAI_06417:ZBAI_B_scaffold_022:356602:355352:1:1251	92.9656	100
BN860_11474g_b:HG316455:1003453:1004754:0:1302	ZBAI_04855:ZBAI_A_scaffold_047:506725:505421:1:1305	ZBAI_06416:ZBAI_B_scaffold_022:355150:353849:1:1302	93.8556	99.8464
BN860_11496g_b:HG316455:1005223:1004813:1:411	ZBAI_04854:ZBAI_A_scaffold_047:504952:505362:0:411	ZBAI_06415:ZBAI_B_scaffold_022:353380:353790:0:411	93.1873	99.7567
BN860_11518g:HG316455:1006097:1006981:0:885	ZBAI_04853:ZBAI_A_scaffold_047:504054:503170:1:885	ZBAI_06414:ZBAI_B_scaffold_022:352506:351622:1:885	94.1243	100
BN860_11540g_b:HG316455:1008166:1008876:0:711	ZBAI_04852:ZBAI_A_scaffold_047:501799:501089:1:711	ZBAI_06413:ZBAI_B_scaffold_022:350402:349692:1:711	95.0774	100
BN860_11562g:HG316455:1010760:1008958:1:1803	ZBAI_04851:ZBAI_A_scaffold_047:499206:501008:0:1803	ZBAI_06412:ZBAI_B_scaffold_022:347808:349610:0:1803	93.8991	99.9445
BN860_11584g_b:HG316455:1010957:1017370:0:6414	ZBAI_04850:ZBAI_A_scaffold_047:499009:492596:1:6414	ZBAI_06411:ZBAI_B_scaffold_022:347611:341198:1:6414	93.5454	99.9376
BN860_00826g_n:HG316455:101742:99220:1:2523	ZBAI_00918:ZBAI_A_scaffold_011:18046:20568:0:2523	ZBAI_06227:ZBAI_B_scaffold_021:581464:583986:0:2523	94.8078	99.9604
BN860_11606g_b:HG316455:1019758:1017443:1:2316	ZBAI_04849:ZBAI_A_scaffold_047:490207:492522:0:2316	ZBAI_06410:ZBAI_B_scaffold_022:338810:341125:0:2316	95.4231	100
BN860_11628g_b:HG316455:1020659:1019973:1:687	ZBAI_04848:ZBAI_A_scaffold_047:489307:489993:0:687	ZBAI_06409:ZBAI_B_scaffold_022:337909:338595:0:687	95.3421	100
BN860_11650g_b:HG316455:1021505:1025083:0:3579	ZBAI_04847:ZBAI_A_scaffold_047:488457:484879:1:3579	ZBAI_06408:ZBAI_B_scaffold_022:337056:333478:1:3579	93.4898	100
BN860_00848g_o:HG316455:102486:102085:1:402	ZBAI_00917:ZBAI_A_scaffold_011:17302:17703:0:402	ZBAI_06226:ZBAI_B_scaffold_021:580720:581121:0:402	95.7711	100
BN860_11672g_b:HG316455:1027863:1025296:1:2568	ZBAI_04846:ZBAI_A_scaffold_047:482077:484641:0:2565	ZBAI_06407:ZBAI_B_scaffold_022:330696:333242:0:2547	93.9642	98.9875
BN860_11694g_b:HG316455:1030757:1032367:0:1611	ZBAI_04845:ZBAI_A_scaffold_047:479173:477563:1:1611	ZBAI_06406:ZBAI_B_scaffold_022:327802:326192:1:1611	95.0962	99.8138
BN860_11716g_b:HG316455:1035003:1032721:1:2283	ZBAI_04844:ZBAI_A_scaffold_047:474719:477208:0:2490	ZBAI_06405:ZBAI_B_scaffold_022:323556:325838:0:2283	94.0429	99.781
BN860_00870g_p:HG316455:103922:102639:1:1284	ZBAI_00916:ZBAI_A_scaffold_011:15639:16916:0:1278	ZBAI_06225:ZBAI_B_scaffold_021:579250:580533:0:1284	92.4455	99.9221
BN860_00892g_p:HG316455:104111:104656:0:546	ZBAI_00915:ZBAI_A_scaffold_011:15451:14906:1:546	ZBAI_06224:ZBAI_B_scaffold_021:579061:578516:1:546	93.7729	100
BN860_11760g_b:HG316455:1041591:1041072:1:462	ZBAI_04841:ZBAI_A_scaffold_047:467992:468511:0:462	ZBAI_06404:ZBAI_B_scaffold_022:316971:317490:0:462	95.671	100
BN860_11782g_b:HG316455:1043861:1042107:1:1755	ZBAI_04840:ZBAI_A_scaffold_047:465722:467476:0:1755	ZBAI_06403:ZBAI_B_scaffold_022:314702:316456:0:1755	96.8091	99.886
BN860_11804g_b:HG316455:1048541:1044270:1:4272	ZBAI_04839:ZBAI_A_scaffold_047:461045:465316:0:4272	ZBAI_06402:ZBAI_B_scaffold_022:310022:314293:0:4272	94.8034	99.9766
BN860_11826g_b:HG316455:1050531:1052354:0:1824	ZBAI_04838:ZBAI_A_scaffold_047:459122:457299:1:1824	ZBAI_06401:ZBAI_B_scaffold_022:307998:306175:1:1824	96.0526	99.8904
BN860_11848g_b:HG316455:1052481:1053164:0:684	ZBAI_04837:ZBAI_A_scaffold_047:457145:456462:1:684	ZBAI_06400:ZBAI_B_scaffold_022:306018:305335:1:684	94.5906	99.8538
BN860_11892g_b:HG316455:1054544:1056766:0:2223	ZBAI_04835:ZBAI_A_scaffold_047:455055:452836:1:2220	ZBAI_06398:ZBAI_B_scaffold_022:303955:301733:1:2223	93.2074	99.955
BN860_11914g_b:HG316455:1057041:1058063:0:1023	ZBAI_04834:ZBAI_A_scaffold_047:452569:451547:1:1023	ZBAI_06397:ZBAI_B_scaffold_022:301459:300437:1:1023	91.8866	99.9022
BN860_11958g_b:HG316455:1058847:1059803:0:957	ZBAI_04833:ZBAI_A_scaffold_047:450754:449798:1:957	ZBAI_06396:ZBAI_B_scaffold_022:299653:298697:1:957	93.3124	100
BN860_11980g_b:HG316455:1059914:1060711:0:798	ZBAI_04832:ZBAI_A_scaffold_047:449686:448889:1:798	ZBAI_06395:ZBAI_B_scaffold_022:298586:297789:1:798	93.2331	99.8747
BN860_12002g_b:HG316455:1061648:1061875:0:228	ZBAI_01860:ZBAI_A_scaffold_021:84435:84662:0:228	ZBAI_06394:ZBAI_B_scaffold_022:296901:296674:1:228	95.614	99.5614
BN860_12024g_b:HG316455:1062122:1062517:0:396	ZBAI_01861:ZBAI_A_scaffold_021:84908:85303:0:396	ZBAI_06393:ZBAI_B_scaffold_022:296427:296032:1:396	96.7172	100
BN860_12046g_b:HG316455:1063220:1065343:0:2124	ZBAI_01862:ZBAI_A_scaffold_021:86361:88481:0:2121	ZBAI_06392:ZBAI_B_scaffold_022:295328:293205:1:2124	92.42	99.8588
BN860_12090g_b:HG316455:1066551:1067150:0:600	ZBAI_01863:ZBAI_A_scaffold_021:89928:90527:0:600	ZBAI_06391:ZBAI_B_scaffold_022:291996:291397:1:600	95.1667	100
BN860_12112g_b:HG316455:1068331:1067201:1:1131	ZBAI_01864:ZBAI_A_scaffold_021:91709:90579:1:1131	ZBAI_06390:ZBAI_B_scaffold_022:290216:291346:0:1131	93.8992	99.9116
BN860_12134g_b:HG316455:1069791:1068544:1:1248	ZBAI_01865:ZBAI_A_scaffold_021:93173:91923:1:1251	ZBAI_06389:ZBAI_B_scaffold_022:288756:290003:0:1248	94.1506	99.9199
BN860_12156g:HG316455:1069949:1070404:0:456	ZBAI_01866:ZBAI_A_scaffold_021:93331:93786:0:456	ZBAI_06388:ZBAI_B_scaffold_022:288598:288143:1:456	95.8333	99.7807
BN860_12178g_b:HG316455:1070792:1073230:0:2439	ZBAI_01867:ZBAI_A_scaffold_021:94174:96612:0:2439	ZBAI_06387:ZBAI_B_scaffold_022:287758:285320:1:2439	95.08	100
BN860_12200g_b:HG316455:1076019:1073344:1:2676	ZBAI_01868:ZBAI_A_scaffold_021:99397:96722:1:2676	ZBAI_06386:ZBAI_B_scaffold_022:282531:285206:0:2676	94.5067	100
BN860_12244g_b:HG316455:1078717:1076459:1:2259	ZBAI_01869:ZBAI_A_scaffold_021:102095:99837:1:2259	ZBAI_06385:ZBAI_B_scaffold_022:279833:282091:0:2259	94.7764	99.9557
BN860_12266g_b:HG316455:1079322:1079002:1:321	ZBAI_01870:ZBAI_A_scaffold_021:102718:102398:1:321	ZBAI_06384:ZBAI_B_scaffold_022:279228:279548:0:321	92.5234	100
BN860_12288g_b:HG316455:1079662:1080681:0:1020	ZBAI_01871:ZBAI_A_scaffold_021:103089:104078:0:990	ZBAI_06383:ZBAI_B_scaffold_022:278828:277839:1:990	90.8824	96.9608
BN860_12310g_b:HG316455:1082244:1088657:0:6414	ZBAI_01872:ZBAI_A_scaffold_021:105643:112059:0:6417	ZBAI_06382:ZBAI_B_scaffold_022:276276:269863:1:6414	94.9174	99.9532
BN860_12332g_b:HG316455:1090097:1088877:1:1164	ZBAI_01873:ZBAI_A_scaffold_021:113435:112278:1:1131	ZBAI_06381:ZBAI_B_scaffold_022:268480:269643:0:1137	90.6357	95.9622
BN860_12376g_b:HG316455:1092085:1093437:0:1353	ZBAI_01875:ZBAI_A_scaffold_021:115526:116878:0:1353	ZBAI_06379:ZBAI_B_scaffold_022:266435:265083:1:1353	94.4568	99.9261
BN860_12398g_b:HG316455:1093488:1094156:0:669	ZBAI_01876:ZBAI_A_scaffold_021:116930:117598:0:669	ZBAI_06378:ZBAI_B_scaffold_022:265032:264364:1:669	94.1704	100
BN860_12420g_b:HG316455:1094416:1096956:0:2541	ZBAI_01877:ZBAI_A_scaffold_021:117870:120344:0:2475	ZBAI_06377:ZBAI_B_scaffold_022:264104:261540:1:2565	91.3813	99.9213
BN860_12464g_b:HG316455:1098812:1100572:0:1761	ZBAI_01878:ZBAI_A_scaffold_021:122201:123958:0:1758	ZBAI_06376:ZBAI_B_scaffold_022:259682:257922:1:1761	92.845	99.8864
BN860_12486g_b:HG316455:1101896:1100649:1:1248	ZBAI_01879:ZBAI_A_scaffold_021:125279:124035:1:1245	ZBAI_06375:ZBAI_B_scaffold_022:256598:257845:0:1248	93.4295	99.8397
BN860_12508g_b:HG316455:1102138:1103265:0:1128	ZBAI_01880:ZBAI_A_scaffold_021:125519:126646:0:1128	ZBAI_06374:ZBAI_B_scaffold_022:256356:255229:1:1128	95.1241	99.9113
BN860_12552g_b:HG316455:1103709:1105235:0:1527	ZBAI_01881:ZBAI_A_scaffold_021:127099:128796:0:1698	ZBAI_06373:ZBAI_B_scaffold_022:254785:253259:1:1527	96.0052	99.9345
BN860_12574g_b:HG316455:1107289:1105331:1:1959	ZBAI_01882:ZBAI_A_scaffold_021:130861:128903:1:1959	ZBAI_06372:ZBAI_B_scaffold_022:251205:253163:0:1959	92.1388	100
BN860_12596g_b:HG316455:1108733:1107456:1:1278	ZBAI_01883:ZBAI_A_scaffold_021:132305:131028:1:1278	ZBAI_06371:ZBAI_B_scaffold_022:249761:251038:0:1278	96.4006	100
BN860_12618g_b:HG316455:1108921:1109817:0:897	ZBAI_01884:ZBAI_A_scaffold_021:132493:133389:0:897	ZBAI_06370:ZBAI_B_scaffold_022:249573:248677:1:897	92.0847	100
BN860_12640g_b:HG316455:1112012:1109868:1:2145	ZBAI_01885:ZBAI_A_scaffold_021:135583:133439:1:2145	ZBAI_06369:ZBAI_B_scaffold_022:246482:248626:0:2145	95.8974	99.8601
BN860_12662g_b:HG316455:1113160:1112186:1:975	ZBAI_01886:ZBAI_A_scaffold_021:136734:135760:1:975	ZBAI_06368:ZBAI_B_scaffold_022:245334:246308:0:975	97.2308	99.7949
BN860_12684g_b:HG316455:1115554:1113842:1:1713	ZBAI_01888:ZBAI_A_scaffold_021:139127:137415:1:1713	ZBAI_06367:ZBAI_B_scaffold_022:242940:244652:0:1713	94.5126	100
BN860_12706g:HG316455:1116689:1115958:1:732	ZBAI_01889:ZBAI_A_scaffold_021:140267:139536:1:732	ZBAI_06366:ZBAI_B_scaffold_022:241805:242536:0:732	93.8525	99.7268
BN860_12750g_b:HG316455:1119375:1121708:0:2334	ZBAI_01891:ZBAI_A_scaffold_021:143158:145491:0:2334	ZBAI_06364:ZBAI_B_scaffold_022:238920:236587:1:2334	95.9297	99.9572
BN860_12794g_b:HG316455:1122907:1124451:0:1545	ZBAI_01893:ZBAI_A_scaffold_021:146716:148260:0:1545	ZBAI_06362:ZBAI_B_scaffold_022:235388:233844:1:1545	92.3625	100
BN860_00936g_p:HG316455:112517:110511:1:2007	ZBAI_00913:ZBAI_A_scaffold_011:7139:9103:0:1965	ZBAI_06222:ZBAI_B_scaffold_021:570620:572662:0:2043	91.3802	99.9003
BN860_12816g_b:HG316455:1125749:1124970:1:780	ZBAI_01894:ZBAI_A_scaffold_021:149578:148799:1:780	ZBAI_06361:ZBAI_B_scaffold_022:232546:233325:0:780	98.4615	100
BN860_12860g_b:HG316455:1127582:1129135:0:1554	ZBAI_01896:ZBAI_A_scaffold_021:151373:152950:0:1578	ZBAI_06359:ZBAI_B_scaffold_022:230721:229168:1:1554	95.1737	99.8713
BN860_12882g_b:HG316455:1130508:1129201:1:1308	ZBAI_01897:ZBAI_A_scaffold_021:154323:153016:1:1308	ZBAI_06358:ZBAI_B_scaffold_022:227795:229102:0:1308	91.5138	99.8471
BN860_12904g_b:HG316455:1130943:1133786:0:2844	ZBAI_01898:ZBAI_A_scaffold_021:154769:157615:0:2847	ZBAI_06357:ZBAI_B_scaffold_022:227360:224517:1:2844	94.339	99.9297
BN860_12926g_b:HG316455:1135334:1134423:1:912	ZBAI_01899:ZBAI_A_scaffold_021:159183:158272:1:912	ZBAI_06356:ZBAI_B_scaffold_022:222969:223880:0:912	93.75	100
BN860_12948g_b:HG316455:1135427:1136932:0:1506	ZBAI_01900:ZBAI_A_scaffold_021:159274:160779:0:1506	ZBAI_06355:ZBAI_B_scaffold_022:222876:221371:1:1506	95.7503	99.8672
BN860_12970g_b:HG316455:1139431:1137047:1:2385	ZBAI_01901:ZBAI_A_scaffold_021:163275:160894:1:2382	ZBAI_06354:ZBAI_B_scaffold_022:218872:221256:0:2385	93.8365	99.7484
BN860_12992g:HG316455:1141733:1139934:1:1800	ZBAI_01902:ZBAI_A_scaffold_021:165578:163779:1:1800	ZBAI_06353:ZBAI_B_scaffold_022:216570:218369:0:1800	95.8333	99.9444
BN860_13014g:HG316455:1142989:1144557:0:1569	ZBAI_01903:ZBAI_A_scaffold_021:166874:168442:0:1569	ZBAI_06352:ZBAI_B_scaffold_022:215279:213711:1:1569	92.4793	99.9363
BN860_13036g:HG316455:1144718:1146325:0:1608	ZBAI_01904:ZBAI_A_scaffold_021:168519:170210:0:1692	ZBAI_06351:ZBAI_B_scaffold_022:213550:211943:1:1608	94.9627	100
BN860_00980g_o:HG316455:114607:115194:0:588	ZBAI_00911:ZBAI_A_scaffold_011:5126:4542:1:585	ZBAI_06220:ZBAI_B_scaffold_021:568530:567943:1:588	90.6463	100
BN860_13058g:HG316455:1147540:1148622:0:1083	ZBAI_01905:ZBAI_A_scaffold_021:171414:172496:0:1083	ZBAI_06350:ZBAI_B_scaffold_022:210728:209646:1:1083	96.3989	100
BN860_13080g:HG316455:1148984:1150654:0:1671	ZBAI_01906:ZBAI_A_scaffold_021:172858:174528:0:1671	ZBAI_06349:ZBAI_B_scaffold_022:209284:207614:1:1671	96.7086	100
BN860_13124g:HG316455:1151863:1152246:0:384	ZBAI_01908:ZBAI_A_scaffold_021:175737:176120:0:384	ZBAI_06347:ZBAI_B_scaffold_022:206405:206022:1:384	95.3125	100
BN860_13168g:HG316455:1153871:1157404:0:3534	ZBAI_01909:ZBAI_A_scaffold_021:177776:181309:0:3534	ZBAI_06346:ZBAI_B_scaffold_022:204391:200517:1:3762	94.7651	99.8302
BN860_13190g:HG316455:1158087:1157461:1:627	ZBAI_01910:ZBAI_A_scaffold_021:181995:181366:1:630	ZBAI_06345:ZBAI_B_scaffold_022:199834:200460:0:627	94.2584	100
BN860_13212g:HG316455:1158897:1158271:1:627	ZBAI_01911:ZBAI_A_scaffold_021:182799:182173:1:627	ZBAI_06344:ZBAI_B_scaffold_022:199024:199650:0:627	96.6507	100
BN860_13234g:HG316455:1159097:1161064:0:1968	ZBAI_01912:ZBAI_A_scaffold_021:182998:184965:0:1968	ZBAI_06343:ZBAI_B_scaffold_022:198824:196857:1:1968	95.8333	99.8984
BN860_13256g:HG316455:1163219:1161246:1:1890	ZBAI_01913:ZBAI_A_scaffold_021:187159:185195:1:1920	ZBAI_06342:ZBAI_B_scaffold_022:194702:196675:0:1929	92.0635	99.8942
BN860_13278g:HG316455:1163379:1164833:0:1455	ZBAI_01914:ZBAI_A_scaffold_021:187319:188773:0:1455	ZBAI_06341:ZBAI_B_scaffold_022:194542:193088:1:1455	96.0137	99.8625
BN860_01002g_p:HG316455:116346:115813:1:534	ZBAI_00910:ZBAI_A_scaffold_011:3393:3926:0:534	ZBAI_06219:ZBAI_B_scaffold_021:566791:567324:0:534	95.6929	100
BN860_01024g_l:HG316455:116596:118632:0:2037	ZBAI_00909:ZBAI_A_scaffold_011:3144:1108:1:2037	ZBAI_06218:ZBAI_B_scaffold_021:566541:564505:1:2037	96.5636	99.7545
BN860_13322g:HG316455:1167068:1166295:1:774	ZBAI_01916:ZBAI_A_scaffold_021:190975:190202:1:774	ZBAI_06339:ZBAI_B_scaffold_022:190853:191626:0:774	92.3773	100
BN860_13344g:HG316455:1168973:1167291:1:1683	ZBAI_01917:ZBAI_A_scaffold_021:192893:191205:1:1689	ZBAI_06338:ZBAI_B_scaffold_022:188948:190630:0:1683	95.7219	99.4652
BN860_13410g:HG316455:1171674:1173119:0:1446	ZBAI_01918:ZBAI_A_scaffold_021:195585:197030:0:1446	ZBAI_06336:ZBAI_B_scaffold_022:186234:184789:1:1446	97.6487	99.8617
BN860_13432g:HG316455:1174064:1173279:1:786	ZBAI_01919:ZBAI_A_scaffold_021:197976:197194:1:783	ZBAI_06335:ZBAI_B_scaffold_022:183843:184628:0:786	92.6209	100
BN860_13454g:HG316455:1176160:1174167:1:1959	ZBAI_01920:ZBAI_A_scaffold_021:200083:198080:1:2004	ZBAI_06334:ZBAI_B_scaffold_022:181737:183740:0:2004	94.7933	100
BN860_13476g:HG316455:1177810:1178742:0:933	ZBAI_01921:ZBAI_A_scaffold_021:201742:202674:0:933	ZBAI_06333:ZBAI_B_scaffold_022:179919:178987:1:933	94.4266	99.8928
BN860_13498g:HG316455:1179296:1178868:1:429	ZBAI_01922:ZBAI_A_scaffold_021:203226:202798:1:429	ZBAI_06332:ZBAI_B_scaffold_022:178436:178861:0:426	96.9697	99.3007
BN860_13520g:HG316455:1179693:1180724:0:1032	ZBAI_01923:ZBAI_A_scaffold_021:203645:204676:0:1032	ZBAI_06331:ZBAI_B_scaffold_022:178036:177005:1:1032	94.186	99.7093
BN860_13564g:HG316455:1184035:1182311:1:1725	ZBAI_01924:ZBAI_A_scaffold_021:208068:206344:1:1725	ZBAI_06330:ZBAI_B_scaffold_022:173663:175387:0:1725	95.0725	99.8841
BN860_13586g:HG316455:1185462:1184311:1:1152	ZBAI_01925:ZBAI_A_scaffold_021:209496:208345:1:1152	ZBAI_06329:ZBAI_B_scaffold_022:172236:173387:0:1152	95.0521	99.7396
BN860_13608g:HG316455:1186323:1190990:0:4668	ZBAI_01926:ZBAI_A_scaffold_021:210433:215100:0:4668	ZBAI_06328:ZBAI_B_scaffold_022:171124:166457:1:4668	92.4165	99.9143
BN860_13630g:HG316455:1191184:1192656:0:1473	ZBAI_01927:ZBAI_A_scaffold_021:215294:216766:0:1473	ZBAI_06327:ZBAI_B_scaffold_022:166263:164791:1:1473	95.723	99.7963
BN860_13652g:HG316455:1193315:1192683:1:633	ZBAI_01928:ZBAI_A_scaffold_021:217425:216793:1:633	ZBAI_06326:ZBAI_B_scaffold_022:164132:164764:0:633	95.4186	100
BN860_13696g:HG316455:1198152:1198478:0:327	ZBAI_01930:ZBAI_A_scaffold_021:222314:222640:0:327	ZBAI_06324:ZBAI_B_scaffold_022:159225:158899:1:327	98.4709	100
BN860_13718g:HG316455:1198807:1199892:0:1086	ZBAI_01931:ZBAI_A_scaffold_021:222971:224056:0:1086	ZBAI_06323:ZBAI_B_scaffold_022:158570:157485:1:1086	94.9355	99.7238
BN860_13740g:HG316455:1202144:1201221:1:924	ZBAI_01932:ZBAI_A_scaffold_021:226285:225362:1:924	ZBAI_06322:ZBAI_B_scaffold_022:155232:156155:0:924	94.9134	99.8918
BN860_13762g:HG316455:1205046:1206347:0:1302	ZBAI_01933:ZBAI_A_scaffold_021:229291:230598:0:1308	ZBAI_06320:ZBAI_B_scaffold_022:152330:151029:1:1302	95.1613	99.9232
BN860_01068g_n:HG316455:120754:121848:0:1095	ZBAI_00907:ZBAI_A_scaffold_010:138701:137607:1:1095	ZBAI_06216:ZBAI_B_scaffold_021:562219:561125:1:1095	100	95.0685
BN860_13828g:HG316455:1211300:1212244:0:945	ZBAI_01934:ZBAI_A_scaffold_022:703:1647:0:945	ZBAI_06317:ZBAI_B_scaffold_022:145717:144773:1:945	100	95.3439
BN860_13850g:HG316455:1212485:1214068:0:1584	ZBAI_01935:ZBAI_A_scaffold_022:1888:3471:0:1584	ZBAI_06316:ZBAI_B_scaffold_022:144532:142958:1:1575	100	94.6338
BN860_13872g:HG316455:1214376:1215806:0:1431	ZBAI_01936:ZBAI_A_scaffold_022:3779:5209:0:1431	ZBAI_06315:ZBAI_B_scaffold_022:142647:141211:1:1437	99.9301	91.4046
BN860_13894g:HG316455:1216325:1217656:0:1332	ZBAI_01937:ZBAI_A_scaffold_022:5728:7059:0:1332	ZBAI_06314:ZBAI_B_scaffold_022:140700:139369:1:1332	100	94.97
BN860_13982g:HG316455:1220948:1222294:0:1347	ZBAI_01939:ZBAI_A_scaffold_023:583:1929:0:1347	ZBAI_06311:ZBAI_B_scaffold_022:135902:134556:1:1347	90.7201	99.7773
BN860_14004g:HG316455:1223867:1222317:1:1551	ZBAI_01940:ZBAI_A_scaffold_023:3498:1954:1:1545	ZBAI_06310:ZBAI_B_scaffold_022:132983:134533:0:1551	93.746	99.9355
BN860_14026g:HG316455:1224300:1225688:0:1389	ZBAI_01941:ZBAI_A_scaffold_023:4145:5533:0:1389	ZBAI_06309:ZBAI_B_scaffold_022:132551:131163:1:1389	95.6803	99.784
BN860_14048g:HG316455:1228758:1225810:1:2949	ZBAI_01942:ZBAI_A_scaffold_023:8604:5656:1:2949	ZBAI_06308:ZBAI_B_scaffold_022:128093:131041:0:2949	94.2353	99.9661
BN860_01112g_o:HG316455:123096:122731:1:366	ZBAI_00906:ZBAI_A_scaffold_010:136323:136688:0:366	ZBAI_06215:ZBAI_B_scaffold_021:559846:560211:0:366	100	95.9016
BN860_14070g:HG316455:1233410:1229409:1:4002	ZBAI_01943:ZBAI_A_scaffold_023:13258:9257:1:4002	ZBAI_06307:ZBAI_B_scaffold_022:123441:127442:0:4002	93.3033	99.925
BN860_14092g:HG316455:1234893:1233712:1:1182	ZBAI_01944:ZBAI_A_scaffold_023:14742:13561:1:1182	ZBAI_06306:ZBAI_B_scaffold_022:121958:123139:0:1182	93.6548	100
BN860_01134g_m:HG316455:123654:123280:1:375	ZBAI_00905:ZBAI_A_scaffold_010:135765:136139:0:375	ZBAI_06214:ZBAI_B_scaffold_021:559289:559663:0:375	100	94.9333
BN860_14136g:HG316455:1236939:1235656:1:1284	ZBAI_01945:ZBAI_A_scaffold_023:16798:15515:1:1284	ZBAI_06305:ZBAI_B_scaffold_022:119911:121194:0:1284	93.4579	100
BN860_14158g:HG316455:1238680:1237319:1:1362	ZBAI_01946:ZBAI_A_scaffold_023:18541:17180:1:1362	ZBAI_06304:ZBAI_B_scaffold_022:118170:119531:0:1362	95.815	99.9266
BN860_14180g:HG316455:1241327:1238991:1:2337	ZBAI_01947:ZBAI_A_scaffold_023:21181:18845:1:2337	ZBAI_06303:ZBAI_B_scaffold_022:115523:117859:0:2337	95.2503	100
BN860_14224g:HG316455:1244769:1246682:0:1914	ZBAI_01950:ZBAI_A_scaffold_023:24547:26457:0:1911	ZBAI_06301:ZBAI_B_scaffold_022:112081:110168:1:1914	95.9248	99.8955
BN860_01156g_l:HG316455:124659:126401:0:1743	ZBAI_00904:ZBAI_A_scaffold_010:134760:133018:1:1743	ZBAI_06213:ZBAI_B_scaffold_021:558125:556383:1:1743	99.8853	95.7544
BN860_14246g:HG316455:1248019:1246808:1:1212	ZBAI_01951:ZBAI_A_scaffold_023:27790:26579:1:1212	ZBAI_06300:ZBAI_B_scaffold_022:108831:110042:0:1212	91.5842	100
BN860_14268g:HG316455:1248474:1248154:1:321	ZBAI_01952:ZBAI_A_scaffold_023:28245:27925:1:321	ZBAI_06299:ZBAI_B_scaffold_022:108376:108696:0:321	95.9502	100
BN860_14290g:HG316455:1249390:1248722:1:669	ZBAI_01953:ZBAI_A_scaffold_023:29158:28490:1:669	ZBAI_06298:ZBAI_B_scaffold_022:107460:108128:0:669	93.8714	99.8505
BN860_14312g:HG316455:1250677:1249640:1:1038	ZBAI_01954:ZBAI_A_scaffold_023:30444:29407:1:1038	ZBAI_06297:ZBAI_B_scaffold_022:106173:107210:0:1038	94.7013	100
BN860_14334g:HG316455:1250873:1251853:0:981	ZBAI_01955:ZBAI_A_scaffold_023:30640:31620:0:981	ZBAI_06296:ZBAI_B_scaffold_022:105977:104997:1:981	95.5148	100
BN860_14378g:HG316455:1254980:1253436:1:1545	ZBAI_01957:ZBAI_A_scaffold_023:34747:33203:1:1545	ZBAI_06294:ZBAI_B_scaffold_022:101870:103414:0:1545	94.822	99.8706
BN860_14400g:HG316455:1256176:1257477:0:1302	ZBAI_01958:ZBAI_A_scaffold_023:35929:37236:0:1308	ZBAI_06293:ZBAI_B_scaffold_022:100681:99380:1:1302	96.2366	99.9232
BN860_14422g:HG316455:1258136:1257492:1:645	ZBAI_01959:ZBAI_A_scaffold_023:37895:37251:1:645	ZBAI_06292:ZBAI_B_scaffold_022:98721:99365:0:645	93.0233	99.845
BN860_14444g:HG316455:1259088:1258198:1:891	ZBAI_01960:ZBAI_A_scaffold_023:38847:37957:1:891	ZBAI_06291:ZBAI_B_scaffold_022:97769:98659:0:891	95.0617	99.7755
BN860_14466g:HG316455:1261819:1261034:1:786	ZBAI_04687:ZBAI_A_scaffold_047:154702:153917:1:786	ZBAI_06290:ZBAI_B_scaffold_022:95041:95826:0:786	93.7659	100
BN860_14488g:HG316455:1262145:1262621:0:477	ZBAI_04688:ZBAI_A_scaffold_047:155024:155500:0:477	ZBAI_06289:ZBAI_B_scaffold_022:94715:94239:1:477	95.5975	99.7904
BN860_14510g:HG316455:1262830:1264242:0:1413	ZBAI_04689:ZBAI_A_scaffold_047:155624:157120:0:1497	ZBAI_06288:ZBAI_B_scaffold_022:94114:92618:1:1497	93.6306	99.8585
BN860_14554g:HG316455:1266909:1266130:1:780	ZBAI_00998:ZBAI_A_scaffold_012:88696:89475:0:780	ZBAI_06287:ZBAI_B_scaffold_022:89919:90698:0:780	96.0256	99.8718
BN860_14576g:HG316455:1267114:1267671:0:558	ZBAI_00997:ZBAI_A_scaffold_012:88492:87935:1:558	ZBAI_06286:ZBAI_B_scaffold_022:89714:89157:1:558	94.086	100
BN860_14598g:HG316455:1268961:1267666:1:1296	ZBAI_00996:ZBAI_A_scaffold_012:86645:87940:0:1296	ZBAI_06285:ZBAI_B_scaffold_022:87867:89162:0:1296	95.9877	100
BN860_14620g:HG316455:1269350:1269718:0:369	ZBAI_00995:ZBAI_A_scaffold_012:86256:85888:1:369	ZBAI_06284:ZBAI_B_scaffold_022:87478:87110:1:369	95.664	100
BN860_14642g:HG316455:1270593:1269799:1:795	ZBAI_00994:ZBAI_A_scaffold_012:85012:85806:0:795	ZBAI_06283:ZBAI_B_scaffold_022:86235:87029:0:795	95.7233	99.8742
BN860_14664g:HG316455:1270845:1271546:0:702	ZBAI_00993:ZBAI_A_scaffold_012:84759:84058:1:702	ZBAI_06282:ZBAI_B_scaffold_022:85983:85282:1:702	94.7293	99.8575
BN860_14686g:HG316455:1271645:1272424:0:780	ZBAI_00992:ZBAI_A_scaffold_012:83959:83180:1:780	ZBAI_06281:ZBAI_B_scaffold_022:85183:84404:1:780	93.7179	100
BN860_01178g_o:HG316455:127300:129936:0:2637	ZBAI_00903:ZBAI_A_scaffold_010:132122:129486:1:2637	ZBAI_06212:ZBAI_B_scaffold_021:555490:552854:1:2637	99.8862	94.9943
BN860_14708g:HG316455:1274393:1272669:1:1725	ZBAI_00991:ZBAI_A_scaffold_012:81224:82942:0:1719	ZBAI_06280:ZBAI_B_scaffold_022:82437:84161:0:1725	95.7681	99.942
BN860_14752g:HG316455:1276905:1277951:0:1047	ZBAI_00989:ZBAI_A_scaffold_012:78705:77659:1:1047	ZBAI_06278:ZBAI_B_scaffold_022:79885:78839:1:1047	95.1289	100
BN860_14796g:HG316455:1279372:1280889:0:1518	ZBAI_00987:ZBAI_A_scaffold_012:76256:74739:1:1518	ZBAI_06277:ZBAI_B_scaffold_022:77419:75902:1:1518	95.3228	100
BN860_14818g:HG316455:1281042:1281431:0:390	ZBAI_00986:ZBAI_A_scaffold_012:74589:74200:1:390	ZBAI_06276:ZBAI_B_scaffold_022:75749:75360:1:390	94.6154	100
BN860_14840g:HG316455:1281812:1281507:1:306	ZBAI_00985:ZBAI_A_scaffold_012:73819:74124:0:306	ZBAI_06275:ZBAI_B_scaffold_022:74979:75284:0:306	91.1765	100
BN860_14862g:HG316455:1283521:1282037:1:1485	ZBAI_00984:ZBAI_A_scaffold_012:72112:73596:0:1485	ZBAI_06274:ZBAI_B_scaffold_022:73270:74754:0:1485	95.2189	99.596
BN860_14906g:HG316455:1286652:1287443:0:792	ZBAI_00982:ZBAI_A_scaffold_012:68984:68193:1:792	ZBAI_06272:ZBAI_B_scaffold_022:70140:69349:1:792	92.9293	99.8737
BN860_14928g:HG316455:1290884:1288239:1:2646	ZBAI_00981:ZBAI_A_scaffold_012:64489:67377:0:2889	ZBAI_06271:ZBAI_B_scaffold_022:65629:68553:0:2925	90.1738	97.6568
BN860_14972g:HG316455:1292990:1293934:0:945	ZBAI_00980:ZBAI_A_scaffold_012:62384:61440:1:945	ZBAI_06270:ZBAI_B_scaffold_022:63523:62579:1:945	95.5556	99.8942
BN860_15016g:HG316455:1294459:1297713:0:3255	ZBAI_00979:ZBAI_A_scaffold_012:60917:57657:1:3261	ZBAI_06269:ZBAI_B_scaffold_022:62054:58800:1:3255	93.2719	99.9386
BN860_15082g:HG316455:1301816:1300710:1:1107	ZBAI_00976:ZBAI_A_scaffold_012:53531:54634:0:1104	ZBAI_06266:ZBAI_B_scaffold_022:54529:55614:0:1086	93.8573	98.0126
BN860_15104g:HG316455:1302217:1304178:0:1962	ZBAI_00975:ZBAI_A_scaffold_012:53131:51164:1:1968	ZBAI_06265:ZBAI_B_scaffold_022:54107:52146:1:1962	92.9664	99.7961
BN860_15148g:HG316455:1305468:1307396:0:1929	ZBAI_00974:ZBAI_A_scaffold_012:49847:47919:1:1929	ZBAI_06263:ZBAI_B_scaffold_022:50856:48928:1:1929	93.0534	99.7408
BN860_15170g:HG316455:1307659:1308444:0:786	ZBAI_00973:ZBAI_A_scaffold_012:47655:46870:1:786	ZBAI_06262:ZBAI_B_scaffold_022:48665:47880:1:786	93.5115	100
BN860_01200g_m:HG316455:130785:130093:1:693	ZBAI_00902:ZBAI_A_scaffold_010:128637:129329:0:693	ZBAI_06211:ZBAI_B_scaffold_021:552005:552697:0:693	99.8557	95.8153
BN860_15192g:HG316455:1309411:1308467:1:945	ZBAI_00972:ZBAI_A_scaffold_012:45900:46844:0:945	ZBAI_06261:ZBAI_B_scaffold_022:46913:47857:0:945	95.1323	99.7884
BN860_15214g:HG316455:1310698:1312170:0:1473	ZBAI_00971:ZBAI_A_scaffold_012:44600:43128:1:1473	ZBAI_06260:ZBAI_B_scaffold_022:45626:44154:1:1473	95.3157	99.8642
BN860_01222g_o:HG316455:131564:131953:0:390	ZBAI_00901:ZBAI_A_scaffold_010:127846:127469:1:378	ZBAI_06210:ZBAI_B_scaffold_021:551211:550834:1:378	96.9231	93.5897
BN860_15236g:HG316455:1317301:1312265:1:5037	ZBAI_00970:ZBAI_A_scaffold_012:37994:43030:0:5037	ZBAI_06259:ZBAI_B_scaffold_022:38987:44059:0:5073	93.7066	99.9801
BN860_15258g:HG316455:1319162:1322626:0:3465	ZBAI_00969:ZBAI_A_scaffold_012:35806:32315:1:3492	ZBAI_06258:ZBAI_B_scaffold_022:37176:33712:1:3465	90.4473	99.798
BN860_15280g:HG316455:1323108:1324229:0:1122	ZBAI_00968:ZBAI_A_scaffold_012:31837:30698:1:1140	ZBAI_06257:ZBAI_B_scaffold_022:33230:32109:1:1122	93.2264	100
BN860_15324g:HG316455:1326466:1328139:0:1674	ZBAI_00966:ZBAI_A_scaffold_012:28466:26796:1:1671	ZBAI_06255:ZBAI_B_scaffold_022:29872:28199:1:1674	93.7873	100
BN860_15346g:HG316455:1328444:1329988:0:1545	ZBAI_00965:ZBAI_A_scaffold_012:26495:24951:1:1545	ZBAI_06254:ZBAI_B_scaffold_022:27894:26350:1:1545	95.2751	99.9353
BN860_01266g_m:HG316455:132957:134492:0:1536	ZBAI_00899:ZBAI_A_scaffold_010:126465:124930:1:1536	ZBAI_06208:ZBAI_B_scaffold_021:549828:548269:1:1560	99.8698	93.5547
BN860_15434g:HG316455:1333744:1332518:1:1227	ZBAI_00964:ZBAI_A_scaffold_012:23075:24301:0:1227	ZBAI_06252:ZBAI_B_scaffold_022:22707:23933:0:1227	95.599	99.9185
BN860_15456g:HG316455:1335378:1339250:0:3873	ZBAI_00963:ZBAI_A_scaffold_012:21341:17469:1:3873	ZBAI_06251:ZBAI_B_scaffold_022:21055:17183:1:3873	93.5451	99.8709
BN860_15478g:HG316455:1340265:1339285:1:981	ZBAI_00962:ZBAI_A_scaffold_012:16454:17434:0:981	ZBAI_06250:ZBAI_B_scaffold_022:16168:17148:0:981	91.7431	100
BN860_15500g:HG316455:1340428:1340880:0:453	ZBAI_00961:ZBAI_A_scaffold_012:16298:15849:1:450	ZBAI_06249:ZBAI_B_scaffold_022:16005:15553:1:453	92.936	100
BN860_15522g:HG316455:1342183:1340888:1:1296	ZBAI_00960:ZBAI_A_scaffold_012:14547:15842:0:1296	ZBAI_06248:ZBAI_B_scaffold_022:14250:15545:0:1296	95.4475	99.7685
BN860_15544g:HG316455:1343807:1342830:1:978	ZBAI_00959:ZBAI_A_scaffold_012:12854:13831:0:978	ZBAI_06247:ZBAI_B_scaffold_022:12595:13572:0:978	95.092	100
BN860_15566g:HG316455:1345011:1344355:1:657	ZBAI_00958:ZBAI_A_scaffold_012:11649:12305:0:657	ZBAI_06246:ZBAI_B_scaffold_022:11391:12047:0:657	90.5632	99.8478
BN860_15588g:HG316455:1345399:1345728:0:330	ZBAI_00957:ZBAI_A_scaffold_012:11263:10934:1:330	ZBAI_06245:ZBAI_B_scaffold_022:11003:10674:1:330	96.0606	100
BN860_15632g:HG316455:1347081:1347731:0:651	ZBAI_00956:ZBAI_A_scaffold_012:9373:8723:1:651	ZBAI_06244:ZBAI_B_scaffold_022:9322:8672:1:651	94.0092	99.8464
BN860_01288g_n:HG316455:134778:136037:0:1260	ZBAI_00898:ZBAI_A_scaffold_010:124644:123385:1:1260	ZBAI_06207:ZBAI_B_scaffold_021:547989:546730:1:1260	100	95.3968
BN860_15676g:HG316455:1348309:1351467:0:3159	ZBAI_00954:ZBAI_A_scaffold_012:8145:4987:1:3159	ZBAI_06243:ZBAI_B_scaffold_022:8094:4936:1:3159	93.289	99.8101
BN860_15698g:HG316455:1351770:1353626:0:1857	ZBAI_00953:ZBAI_A_scaffold_012:4705:2813:1:1893	ZBAI_06242:ZBAI_B_scaffold_022:4654:2777:1:1878	95.5843	99.9461
BN860_15720g:HG316455:1353979:1354800:0:822	ZBAI_00952:ZBAI_A_scaffold_012:2470:1646:1:825	ZBAI_06241:ZBAI_B_scaffold_022:2275:1454:1:822	96.2287	99.8783
BN860_15764g:HG316455:1360495:1359263:1:1233	ZBAI_05006:ZBAI_A_scaffold_049:3946:2714:1:1233	ZBAI_09861:ZBAI_B_scaffold_083:4109:2877:1:1233	99.9189	94.5661
BN860_15808g:HG316455:1361195:1361572:0:378	ZBAI_05008:ZBAI_A_scaffold_049:4661:5038:0:378	ZBAI_09863:ZBAI_B_scaffold_083:4817:5194:0:378	99.2063	94.1799
BN860_15830g:HG316455:1361769:1363448:0:1680	ZBAI_05009:ZBAI_A_scaffold_049:5235:6914:0:1680	ZBAI_09864:ZBAI_B_scaffold_083:5391:7070:0:1680	99.7619	96.0714
BN860_01310g_l:HG316455:136422:138980:0:2559	ZBAI_00897:ZBAI_A_scaffold_010:122967:120442:1:2526	ZBAI_06206:ZBAI_B_scaffold_021:546310:543779:1:2532	98.6323	92.4971
BN860_15852g:HG316455:1364958:1363579:1:1380	ZBAI_05010:ZBAI_A_scaffold_049:8424:7045:1:1380	ZBAI_09865:ZBAI_B_scaffold_083:8586:7207:1:1380	100	95.942
BN860_15874g:HG316455:1365473:1372861:0:7389	ZBAI_05011:ZBAI_A_scaffold_049:8939:16327:0:7389	ZBAI_09866:ZBAI_B_scaffold_083:9103:16491:0:7389	99.8647	95.4527
BN860_15896g:HG316455:1373333:1372908:1:426	ZBAI_05012:ZBAI_A_scaffold_049:16799:16374:1:426	ZBAI_09867:ZBAI_B_scaffold_083:16965:16540:1:426	99.5305	96.9484
BN860_15918g:HG316455:1373490:1374548:0:1059	ZBAI_05013:ZBAI_A_scaffold_049:16956:18014:0:1059	ZBAI_09868:ZBAI_B_scaffold_083:17122:18180:0:1059	99.8111	94.9008
BN860_15940g:HG316455:1376719:1374716:1:2004	ZBAI_05014:ZBAI_A_scaffold_049:20185:18182:1:2004	ZBAI_09869:ZBAI_B_scaffold_083:20355:18349:1:2007	99.9501	93.7625
BN860_15962g:HG316455:1381244:1378065:1:3180	ZBAI_05015:ZBAI_A_scaffold_049:24746:21567:1:3180	ZBAI_09870:ZBAI_B_scaffold_083:24902:21723:1:3180	99.9057	95.4403
BN860_15984g:HG316455:1382853:1382275:1:579	ZBAI_05016:ZBAI_A_scaffold_049:26467:25889:1:579	ZBAI_09871:ZBAI_B_scaffold_083:26519:25941:1:579	100	92.228
BN860_16006g:HG316455:1383958:1382990:1:969	ZBAI_05017:ZBAI_A_scaffold_049:27572:26604:1:969	ZBAI_09872:ZBAI_B_scaffold_083:27628:26660:1:969	99.7936	96.4912
BN860_16028g:HG316455:1384484:1385320:0:837	ZBAI_05018:ZBAI_A_scaffold_049:28098:28934:0:837	ZBAI_09873:ZBAI_B_scaffold_083:28150:28986:0:837	100	95.5795
BN860_16050g:HG316455:1386503:1385349:1:1155	ZBAI_05019:ZBAI_A_scaffold_049:30117:28963:1:1155	ZBAI_09874:ZBAI_B_scaffold_083:30169:29015:1:1155	100	96.7965
BN860_16072g:HG316455:1387521:1386727:1:795	ZBAI_05020:ZBAI_A_scaffold_049:31135:30341:1:795	ZBAI_09875:ZBAI_B_scaffold_083:31193:30399:1:795	100	95.8491
BN860_16094g:HG316455:1388323:1387661:1:663	ZBAI_05021:ZBAI_A_scaffold_049:31937:31275:1:663	ZBAI_09876:ZBAI_B_scaffold_083:31996:31334:1:663	99.6983	91.4027
BN860_16138g:HG316455:1390691:1390050:1:642	ZBAI_05022:ZBAI_A_scaffold_049:34303:33662:1:642	ZBAI_09877:ZBAI_B_scaffold_083:34402:33761:1:642	100	95.1713
BN860_16160g:HG316455:1391075:1394947:0:3873	ZBAI_05023:ZBAI_A_scaffold_049:34748:38560:0:3813	ZBAI_09878:ZBAI_B_scaffold_083:34852:38664:0:3813	98.3734	91.8668
BN860_16182g:HG316455:1398173:1395126:1:3048	ZBAI_05024:ZBAI_A_scaffold_049:41783:38736:1:3048	ZBAI_09879:ZBAI_B_scaffold_083:41884:38840:1:3045	99.9672	95.0131
BN860_16204g:HG316455:1398404:1398940:0:537	ZBAI_05025:ZBAI_A_scaffold_049:42014:42550:0:537	ZBAI_09880:ZBAI_B_scaffold_083:42118:42654:0:537	100	92.9236
BN860_16226g:HG316455:1399086:1400273:0:1188	ZBAI_05026:ZBAI_A_scaffold_049:42696:43883:0:1188	ZBAI_09881:ZBAI_B_scaffold_083:42804:43991:0:1188	100	95.8754
BN860_01332g_n:HG316455:140040:139072:1:969	ZBAI_00896:ZBAI_A_scaffold_010:119382:120350:0:969	ZBAI_06205:ZBAI_B_scaffold_021:542721:543689:0:969	99.8968	93.3953
BN860_16248g:HG316455:1401830:1400607:1:1224	ZBAI_05027:ZBAI_A_scaffold_049:45439:44216:1:1224	ZBAI_09882:ZBAI_B_scaffold_083:45554:44331:1:1224	99.9183	96.6503
BN860_16270g:HG316455:1402077:1403543:0:1467	ZBAI_05028:ZBAI_A_scaffold_049:45686:47152:0:1467	ZBAI_09883:ZBAI_B_scaffold_083:45802:47268:0:1467	99.9318	94.2059
BN860_01354g_n:HG316455:140215:140550:0:336	ZBAI_00895:ZBAI_A_scaffold_010:119207:118872:1:336	ZBAI_06204:ZBAI_B_scaffold_021:542546:542211:1:336	100	92.2619
BN860_16292g:HG316455:1405573:1403705:1:1869	ZBAI_05029:ZBAI_A_scaffold_049:49182:47314:1:1869	ZBAI_09884:ZBAI_B_scaffold_083:49297:47429:1:1869	99.9465	95.1846
BN860_16314g:HG316455:1405802:1407961:0:2160	ZBAI_05030:ZBAI_A_scaffold_049:49411:51570:0:2160	ZBAI_09885:ZBAI_B_scaffold_083:49526:51682:0:2157	99.9537	94.6296
BN860_16336g:HG316455:1408128:1408839:0:543	ZBAI_05031:ZBAI_A_scaffold_049:51737:52448:0:543	ZBAI_09886:ZBAI_B_scaffold_083:51849:52560:0:543	99.8158	93.9227
BN860_16380g:HG316455:1410534:1409587:1:948	ZBAI_05032:ZBAI_A_scaffold_049:54145:53198:1:948	ZBAI_09887:ZBAI_B_scaffold_083:54277:53330:1:948	99.6835	96.097
BN860_16402g:HG316455:1412023:1411112:1:912	ZBAI_05033:ZBAI_A_scaffold_049:55634:54723:1:912	ZBAI_09888:ZBAI_B_scaffold_083:55772:54861:1:912	99.8904	96.8202
BN860_01376g_n:HG316455:141421:140633:1:789	ZBAI_00894:ZBAI_A_scaffold_010:118001:118789:0:789	ZBAI_06203:ZBAI_B_scaffold_021:541340:542128:0:789	100	93.6629
BN860_16446g:HG316455:1416294:1414789:1:1506	ZBAI_05034:ZBAI_A_scaffold_049:60000:58495:1:1506	ZBAI_09889:ZBAI_B_scaffold_083:59908:58403:1:1506	99.9336	93.2271
BN860_16534g:HG316455:1433595:1431815:1:1779	ZBAI_05038:ZBAI_A_scaffold_049:77827:76047:1:1752	ZBAI_09893:ZBAI_B_scaffold_083:77830:76049:1:1782	98.4823	94.3227
BN860_01442g_m:HG316455:143750:145285:0:1536	ZBAI_00892:ZBAI_A_scaffold_010:115671:114136:1:1536	ZBAI_06201:ZBAI_B_scaffold_021:539010:537475:1:1536	99.8047	95.3776
BN860_16578g:HG316455:1445711:1448068:0:2358	ZBAI_05040:ZBAI_A_scaffold_049:89988:92345:0:2358	ZBAI_09894:ZBAI_B_scaffold_083:90517:92874:0:2358	99.9152	93.8507
BN860_01464g_m:HG316455:145348:146106:0:759	ZBAI_00891:ZBAI_A_scaffold_010:114031:113315:1:717	ZBAI_06200:ZBAI_B_scaffold_021:537412:536654:1:759	94.4664	92.7536
BN860_01486g_l:HG316455:147560:150982:0:3423	ZBAI_00890:ZBAI_A_scaffold_010:111861:108439:1:3423	ZBAI_06199:ZBAI_B_scaffold_021:535205:531783:1:3423	100	95.4134
BN860_01508g_m:HG316455:153605:151074:1:2532	ZBAI_00889:ZBAI_A_scaffold_010:105816:108347:0:2532	ZBAI_06198:ZBAI_B_scaffold_021:528973:531691:0:2658	99.9605	96.2085
BN860_01530g_l:HG316455:154063:154956:0:894	ZBAI_00888:ZBAI_A_scaffold_010:105358:104465:1:894	ZBAI_06197:ZBAI_B_scaffold_021:528516:527623:1:894	99.8881	96.085
BN860_01552g_n:HG316455:156024:157826:0:1803	ZBAI_00887:ZBAI_A_scaffold_010:103397:101595:1:1803	ZBAI_06196:ZBAI_B_scaffold_021:526553:524751:1:1803	100	96.3949
BN860_01596g_n:HG316455:160809:161732:0:924	ZBAI_00885:ZBAI_A_scaffold_010:98428:97505:1:924	ZBAI_06194:ZBAI_B_scaffold_021:521849:520926:1:924	100	96.3203
BN860_01618g_k:HG316455:162588:161800:1:789	ZBAI_00884:ZBAI_A_scaffold_010:96643:97437:0:795	ZBAI_06193:ZBAI_B_scaffold_021:520064:520858:0:795	100	96.3245
BN860_01640g_l:HG316455:162815:163384:0:570	ZBAI_00883:ZBAI_A_scaffold_010:96385:95816:1:570	ZBAI_06192:ZBAI_B_scaffold_021:519807:519238:1:570	100	97.5439
BN860_01662g_m:HG316455:164179:165729:0:1551	ZBAI_00882:ZBAI_A_scaffold_010:95021:93471:1:1551	ZBAI_06191:ZBAI_B_scaffold_021:518444:516894:1:1551	99.8711	95.2934
BN860_01684g_l:HG316455:166647:165790:1:858	ZBAI_00881:ZBAI_A_scaffold_010:92058:92915:0:858	ZBAI_06190:ZBAI_B_scaffold_021:515963:516820:0:858	100	96.0373
BN860_01706g_m:HG316455:168182:166779:1:1404	ZBAI_00880:ZBAI_A_scaffold_010:90523:91926:0:1404	ZBAI_06189:ZBAI_B_scaffold_021:514428:515831:0:1404	99.9288	93.8034
BN860_01728g_l:HG316455:169137:169637:0:501	ZBAI_00879:ZBAI_A_scaffold_010:89568:89068:1:501	ZBAI_06188:ZBAI_B_scaffold_021:513478:512978:1:501	99.8004	93.8124
BN860_01772g_l:HG316455:172135:173178:0:1044	ZBAI_00877:ZBAI_A_scaffold_010:86537:85494:1:1044	ZBAI_06186:ZBAI_B_scaffold_021:510458:509415:1:1044	100	95.1149
BN860_01794g_k:HG316455:175092:173242:1:1851	ZBAI_00876:ZBAI_A_scaffold_010:83580:85430:0:1851	ZBAI_06185:ZBAI_B_scaffold_021:507501:509351:0:1851	100	95.1918
BN860_01860g_l:HG316455:176889:177341:0:453	ZBAI_00874:ZBAI_A_scaffold_010:81783:81331:1:453	ZBAI_06184:ZBAI_B_scaffold_021:505701:505249:1:453	100	92.2737
BN860_01882g_m:HG316455:177620:178819:0:1200	ZBAI_00873:ZBAI_A_scaffold_010:81052:79853:1:1200	ZBAI_06183:ZBAI_B_scaffold_021:504969:503770:1:1200	99.8333	95.75
BN860_01904g_m:HG316455:179108:180547:0:1440	ZBAI_00872:ZBAI_A_scaffold_010:79570:78131:1:1440	ZBAI_06182:ZBAI_B_scaffold_021:503476:502037:1:1440	99.8611	95.7639
BN860_01926g_k:HG316455:180797:183317:0:2502	ZBAI_00871:ZBAI_A_scaffold_010:77881:75326:1:2556	ZBAI_06181:ZBAI_B_scaffold_021:501787:499232:1:2556	99.9201	95.3237
BN860_01948g_m:HG316455:184081:185271:0:1191	ZBAI_00870:ZBAI_A_scaffold_010:74562:73372:1:1191	ZBAI_06180:ZBAI_B_scaffold_021:498468:497278:1:1191	99.916	95.6339
BN860_01970g_m:HG316455:187857:185434:1:2424	ZBAI_00869:ZBAI_A_scaffold_010:70786:73209:0:2424	ZBAI_06179:ZBAI_B_scaffold_021:494692:497115:0:2424	99.7937	95.5033
BN860_01992g_m:HG316455:189731:188100:1:1632	ZBAI_00868:ZBAI_A_scaffold_010:68912:70543:0:1632	ZBAI_06178:ZBAI_B_scaffold_021:492810:494441:0:1632	99.8775	92.6471
BN860_02036g_l:HG316455:192272:193231:0:960	ZBAI_00866:ZBAI_A_scaffold_010:66370:65411:1:960	ZBAI_06176:ZBAI_B_scaffold_021:489878:488919:1:960	100	94.375
BN860_02080g_l:HG316455:195948:194818:1:1131	ZBAI_00864:ZBAI_A_scaffold_010:62694:63824:0:1131	ZBAI_06174:ZBAI_B_scaffold_021:486202:487332:0:1131	100	96.0212
BN860_02102g_l:HG316455:197020:196190:1:831	ZBAI_00863:ZBAI_A_scaffold_010:61630:62460:0:831	ZBAI_06173:ZBAI_B_scaffold_021:485143:485973:0:831	99.8797	95.7882
BN860_02146g_l:HG316455:199175:197841:1:1335	ZBAI_00861:ZBAI_A_scaffold_010:59481:60809:0:1329	ZBAI_06171:ZBAI_B_scaffold_021:482982:484310:0:1329	99.4007	95.3558
BN860_02168g_k:HG316455:203103:200620:1:2484	ZBAI_00860:ZBAI_A_scaffold_010:55526:58009:0:2484	ZBAI_06170:ZBAI_B_scaffold_021:479092:481539:0:2448	99.9597	92.029
BN860_02190g_k:HG316455:203391:205034:0:1644	ZBAI_00859:ZBAI_A_scaffold_010:55238:53595:1:1644	ZBAI_06169:ZBAI_B_scaffold_021:478775:477132:1:1644	99.8175	95.5596
BN860_02212g_m:HG316455:205197:206258:0:1062	ZBAI_00858:ZBAI_A_scaffold_010:53438:52377:1:1062	ZBAI_06168:ZBAI_B_scaffold_021:476986:475925:1:1062	100	94.162
BN860_02234g_m:HG316455:206444:207055:0:612	ZBAI_00857:ZBAI_A_scaffold_010:52191:51580:1:612	ZBAI_06167:ZBAI_B_scaffold_021:475739:475128:1:612	99.8366	95.4248
BN860_02256g_l:HG316455:207361:210582:0:3222	ZBAI_00856:ZBAI_A_scaffold_010:51274:48053:1:3222	ZBAI_06166:ZBAI_B_scaffold_021:474817:471596:1:3222	99.9379	93.9168
BN860_02278g_m:HG316455:210730:211152:0:423	ZBAI_00855:ZBAI_A_scaffold_010:47789:47367:1:423	ZBAI_06165:ZBAI_B_scaffold_021:471429:471007:1:423	100	95.9811
BN860_02300g_l:HG316455:211573:211190:1:384	ZBAI_00854:ZBAI_A_scaffold_010:46946:47329:0:384	ZBAI_06164:ZBAI_B_scaffold_021:470586:470969:0:384	99.7396	94.2708
BN860_02344g_l:HG316455:213231:217130:0:3900	ZBAI_00853:ZBAI_A_scaffold_010:45286:41387:1:3900	ZBAI_06163:ZBAI_B_scaffold_021:469001:465099:1:3903	99.9487	94.1538
BN860_02366g_k:HG316455:220380:217333:1:3048	ZBAI_00852:ZBAI_A_scaffold_010:38137:41184:0:3048	ZBAI_06162:ZBAI_B_scaffold_021:461852:464896:0:3045	99.9344	92.815
BN860_02388g_m:HG316455:220903:222114:0:1212	ZBAI_00851:ZBAI_A_scaffold_010:37599:36373:1:1227	ZBAI_06161:ZBAI_B_scaffold_021:461309:460083:1:1227	100	96.2046
BN860_02410g_l:HG316455:222541:222185:1:357	ZBAI_00850:ZBAI_A_scaffold_010:35946:36302:0:357	ZBAI_06160:ZBAI_B_scaffold_021:459658:460014:0:357	100	94.1176
BN860_02432g_m:HG316455:222712:223644:0:933	ZBAI_00849:ZBAI_A_scaffold_010:35775:34843:1:933	ZBAI_06159:ZBAI_B_scaffold_021:459489:458557:1:933	100	96.0343
BN860_02476g_m:HG316455:224576:225466:0:891	ZBAI_00847:ZBAI_A_scaffold_010:33911:33021:1:891	ZBAI_06157:ZBAI_B_scaffold_021:457628:456738:1:891	99.8878	92.9293
BN860_02498g_k:HG316455:225723:227030:0:1308	ZBAI_00846:ZBAI_A_scaffold_010:32764:31457:1:1308	ZBAI_06156:ZBAI_B_scaffold_021:456491:455184:1:1308	100	95.0306
BN860_02520g_l:HG316455:227855:228241:0:387	ZBAI_00845:ZBAI_A_scaffold_010:30632:30246:1:387	ZBAI_06155:ZBAI_B_scaffold_021:454256:453861:1:396	99.7416	91.2145
BN860_02564g_m:HG316455:229377:230456:0:1080	ZBAI_00844:ZBAI_A_scaffold_010:29110:28031:1:1080	ZBAI_06154:ZBAI_B_scaffold_021:452739:451645:1:1095	100	92.5
BN860_02586g_l:HG316455:231164:231928:0:765	ZBAI_00843:ZBAI_A_scaffold_010:27282:26518:1:765	ZBAI_06153:ZBAI_B_scaffold_021:450877:450113:1:765	100	98.3007
BN860_02608g_m:HG316455:232346:235858:0:3513	ZBAI_00842:ZBAI_A_scaffold_010:26101:22589:1:3513	ZBAI_06152:ZBAI_B_scaffold_021:449688:446176:1:3513	99.9146	93.9368
BN860_02630g_k:HG316455:239049:235936:1:3114	ZBAI_00841:ZBAI_A_scaffold_010:19398:22511:0:3114	ZBAI_06151:ZBAI_B_scaffold_021:442985:446098:0:3114	99.9037	94.2518
BN860_02652g_l:HG316455:241912:239219:1:2694	ZBAI_00840:ZBAI_A_scaffold_010:16535:19228:0:2694	ZBAI_06150:ZBAI_B_scaffold_021:440122:442815:0:2694	99.9629	94.6177
BN860_02674g_k:HG316455:242419:242898:0:480	ZBAI_00839:ZBAI_A_scaffold_010:16028:15549:1:480	ZBAI_06149:ZBAI_B_scaffold_021:439605:439126:1:480	99.7917	93.125
BN860_02696g_l:HG316455:243195:244799:0:1605	ZBAI_00838:ZBAI_A_scaffold_010:15219:13615:1:1605	ZBAI_06148:ZBAI_B_scaffold_021:438810:437191:1:1620	100	92.9595
BN860_02718g_l:HG316455:244951:245664:0:714	ZBAI_00837:ZBAI_A_scaffold_010:13463:12750:1:714	ZBAI_06147:ZBAI_B_scaffold_021:437108:436326:1:783	100	93.4174
BN860_02740g_k:HG316455:246982:245678:1:1305	ZBAI_00836:ZBAI_A_scaffold_010:11432:12736:0:1305	ZBAI_06146:ZBAI_B_scaffold_021:435008:436312:0:1305	100	93.9464
BN860_02762g_k:HG316455:247435:248400:0:966	ZBAI_00835:ZBAI_A_scaffold_010:10979:10014:1:966	ZBAI_06145:ZBAI_B_scaffold_021:434554:433589:1:966	99.8965	94.7205
BN860_02806g_k:HG316455:250889:249030:1:1860	ZBAI_00833:ZBAI_A_scaffold_010:7525:9384:0:1860	ZBAI_06144:ZBAI_B_scaffold_021:431107:432966:0:1860	99.9462	94.1398
BN860_02828g_j:HG316455:251085:251612:0:528	ZBAI_00832:ZBAI_A_scaffold_010:7329:6802:1:528	ZBAI_06143:ZBAI_B_scaffold_021:430914:430387:1:528	100	94.697
BN860_02850g_j:HG316455:253158:251692:1:1467	ZBAI_00831:ZBAI_A_scaffold_010:5256:6722:0:1467	ZBAI_06142:ZBAI_B_scaffold_021:428849:430306:0:1458	99.8637	93.456
BN860_02872g_k:HG316455:253682:253338:1:345	ZBAI_00830:ZBAI_A_scaffold_010:4732:5076:0:345	ZBAI_06141:ZBAI_B_scaffold_021:428325:428669:0:345	100	95.0725
BN860_02894g_k:HG316455:254226:253798:1:429	ZBAI_00829:ZBAI_A_scaffold_010:4188:4616:0:429	ZBAI_06140:ZBAI_B_scaffold_021:427781:428209:0:429	100	93.9394
BN860_02916g_j:HG316455:255205:254282:1:924	ZBAI_00828:ZBAI_A_scaffold_010:2821:4102:0:1245	ZBAI_06139:ZBAI_B_scaffold_021:426777:427700:0:924	100	97.619
BN860_03312g_j:HG316455:286877:286110:1:768	ZBAI_04174:ZBAI_A_scaffold_044:278410:277643:1:768	ZBAI_06747:ZBAI_B_scaffold_025:344971:345738:0:768	95.9635	100
BN860_03334g_j:HG316455:287037:289148:0:2112	ZBAI_04175:ZBAI_A_scaffold_044:278570:280684:0:2115	ZBAI_06746:ZBAI_B_scaffold_025:344811:342700:1:2112	92.661	99.9527
BN860_03378g_k:HG316455:291489:297257:0:5769	ZBAI_04176:ZBAI_A_scaffold_044:283001:288769:0:5769	ZBAI_06745:ZBAI_B_scaffold_025:340375:334607:1:5769	94.9558	99.948
BN860_03400g_j:HG316455:298894:297437:1:1458	ZBAI_04177:ZBAI_A_scaffold_044:290406:288949:1:1458	ZBAI_06744:ZBAI_B_scaffold_025:332970:334427:0:1458	95.5418	99.8628
BN860_03422g_k:HG316455:301053:303308:0:2256	ZBAI_01972:ZBAI_A_scaffold_023:58990:56717:1:2274	ZBAI_06743:ZBAI_B_scaffold_025:330812:328557:1:2256	95.7447	99.867
BN860_03444g_i:HG316455:305572:303482:1:2091	ZBAI_01971:ZBAI_A_scaffold_023:54465:56552:0:2088	ZBAI_06742:ZBAI_B_scaffold_025:326293:328383:0:2091	93.0177	99.9522
BN860_03466g_k:HG316455:305753:306703:0:951	ZBAI_01970:ZBAI_A_scaffold_023:54285:53335:1:951	ZBAI_06741:ZBAI_B_scaffold_025:326112:325162:1:951	94.7424	100
BN860_03488g_h:HG316455:306851:307345:0:495	ZBAI_01969:ZBAI_A_scaffold_023:53183:52689:1:495	ZBAI_06740:ZBAI_B_scaffold_025:325014:324520:1:495	94.7475	100
BN860_03510g_j:HG316455:309409:307427:1:1983	ZBAI_01968:ZBAI_A_scaffold_023:50625:52607:0:1983	ZBAI_06739:ZBAI_B_scaffold_025:322456:324438:0:1983	94.6546	99.8991
BN860_03532g_j:HG316455:309910:311700:0:1791	ZBAI_01967:ZBAI_A_scaffold_023:50124:48319:1:1806	ZBAI_06738:ZBAI_B_scaffold_025:321955:320165:1:1791	95.4216	100
BN860_03576g_j:HG316455:313341:312889:1:453	ZBAI_01965:ZBAI_A_scaffold_023:46611:47063:0:453	ZBAI_06736:ZBAI_B_scaffold_025:318489:318941:0:453	95.585	100
BN860_03598g_i:HG316455:316059:313705:1:2355	ZBAI_01964:ZBAI_A_scaffold_023:43892:46249:0:2358	ZBAI_06735:ZBAI_B_scaffold_025:315771:318125:0:2355	94.0977	100
BN860_03620g_j:HG316455:316240:317663:0:1350	ZBAI_01963:ZBAI_A_scaffold_023:43617:42286:1:1332	ZBAI_06734:ZBAI_B_scaffold_025:315498:314167:1:1332	94.5926	98.6667
BN860_03664g_j:HG316455:319777:320298:0:522	ZBAI_01961:ZBAI_A_scaffold_023:40230:39691:1:540	ZBAI_06732:ZBAI_B_scaffold_025:312053:311532:1:522	95.7854	100
BN860_03708g_i:HG316455:324465:324812:0:348	ZBAI_04685:ZBAI_A_scaffold_047:149107:148760:1:348	ZBAI_06730:ZBAI_B_scaffold_025:307364:307017:1:348	95.977	100
BN860_03730g_j:HG316455:325512:324865:1:648	ZBAI_04684:ZBAI_A_scaffold_047:148061:148708:0:648	ZBAI_06729:ZBAI_B_scaffold_025:306317:306964:0:648	96.2963	100
BN860_03752g_j:HG316455:326689:330096:0:3408	ZBAI_04683:ZBAI_A_scaffold_047:146628:143224:1:3405	ZBAI_06728:ZBAI_B_scaffold_025:305140:301733:1:3408	92.5469	99.912
BN860_03774g_j:HG316455:332600:330594:1:2007	ZBAI_04682:ZBAI_A_scaffold_047:140759:142759:0:2001	ZBAI_06727:ZBAI_B_scaffold_025:298545:300551:0:2007	94.0209	99.8505
BN860_03796g_j:HG316455:336823:335333:1:1491	ZBAI_04681:ZBAI_A_scaffold_047:136563:138053:0:1491	ZBAI_06726:ZBAI_B_scaffold_025:294250:295740:0:1491	94.6345	99.9329
BN860_03818g_i:HG316455:339678:339067:1:612	ZBAI_04680:ZBAI_A_scaffold_047:133631:134242:0:612	ZBAI_06724:ZBAI_B_scaffold_025:291395:292006:0:612	96.5686	99.8366
BN860_03840g_i:HG316455:340746:342572:0:1827	ZBAI_04679:ZBAI_A_scaffold_047:132590:130770:1:1821	ZBAI_06722:ZBAI_B_scaffold_025:290327:288501:1:1827	95.0739	99.8905
BN860_03862g_j:HG316455:343097:342624:1:474	ZBAI_04678:ZBAI_A_scaffold_047:130245:130718:0:474	ZBAI_06721:ZBAI_B_scaffold_025:287976:288449:0:474	92.827	100
BN860_03884g_j:HG316455:344529:343789:1:741	ZBAI_04677:ZBAI_A_scaffold_047:128806:129546:0:741	ZBAI_06720:ZBAI_B_scaffold_025:286539:287279:0:741	93.1174	100
BN860_03906g_i:HG316455:348369:344827:1:3543	ZBAI_04676:ZBAI_A_scaffold_047:124945:128487:0:3543	ZBAI_06719:ZBAI_B_scaffold_025:282699:286241:0:3543	94.7784	99.9436
BN860_03972g_i:HG316455:354114:350776:1:3339	ZBAI_04674:ZBAI_A_scaffold_047:118717:122058:0:3342	ZBAI_06716:ZBAI_B_scaffold_025:276788:280126:0:3339	93.9203	99.9701
BN860_03994g_j:HG316455:356253:354412:1:1842	ZBAI_04673:ZBAI_A_scaffold_047:116579:118420:0:1842	ZBAI_06715:ZBAI_B_scaffold_025:274649:276490:0:1842	94.4083	99.8371
BN860_04016g_j:HG316455:357742:356402:1:1341	ZBAI_04672:ZBAI_A_scaffold_047:115096:116397:0:1302	ZBAI_06714:ZBAI_B_scaffold_025:273164:274465:0:1302	93.1394	97.0917
BN860_04038g_g:HG316455:358799:359386:0:588	ZBAI_04671:ZBAI_A_scaffold_047:113975:113385:1:591	ZBAI_06713:ZBAI_B_scaffold_025:272029:271442:1:588	93.8776	99.6599
BN860_04060g_i:HG316455:359791:359447:1:345	ZBAI_04670:ZBAI_A_scaffold_047:112974:113324:0:351	ZBAI_06712:ZBAI_B_scaffold_025:271037:271381:0:345	96.8116	100
BN860_04082g_i:HG316455:361021:361923:0:903	ZBAI_04669:ZBAI_A_scaffold_047:111715:110813:1:903	ZBAI_06711:ZBAI_B_scaffold_025:269777:268875:1:903	94.7951	99.8893
BN860_04104g_i:HG316455:363491:363847:0:357	ZBAI_04668:ZBAI_A_scaffold_047:109186:108830:1:357	ZBAI_06710:ZBAI_B_scaffold_025:267308:266952:1:357	97.1989	100
BN860_04126g_h:HG316455:363947:364774:0:828	ZBAI_04667:ZBAI_A_scaffold_047:108729:107902:1:828	ZBAI_06709:ZBAI_B_scaffold_025:266852:266025:1:828	93.9614	100
BN860_04148g_i:HG316455:366784:367332:0:549	ZBAI_04666:ZBAI_A_scaffold_047:105846:105277:1:570	ZBAI_06707:ZBAI_B_scaffold_025:263992:263444:1:549	95.8106	100
BN860_04170g_h:HG316455:367478:368362:0:885	ZBAI_04665:ZBAI_A_scaffold_047:105131:104247:1:885	ZBAI_06706:ZBAI_B_scaffold_025:263298:262414:1:885	95.0282	100
BN860_04192g_i:HG316455:369444:370343:0:900	ZBAI_04664:ZBAI_A_scaffold_047:103104:102205:1:900	ZBAI_06705:ZBAI_B_scaffold_025:261293:260394:1:900	91.6667	100
BN860_04214g_i:HG316455:370864:373947:0:3084	ZBAI_04663:ZBAI_A_scaffold_047:101679:98596:1:3084	ZBAI_06704:ZBAI_B_scaffold_025:259873:256790:1:3084	95.2983	99.9351
BN860_04236g_h:HG316455:379413:374467:1:4947	ZBAI_04662:ZBAI_A_scaffold_047:93125:98071:0:4947	ZBAI_06703:ZBAI_B_scaffold_025:251324:256270:0:4947	95.189	99.9596
BN860_04258g_i:HG316455:380341:382623:0:2283	ZBAI_04661:ZBAI_A_scaffold_047:92198:89916:1:2283	ZBAI_06702:ZBAI_B_scaffold_025:250396:248114:1:2283	94.7876	100
BN860_04280g_h:HG316455:386185:382715:1:3471	ZBAI_04660:ZBAI_A_scaffold_047:86353:89823:0:3471	ZBAI_06701:ZBAI_B_scaffold_025:244552:248022:0:3471	92.3941	99.9712
BN860_04302g_i:HG316455:387597:386542:1:1056	ZBAI_04659:ZBAI_A_scaffold_047:85019:86074:0:1056	ZBAI_06700:ZBAI_B_scaffold_025:243106:244161:0:1056	93.75	100
BN860_04324g_i:HG316455:390151:387842:1:2310	ZBAI_04658:ZBAI_A_scaffold_047:82460:84769:0:2310	ZBAI_06699:ZBAI_B_scaffold_025:240552:242861:0:2310	94.3723	99.9134
BN860_04346g_i:HG316455:390646:394524:0:3879	ZBAI_04657:ZBAI_A_scaffold_047:81975:78091:1:3885	ZBAI_06698:ZBAI_B_scaffold_025:240057:236179:1:3879	93.4519	99.9484
BN860_04368g_i:HG316455:396454:394577:1:1878	ZBAI_04656:ZBAI_A_scaffold_047:76170:78038:0:1869	ZBAI_06697:ZBAI_B_scaffold_025:234249:236126:0:1878	93.2375	100
BN860_04390g_h:HG316455:399815:396750:1:3066	ZBAI_04655:ZBAI_A_scaffold_047:72748:75813:0:3066	ZBAI_06696:ZBAI_B_scaffold_025:230851:233916:0:3066	94.2596	100
BN860_04412g_i:HG316455:401602:400079:1:1524	ZBAI_04654:ZBAI_A_scaffold_047:70958:72481:0:1524	ZBAI_06695:ZBAI_B_scaffold_025:229064:230587:0:1524	94.8819	99.9344
BN860_04434g_i:HG316455:402075:402773:0:699	ZBAI_04653:ZBAI_A_scaffold_047:70476:69778:1:699	ZBAI_06694:ZBAI_B_scaffold_025:228591:227893:1:699	94.2775	100
BN860_04478g_i:HG316455:403786:405075:0:1290	ZBAI_04651:ZBAI_A_scaffold_047:68728:67439:1:1290	ZBAI_06692:ZBAI_B_scaffold_025:226843:225554:1:1290	94.3411	99.9225
BN860_04500g_i:HG316455:406127:405129:1:999	ZBAI_04650:ZBAI_A_scaffold_047:66387:67385:0:999	ZBAI_06691:ZBAI_B_scaffold_025:224502:225500:0:999	94.1942	99.8999
BN860_04522g_i:HG316455:406493:408247:0:1755	ZBAI_04649:ZBAI_A_scaffold_047:66077:64269:1:1809	ZBAI_06690:ZBAI_B_scaffold_025:224136:222382:1:1755	91.339	99.943
BN860_04544g_h:HG316455:408410:409714:0:1305	ZBAI_04648:ZBAI_A_scaffold_047:64074:62767:1:1308	ZBAI_06689:ZBAI_B_scaffold_025:222184:220880:1:1305	93.2567	100
BN860_04566g_i:HG316455:414540:409849:1:4692	ZBAI_04647:ZBAI_A_scaffold_047:57944:62635:0:4692	ZBAI_06688:ZBAI_B_scaffold_025:216054:220745:0:4692	93.3291	99.8934
BN860_04588g_h:HG316455:415529:414771:1:759	ZBAI_04646:ZBAI_A_scaffold_047:56952:57713:0:762	ZBAI_06687:ZBAI_B_scaffold_025:215065:215823:0:759	90.6456	100
BN860_04610g_h:HG316455:417895:415653:1:2127	ZBAI_04645:ZBAI_A_scaffold_047:54699:56828:0:2130	ZBAI_06686:ZBAI_B_scaffold_025:212797:214941:0:2145	93.1829	99.906
BN860_04632g_h:HG316455:420856:418130:1:2727	ZBAI_04644:ZBAI_A_scaffold_047:51735:54464:0:2730	ZBAI_06685:ZBAI_B_scaffold_025:209836:212562:0:2727	91.7858	100
BN860_04654g_f:HG316455:421124:421747:0:624	ZBAI_04643:ZBAI_A_scaffold_047:51461:50838:1:624	ZBAI_06684:ZBAI_B_scaffold_025:209568:208945:1:624	91.8269	100
BN860_04676g_h:HG316455:421972:422826:0:855	ZBAI_04642:ZBAI_A_scaffold_047:50610:49756:1:855	ZBAI_06683:ZBAI_B_scaffold_025:208720:207866:1:855	96.7251	100
BN860_04698g_h:HG316455:423479:422880:1:600	ZBAI_04641:ZBAI_A_scaffold_047:49103:49702:0:600	ZBAI_06682:ZBAI_B_scaffold_025:207213:207812:0:600	93.3333	99.8333
BN860_04720g_g:HG316455:424801:423689:1:1113	ZBAI_04640:ZBAI_A_scaffold_047:47781:48893:0:1113	ZBAI_06681:ZBAI_B_scaffold_025:205891:207003:0:1113	96.5858	100
BN860_04742g_h:HG316455:425134:426519:0:1386	ZBAI_04639:ZBAI_A_scaffold_047:47450:46065:1:1386	ZBAI_06680:ZBAI_B_scaffold_025:205557:204172:1:1386	96.0317	100
BN860_04764g_h:HG316455:427056:426577:1:480	ZBAI_04638:ZBAI_A_scaffold_047:45528:46007:0:480	ZBAI_06679:ZBAI_B_scaffold_025:203635:204114:0:480	97.5	100
BN860_04786g_h:HG316455:427174:427755:0:582	ZBAI_04637:ZBAI_A_scaffold_047:45410:44829:1:582	ZBAI_06678:ZBAI_B_scaffold_025:203517:202936:1:582	95.0172	100
BN860_04808g_h:HG316455:428169:429065:0:897	ZBAI_04636:ZBAI_A_scaffold_047:44417:43521:1:897	ZBAI_06677:ZBAI_B_scaffold_025:202522:201626:1:897	97.8818	100
BN860_04830g_g:HG316455:430292:431068:0:777	ZBAI_04635:ZBAI_A_scaffold_047:42237:41461:1:777	ZBAI_06676:ZBAI_B_scaffold_025:200366:199590:1:777	91.5058	100
BN860_04852g_g:HG316455:436292:431808:1:4485	ZBAI_04634:ZBAI_A_scaffold_047:36214:40698:0:4485	ZBAI_06675:ZBAI_B_scaffold_025:194366:198850:0:4485	92.0624	99.8885
BN860_04896g_h:HG316455:444597:450302:0:5706	ZBAI_04632:ZBAI_A_scaffold_047:28973:23274:1:5700	ZBAI_06673:ZBAI_B_scaffold_025:185979:180280:1:5700	93.6733	99.8423
BN860_04940g_h:HG316455:453301:453690:0:390	ZBAI_04630:ZBAI_A_scaffold_047:20345:19956:1:390	ZBAI_06671:ZBAI_B_scaffold_025:177281:176892:1:390	96.9231	100
BN860_04962g_h:HG316455:453891:455162:0:1272	ZBAI_04629:ZBAI_A_scaffold_047:19754:18483:1:1272	ZBAI_06670:ZBAI_B_scaffold_025:176691:175420:1:1272	96.305	99.8428
BN860_04984g_h:HG316455:456209:455214:1:996	ZBAI_04628:ZBAI_A_scaffold_047:17431:18432:0:1002	ZBAI_06669:ZBAI_B_scaffold_025:174373:175368:0:996	94.5783	99.8996
BN860_05006g_h:HG316455:458450:456444:1:2007	ZBAI_04627:ZBAI_A_scaffold_047:15187:17196:0:2010	ZBAI_06668:ZBAI_B_scaffold_025:172132:174138:0:2007	95.4659	99.9003
BN860_05028g_h:HG316455:459438:462980:0:3543	ZBAI_04626:ZBAI_A_scaffold_047:14139:10597:1:3543	ZBAI_06667:ZBAI_B_scaffold_025:171099:167557:1:3543	94.976	99.8871
BN860_05050g_g:HG316455:463970:463098:1:873	ZBAI_04625:ZBAI_A_scaffold_047:9607:10479:0:873	ZBAI_06666:ZBAI_B_scaffold_025:166567:167439:0:873	95.5326	100
BN860_05072g_g:HG316455:464713:465153:0:441	ZBAI_04624:ZBAI_A_scaffold_047:8863:8423:1:441	ZBAI_06665:ZBAI_B_scaffold_025:165824:165384:1:441	95.9184	100
BN860_05094g_h:HG316455:466776:465253:1:1524	ZBAI_04623:ZBAI_A_scaffold_047:6801:8324:0:1524	ZBAI_06664:ZBAI_B_scaffold_025:163761:165284:0:1524	92.979	99.9344
BN860_05182g_h:HG316455:476833:474965:1:1869	ZBAI_04621:ZBAI_A_scaffold_046:803697:805565:0:1869	ZBAI_06661:ZBAI_B_scaffold_025:153671:155539:0:1869	95.6126	99.7325
BN860_05204g_h:HG316455:477336:479342:0:2007	ZBAI_04620:ZBAI_A_scaffold_046:803195:801189:1:2007	ZBAI_06660:ZBAI_B_scaffold_025:153168:151162:1:2007	93.4728	99.9502
BN860_05226g_g:HG316455:479907:482903:0:2997	ZBAI_04619:ZBAI_A_scaffold_046:800624:797628:1:2997	ZBAI_06659:ZBAI_B_scaffold_025:150597:147685:1:2913	92.4591	97.1305
BN860_05248g_g:HG316455:483568:485946:0:2379	ZBAI_04618:ZBAI_A_scaffold_046:796967:794589:1:2379	ZBAI_06658:ZBAI_B_scaffold_025:146935:144557:1:2379	95.7545	99.958
BN860_05270g_f:HG316455:487572:486238:1:1335	ZBAI_04617:ZBAI_A_scaffold_046:792954:794291:0:1338	ZBAI_06657:ZBAI_B_scaffold_025:142928:144262:0:1335	92.4345	100
BN860_05292g_f:HG316455:487832:490627:0:2652	ZBAI_04616:ZBAI_A_scaffold_046:792700:789905:1:2652	ZBAI_06656:ZBAI_B_scaffold_025:142668:139873:1:2652	95.5882	99.9246
BN860_05336g_g:HG316455:492737:493390:0:654	ZBAI_04614:ZBAI_A_scaffold_046:787845:787192:1:654	ZBAI_06654:ZBAI_B_scaffold_025:137763:137110:1:654	96.9419	99.8471
BN860_05402g_g:HG316455:499699:496166:1:3534	ZBAI_04612:ZBAI_A_scaffold_046:780786:784319:0:3534	ZBAI_06651:ZBAI_B_scaffold_025:130801:134334:0:3534	95.0764	99.9434
BN860_05424g_g:HG316455:500513:503887:0:3375	ZBAI_04611:ZBAI_A_scaffold_046:779963:776592:1:3372	ZBAI_06650:ZBAI_B_scaffold_025:129987:126613:1:3375	95.0815	99.9111
BN860_05446g_g:HG316455:504075:505082:0:1008	ZBAI_04610:ZBAI_A_scaffold_046:776403:775396:1:1008	ZBAI_06649:ZBAI_B_scaffold_025:126425:125418:1:1008	95.8333	100
BN860_05468g_f:HG316455:506767:505136:1:1632	ZBAI_04609:ZBAI_A_scaffold_046:773711:775342:0:1632	ZBAI_06648:ZBAI_B_scaffold_025:123733:125364:0:1632	95.098	99.9387
BN860_05490g_f:HG316455:508023:508730:0:708	ZBAI_04608:ZBAI_A_scaffold_046:772346:771639:1:708	ZBAI_06647:ZBAI_B_scaffold_025:122477:121770:1:708	94.774	99.8588
BN860_05512g_g:HG316455:513212:508782:1:4431	ZBAI_04607:ZBAI_A_scaffold_046:767169:771587:0:4419	ZBAI_06646:ZBAI_B_scaffold_025:117288:121718:0:4431	91.8077	99.8872
BN860_05534g_f:HG316455:513381:514721:0:1341	ZBAI_04606:ZBAI_A_scaffold_046:767002:765662:1:1341	ZBAI_06645:ZBAI_B_scaffold_025:117119:115779:1:1341	95.7494	100
BN860_05556g_f:HG316455:516095:514773:1:1323	ZBAI_04605:ZBAI_A_scaffold_046:764288:765610:0:1323	ZBAI_06644:ZBAI_B_scaffold_025:114405:115727:0:1323	92.517	99.9244
BN860_05600g_g:HG316455:518318:518863:0:546	ZBAI_04603:ZBAI_A_scaffold_046:762084:761539:1:546	ZBAI_06642:ZBAI_B_scaffold_025:112182:111637:1:546	96.7033	99.6337
BN860_05622g_g:HG316455:520842:518947:1:1896	ZBAI_04602:ZBAI_A_scaffold_046:759560:761455:0:1896	ZBAI_06641:ZBAI_B_scaffold_025:109658:111553:0:1896	93.1962	99.8945
BN860_05644g_g:HG316455:521055:522659:0:1605	ZBAI_04601:ZBAI_A_scaffold_046:759335:757740:1:1596	ZBAI_06640:ZBAI_B_scaffold_025:109418:107841:1:1578	93.1464	98.2555
BN860_05666g_f:HG316455:523829:522720:1:1110	ZBAI_04600:ZBAI_A_scaffold_046:756570:757679:0:1110	ZBAI_06639:ZBAI_B_scaffold_025:106671:107780:0:1110	94.0541	99.9099
BN860_05688g_e:HG316455:523981:524574:0:537	ZBAI_04599:ZBAI_A_scaffold_046:756419:755826:1:537	ZBAI_06638:ZBAI_B_scaffold_025:106519:105926:1:537	94.9721	100
BN860_05710g_f:HG316455:525297:524656:1:642	ZBAI_04598:ZBAI_A_scaffold_046:755101:755742:0:642	ZBAI_06637:ZBAI_B_scaffold_025:105203:105844:0:642	94.3925	100
BN860_05732g_f:HG316455:525641:526540:0:900	ZBAI_04597:ZBAI_A_scaffold_046:754723:753824:1:900	ZBAI_06636:ZBAI_B_scaffold_025:104818:103919:1:900	94.3333	99.8889
BN860_05754g_f:HG316455:526838:529990:0:3153	ZBAI_04596:ZBAI_A_scaffold_046:753526:750374:1:3153	ZBAI_06635:ZBAI_B_scaffold_025:103621:100469:1:3153	94.196	99.9049
BN860_05776g_f:HG316455:531837:530005:1:1833	ZBAI_04595:ZBAI_A_scaffold_046:748496:750280:0:1785	ZBAI_06634:ZBAI_B_scaffold_025:98589:100373:0:1785	92.3622	97.054
BN860_05798g_f:HG316455:532975:534768:0:1794	ZBAI_04594:ZBAI_A_scaffold_046:747369:745576:1:1794	ZBAI_06633:ZBAI_B_scaffold_025:97451:95658:1:1794	94.3701	99.777
BN860_05820g_f:HG316455:535238:538243:0:3006	ZBAI_04593:ZBAI_A_scaffold_046:744770:741765:1:3006	ZBAI_06632:ZBAI_B_scaffold_025:95188:92183:1:3006	95.8417	99.9002
BN860_05908g_f:HG316455:544407:543199:1:1209	ZBAI_04592:ZBAI_A_scaffold_046:735554:736762:0:1209	ZBAI_06631:ZBAI_B_scaffold_025:86020:87228:0:1209	95.2026	99.7519
BN860_05930g_f:HG316455:546667:548175:0:1509	ZBAI_04591:ZBAI_A_scaffold_046:733199:731691:1:1509	ZBAI_06630:ZBAI_B_scaffold_025:83804:82296:1:1509	94.1683	100
BN860_05952g_f:HG316455:548377:550674:0:2298	ZBAI_04590:ZBAI_A_scaffold_046:731501:729198:1:2304	ZBAI_06629:ZBAI_B_scaffold_025:82104:79807:1:2298	93.4291	99.9565
BN860_05974g_f:HG316455:550852:551937:0:1086	ZBAI_04589:ZBAI_A_scaffold_046:729019:727934:1:1086	ZBAI_06628:ZBAI_B_scaffold_025:79629:78544:1:1086	94.291	100
BN860_05996g_f:HG316455:553217:552099:1:1119	ZBAI_04588:ZBAI_A_scaffold_046:726651:727769:0:1119	ZBAI_06627:ZBAI_B_scaffold_025:77264:78382:0:1119	96.6041	99.8213
BN860_06040g_f:HG316455:555115:553637:1:1479	ZBAI_04587:ZBAI_A_scaffold_046:724740:726218:0:1479	ZBAI_06626:ZBAI_B_scaffold_025:75366:76844:0:1479	93.4415	99.7972
BN860_06062g_f:HG316455:556741:559365:0:2625	ZBAI_04586:ZBAI_A_scaffold_046:723135:720520:1:2616	ZBAI_06625:ZBAI_B_scaffold_025:73709:71085:1:2625	92.5333	99.7714
BN860_06084g_f:HG316455:559566:561734:0:2169	ZBAI_04585:ZBAI_A_scaffold_046:720300:718132:1:2169	ZBAI_06624:ZBAI_B_scaffold_025:70884:68716:1:2169	94.237	99.9539
BN860_06106g_f:HG316455:563017:561758:1:1260	ZBAI_04584:ZBAI_A_scaffold_046:716849:718108:0:1260	ZBAI_06623:ZBAI_B_scaffold_025:67433:68692:0:1260	94.6825	99.8413
BN860_06128g_f:HG316455:563381:564826:0:1446	ZBAI_04583:ZBAI_A_scaffold_046:716469:715024:1:1446	ZBAI_06622:ZBAI_B_scaffold_025:67069:65624:1:1446	93.9834	100
BN860_06150g_f:HG316455:565990:565385:1:606	ZBAI_04582:ZBAI_A_scaffold_046:713908:714513:0:606	ZBAI_06621:ZBAI_B_scaffold_025:64460:65065:0:606	95.8746	99.835
BN860_06172g_f:HG316455:570850:567548:1:3303	ZBAI_04581:ZBAI_A_scaffold_046:708978:712280:0:3303	ZBAI_06620:ZBAI_B_scaffold_025:59432:62902:0:3471	94.9137	99.8789
BN860_06194g_f:HG316455:571112:574060:0:2949	ZBAI_04580:ZBAI_A_scaffold_046:708719:705771:1:2949	ZBAI_06619:ZBAI_B_scaffold_025:59170:56222:1:2949	93.0824	99.9322
BN860_06238g_e:HG316455:574576:575184:0:609	ZBAI_04579:ZBAI_A_scaffold_046:705216:704608:1:609	ZBAI_06618:ZBAI_B_scaffold_025:55670:55062:1:609	91.7898	100
BN860_06304g_f:HG316455:579805:580743:0:939	ZBAI_04577:ZBAI_A_scaffold_046:699850:698912:1:939	ZBAI_06616:ZBAI_B_scaffold_025:50237:49299:1:939	94.6752	100
BN860_06326g_e:HG316455:581239:581922:0:684	ZBAI_04576:ZBAI_A_scaffold_046:698369:697686:1:684	ZBAI_06615:ZBAI_B_scaffold_025:48756:48073:1:684	96.7836	99.5614
BN860_06348g_e:HG316455:583629:584576:0:948	ZBAI_04575:ZBAI_A_scaffold_046:695976:695029:1:948	ZBAI_06613:ZBAI_B_scaffold_025:46341:45394:1:948	94.9367	100
BN860_06370g_e:HG316455:586271:584520:1:1752	ZBAI_04574:ZBAI_A_scaffold_046:693299:694984:0:1686	ZBAI_06612:ZBAI_B_scaffold_025:43667:45352:0:1686	90.9817	95.3196
BN860_06414g_e:HG316455:595475:594624:1:852	ZBAI_04572:ZBAI_A_scaffold_046:683839:684786:0:948	ZBAI_06610:ZBAI_B_scaffold_025:34478:35329:0:852	95.3052	100
BN860_06436g_e:HG316455:595660:598140:0:2481	ZBAI_04571:ZBAI_A_scaffold_046:683746:681248:1:2499	ZBAI_06609:ZBAI_B_scaffold_025:34293:31813:1:2481	94.0347	99.9597
BN860_06458g_e:HG316455:599498:598179:1:1320	ZBAI_04570:ZBAI_A_scaffold_046:679890:681209:0:1320	ZBAI_06608:ZBAI_B_scaffold_025:30455:31774:0:1320	94.5455	99.9242
BN860_06524g_d:HG316455:601973:602746:0:774	ZBAI_04568:ZBAI_A_scaffold_046:677393:676620:1:774	ZBAI_06606:ZBAI_B_scaffold_025:27936:27163:1:774	95.0904	99.7416
BN860_06568g_e:HG316455:609074:603426:1:5649	ZBAI_04566:ZBAI_A_scaffold_046:670296:675941:0:5646	ZBAI_06604:ZBAI_B_scaffold_025:20835:26483:0:5649	94.7955	99.9469
BN860_06590g_d:HG316455:610473:611654:0:1182	ZBAI_04565:ZBAI_A_scaffold_046:668864:666488:1:1755	ZBAI_06603:ZBAI_B_scaffold_025:19400:18219:1:1182	96.3621	100
BN860_06634g_e:HG316455:613720:614163:0:444	ZBAI_04564:ZBAI_A_scaffold_046:665592:665149:1:444	ZBAI_06602:ZBAI_B_scaffold_025:15952:15509:1:444	97.5225	99.7748
BN860_06656g_e:HG316455:614518:615657:0:1140	ZBAI_04563:ZBAI_A_scaffold_046:664763:663454:1:1278	ZBAI_06601:ZBAI_B_scaffold_025:15126:13987:1:1140	95.4386	99.8246
BN860_06678g_e:HG316455:616382:615720:1:663	ZBAI_04562:ZBAI_A_scaffold_046:662729:663391:0:663	ZBAI_06600:ZBAI_B_scaffold_025:13262:13924:0:663	94.1176	99.8492
BN860_06722g_e:HG316455:617432:616713:1:720	ZBAI_04561:ZBAI_A_scaffold_046:661645:662364:0:720	ZBAI_06599:ZBAI_B_scaffold_025:12177:12896:0:720	96.8056	100
BN860_06744g_d:HG316455:618848:617664:1:1185	ZBAI_04560:ZBAI_A_scaffold_046:660160:661413:0:1254	ZBAI_06598:ZBAI_B_scaffold_025:10761:11945:0:1185	94.6835	99.9156
BN860_06766g_e:HG316455:620638:618971:1:1668	ZBAI_04559:ZBAI_A_scaffold_046:658440:660107:0:1668	ZBAI_06597:ZBAI_B_scaffold_025:8971:10638:0:1668	95.5635	100
BN860_06788g_d:HG316455:622123:624480:0:2358	ZBAI_04558:ZBAI_A_scaffold_046:656951:653907:1:3045	ZBAI_06596:ZBAI_B_scaffold_025:7486:5129:1:2358	93.5963	99.9152
BN860_06810g_e:HG316455:625381:624533:1:849	ZBAI_04557:ZBAI_A_scaffold_046:653018:653854:0:837	ZBAI_06595:ZBAI_B_scaffold_025:4240:5076:0:837	96.5842	98.351
BN860_06832g_e:HG316455:625552:626562:0:1011	ZBAI_04556:ZBAI_A_scaffold_046:652835:651825:1:1011	ZBAI_06594:ZBAI_B_scaffold_025:4057:3047:1:1011	91.8892	100
BN860_06854g_d:HG316455:628349:629389:0:1041	ZBAI_04555:ZBAI_A_scaffold_046:650059:648992:1:1068	ZBAI_06593:ZBAI_B_scaffold_025:1260:220:1:1041	94.3324	99.7118
BN860_06876g_e:HG316455:631235:632236:0:1002	ZBAI_04554:ZBAI_A_scaffold_046:647167:645983:1:1185	ZBAI_06592:ZBAI_B_scaffold_024:13361:12360:1:1002	96.3074	99.9002
BN860_06898g_d:HG316455:632694:632302:1:393	ZBAI_04553:ZBAI_A_scaffold_046:645525:645917:0:393	ZBAI_06591:ZBAI_B_scaffold_024:11902:12294:0:393	95.6743	99.7455
BN860_06920g_e:HG316455:634649:632757:1:1893	ZBAI_04552:ZBAI_A_scaffold_046:643540:645462:0:1923	ZBAI_06590:ZBAI_B_scaffold_024:9947:11839:0:1893	92.0761	99.9472
BN860_06942g_d:HG316455:637624:635237:1:2388	ZBAI_04551:ZBAI_A_scaffold_046:640565:642943:0:2379	ZBAI_06589:ZBAI_B_scaffold_024:6981:9359:0:2379	94.5561	99.6231
BN860_06964g_e:HG316455:638939:637839:1:1101	ZBAI_04550:ZBAI_A_scaffold_046:639247:640347:0:1101	ZBAI_06588:ZBAI_B_scaffold_024:5666:6766:0:1101	96.7302	100
BN860_06986g_e:HG316455:639517:640590:0:1074	ZBAI_04549:ZBAI_A_scaffold_046:638675:637602:1:1074	ZBAI_06587:ZBAI_B_scaffold_024:5088:4015:1:1074	95.5307	99.8138
BN860_07008g_e:HG316455:640776:641642:0:867	ZBAI_04548:ZBAI_A_scaffold_046:637422:636556:1:867	ZBAI_06586:ZBAI_B_scaffold_024:3825:2959:1:867	93.6563	99.7693
BN860_07074g_e:HG316455:643823:644086:0:264	ZBAI_04546:ZBAI_A_scaffold_046:634336:634073:1:264	ZBAI_06584:ZBAI_B_scaffold_024:427:164:1:264	95.4545	100
BN860_00540g_o:HG316455:64632:63601:1:1032	ZBAI_00931:ZBAI_A_scaffold_011:55074:56105:0:1032	ZBAI_06240:ZBAI_B_scaffold_021:618895:619926:0:1032	93.2171	99.9031
BN860_07316g_e:HG316455:665648:663894:1:1755	ZBAI_04537:ZBAI_A_scaffold_046:611829:613583:0:1755	ZBAI_06583:ZBAI_B_scaffold_023:42630:44384:0:1755	93.5043	99.943
BN860_07338g_e:HG316455:666765:665827:1:939	ZBAI_04536:ZBAI_A_scaffold_046:610711:611649:0:939	ZBAI_06582:ZBAI_B_scaffold_023:41513:42451:0:939	95.5272	99.787
BN860_07382g_e:HG316455:667768:669216:0:1449	ZBAI_04534:ZBAI_A_scaffold_046:609704:608256:1:1449	ZBAI_06580:ZBAI_B_scaffold_023:40513:39062:1:1452	91.9255	100
BN860_07448g_e:HG316455:674032:672944:1:1089	ZBAI_04533:ZBAI_A_scaffold_046:603067:604155:0:1089	ZBAI_06578:ZBAI_B_scaffold_023:34078:35166:0:1089	95.0413	99.9082
BN860_07470g_e:HG316455:674204:676885:0:2682	ZBAI_04532:ZBAI_A_scaffold_046:602895:600214:1:2682	ZBAI_06577:ZBAI_B_scaffold_023:33906:31225:1:2682	92.0955	99.9627
BN860_07492g_d:HG316455:678749:676956:1:1794	ZBAI_04531:ZBAI_A_scaffold_046:598352:600142:0:1791	ZBAI_06576:ZBAI_B_scaffold_023:29361:31154:0:1794	93.9242	99.9443
BN860_07536g_e:HG316455:680638:680961:0:324	ZBAI_04530:ZBAI_A_scaffold_046:596517:596194:1:324	ZBAI_06575:ZBAI_B_scaffold_023:27475:27152:1:324	98.1481	100
BN860_07558g_d:HG316455:682460:681636:1:825	ZBAI_04529:ZBAI_A_scaffold_046:594677:595501:0:825	ZBAI_06574:ZBAI_B_scaffold_023:25653:26477:0:825	94.1818	99.8788
BN860_07580g_e:HG316455:682695:683408:0:714	ZBAI_04528:ZBAI_A_scaffold_046:594450:593737:1:714	ZBAI_06573:ZBAI_B_scaffold_023:25418:24705:1:714	95.2381	99.8599
BN860_07602g_d:HG316455:684621:683497:1:1125	ZBAI_04527:ZBAI_A_scaffold_046:592457:593647:0:1191	ZBAI_06572:ZBAI_B_scaffold_023:23492:24616:0:1125	91.3778	100
BN860_00562g_q:HG316455:68671:69867:0:1197	ZBAI_00930:ZBAI_A_scaffold_011:51191:49995:1:1197	ZBAI_06239:ZBAI_B_scaffold_021:614856:613660:1:1197	96.4912	100
BN860_07646g_d:HG316455:686940:685087:1:1854	ZBAI_04526:ZBAI_A_scaffold_046:590206:592059:0:1854	ZBAI_06571:ZBAI_B_scaffold_023:21178:23031:0:1854	92.7724	99.9461
BN860_07690g_d:HG316455:689600:688731:1:870	ZBAI_04524:ZBAI_A_scaffold_046:587345:588214:0:870	ZBAI_06570:ZBAI_B_scaffold_023:18513:19382:0:870	94.7126	99.6552
BN860_07712g_d:HG316455:689951:690307:0:357	ZBAI_04523:ZBAI_A_scaffold_046:586994:586638:1:357	ZBAI_06569:ZBAI_B_scaffold_023:18162:17806:1:357	97.1989	100
BN860_07756g_d:HG316455:695181:693634:1:1548	ZBAI_04521:ZBAI_A_scaffold_046:581745:583292:0:1548	ZBAI_06567:ZBAI_B_scaffold_023:12932:14479:0:1548	95.3488	100
BN860_07778g_d:HG316455:696470:695607:1:864	ZBAI_04520:ZBAI_A_scaffold_046:580444:581310:0:867	ZBAI_06566:ZBAI_B_scaffold_023:11643:12506:0:864	95.6019	100
BN860_07844g_c:HG316455:699176:700405:0:1230	ZBAI_04519:ZBAI_A_scaffold_046:577784:579013:0:1230	ZBAI_06565:ZBAI_B_scaffold_023:8893:7664:1:1230	96.0163	99.6748
BN860_07888g_d:HG316455:702677:704497:0:1821	ZBAI_04518:ZBAI_A_scaffold_046:574612:572792:1:1821	ZBAI_06564:ZBAI_B_scaffold_023:5173:3353:1:1821	94.838	100
BN860_07910g_d:HG316455:704638:705675:0:1038	ZBAI_04517:ZBAI_A_scaffold_046:572636:571599:1:1038	ZBAI_06563:ZBAI_B_scaffold_023:3212:2163:1:1050	92.7746	99.8073
BN860_07976g_d:HG316455:710510:711988:0:1479	ZBAI_04513:ZBAI_A_scaffold_046:566628:565150:1:1479	ZBAI_06561:ZBAI_B_scaffold_022:649765:648287:1:1479	95.6051	99.8648
BN860_07998g_d:HG316455:712254:712697:0:444	ZBAI_04512:ZBAI_A_scaffold_046:564880:564437:1:444	ZBAI_06560:ZBAI_B_scaffold_022:648021:647578:1:444	95.4955	100
BN860_08064g_d:HG316455:715039:715359:0:321	ZBAI_04510:ZBAI_A_scaffold_046:562035:561715:1:321	ZBAI_06559:ZBAI_B_scaffold_022:645230:644910:1:321	94.3925	99.3769
BN860_00584g_q:HG316455:71516:75953:0:4437	ZBAI_00929:ZBAI_A_scaffold_011:48317:43881:1:4437	ZBAI_06238:ZBAI_B_scaffold_021:612011:607575:1:4437	94.8614	99.8648
BN860_08108g_d:HG316455:721930:716114:1:5817	ZBAI_04509:ZBAI_A_scaffold_046:555145:560961:0:5817	ZBAI_06557:ZBAI_B_scaffold_022:638339:644155:0:5817	94.5848	99.8797
BN860_08130g_d:HG316455:722675:728185:0:5511	ZBAI_04508:ZBAI_A_scaffold_046:554402:548892:1:5511	ZBAI_06556:ZBAI_B_scaffold_022:637595:632085:1:5511	93.8124	99.8185
BN860_08152g_d:HG316455:729515:728319:1:1197	ZBAI_04507:ZBAI_A_scaffold_046:547575:548771:0:1197	ZBAI_06555:ZBAI_B_scaffold_022:630755:631951:0:1197	93.6508	99.7494
BN860_08174g_d:HG316455:730092:732107:0:2016	ZBAI_04506:ZBAI_A_scaffold_046:546977:544965:1:2013	ZBAI_06554:ZBAI_B_scaffold_022:630178:628163:1:2016	95.3373	99.9008
BN860_08196g_d:HG316455:733339:732197:1:1143	ZBAI_04505:ZBAI_A_scaffold_046:543731:544873:0:1143	ZBAI_06553:ZBAI_B_scaffold_022:626931:628073:0:1143	94.6632	100
BN860_08240g_c:HG316455:736814:734190:1:2625	ZBAI_04503:ZBAI_A_scaffold_046:540237:542852:0:2616	ZBAI_06551:ZBAI_B_scaffold_022:623262:625886:0:2625	93.9429	99.7714
BN860_08284g_d:HG316455:744169:745647:0:1479	ZBAI_04494:ZBAI_A_scaffold_046:525876:524398:1:1479	ZBAI_06550:ZBAI_B_scaffold_022:615894:614416:1:1479	95.6728	99.9324
BN860_08306g_d:HG316455:745907:746635:0:729	ZBAI_04493:ZBAI_A_scaffold_046:524135:523407:1:729	ZBAI_06549:ZBAI_B_scaffold_022:614156:613428:1:729	94.7874	100
BN860_08328g_d:HG316455:747118:746642:1:477	ZBAI_04492:ZBAI_A_scaffold_046:522927:523400:0:474	ZBAI_06548:ZBAI_B_scaffold_022:612945:613421:0:477	94.5493	100
BN860_08350g_d:HG316455:747283:748896:0:1614	ZBAI_04491:ZBAI_A_scaffold_046:522733:521120:1:1614	ZBAI_06547:ZBAI_B_scaffold_022:612745:611132:1:1614	95.2912	100
BN860_08372g_d:HG316455:749117:750550:0:1434	ZBAI_04490:ZBAI_A_scaffold_046:520856:519426:1:1431	ZBAI_06546:ZBAI_B_scaffold_022:610874:609441:1:1434	94.0028	99.9303
BN860_08416g_d:HG316455:753052:754071:0:1020	ZBAI_04488:ZBAI_A_scaffold_046:516877:515858:1:1020	ZBAI_06544:ZBAI_B_scaffold_022:606939:605920:1:1020	93.0392	100
BN860_08438g_c:HG316455:755668:754658:1:1011	ZBAI_04487:ZBAI_A_scaffold_046:514273:515277:0:1005	ZBAI_06543:ZBAI_B_scaffold_022:604323:605333:0:1011	93.274	99.8022
BN860_08482g_c:HG316455:757973:764431:0:6459	ZBAI_04486:ZBAI_A_scaffold_046:511749:505312:1:6438	ZBAI_06542:ZBAI_B_scaffold_022:601984:595526:1:6459	94.2561	99.9071
BN860_00606g_q:HG316455:76508:77458:0:951	ZBAI_00928:ZBAI_A_scaffold_011:43329:42379:1:951	ZBAI_06237:ZBAI_B_scaffold_021:607020:606070:1:951	92.0084	99.6845
BN860_08504g_c:HG316455:765269:764661:1:609	ZBAI_04485:ZBAI_A_scaffold_046:504476:505084:0:609	ZBAI_06541:ZBAI_B_scaffold_022:594688:595296:0:609	95.0739	99.6716
BN860_08526g_c:HG316455:765522:767786:0:2265	ZBAI_04484:ZBAI_A_scaffold_046:504215:501978:1:2238	ZBAI_06540:ZBAI_B_scaffold_022:594435:592171:1:2265	92.7594	99.9558
BN860_08548g_c:HG316455:769814:767892:1:1923	ZBAI_04483:ZBAI_A_scaffold_046:499949:501871:0:1923	ZBAI_06539:ZBAI_B_scaffold_022:590142:592065:0:1884	95.8398	97.8679
BN860_08570g_c:HG316455:770129:771469:0:1341	ZBAI_04482:ZBAI_A_scaffold_046:499640:498300:1:1341	ZBAI_06538:ZBAI_B_scaffold_022:589827:588487:1:1341	94.7054	99.8509
BN860_08592g_c:HG316455:774231:771475:1:2757	ZBAI_04481:ZBAI_A_scaffold_046:495537:498293:0:2757	ZBAI_06537:ZBAI_B_scaffold_022:585725:588481:0:2757	93.5074	99.9637
BN860_08614g_c:HG316455:774536:774892:0:357	ZBAI_04480:ZBAI_A_scaffold_046:495227:494871:1:357	ZBAI_06536:ZBAI_B_scaffold_022:585420:585064:1:357	94.3978	100
BN860_08636g_c:HG316455:775152:777077:0:1926	ZBAI_04479:ZBAI_A_scaffold_046:494647:492686:1:1962	ZBAI_06535:ZBAI_B_scaffold_022:584804:582879:1:1926	93.8733	100
BN860_08658g_c:HG316455:778623:777211:1:1413	ZBAI_04478:ZBAI_A_scaffold_046:491150:492562:0:1413	ZBAI_06534:ZBAI_B_scaffold_022:581333:582745:0:1413	95.3999	100
BN860_08680g_c:HG316455:778843:781770:0:2928	ZBAI_04477:ZBAI_A_scaffold_046:490937:488010:1:2928	ZBAI_06533:ZBAI_B_scaffold_022:581113:578186:1:2928	92.623	99.9658
BN860_08724g_c:HG316455:782862:784160:0:1299	ZBAI_04475:ZBAI_A_scaffold_046:486915:485617:1:1299	ZBAI_06531:ZBAI_B_scaffold_022:577094:575796:1:1299	93.0716	99.846
BN860_08746g_c:HG316455:784398:786740:0:2343	ZBAI_04474:ZBAI_A_scaffold_046:485377:483035:1:2343	ZBAI_06530:ZBAI_B_scaffold_022:575558:573038:1:2493	96.0734	100
BN860_08768g_c:HG316455:789800:787368:1:2433	ZBAI_04473:ZBAI_A_scaffold_046:479967:482396:0:2430	ZBAI_06529:ZBAI_B_scaffold_022:569978:572410:0:2433	92.9305	100
BN860_08790g_c:HG316455:790378:792201:0:1824	ZBAI_04472:ZBAI_A_scaffold_046:479400:477577:1:1824	ZBAI_06528:ZBAI_B_scaffold_022:569400:567577:1:1824	94.8465	99.9452
BN860_08812g_b:HG316455:792394:794229:0:1836	ZBAI_04471:ZBAI_A_scaffold_046:477385:475556:1:1830	ZBAI_06527:ZBAI_B_scaffold_022:567384:565549:1:1836	92.1024	99.8911
BN860_08834g_c:HG316455:796444:794432:1:2013	ZBAI_04470:ZBAI_A_scaffold_046:473326:475338:0:2013	ZBAI_06526:ZBAI_B_scaffold_022:563334:565346:0:2013	93.4923	100
BN860_08856g_c:HG316455:796642:797367:0:726	ZBAI_04469:ZBAI_A_scaffold_046:473122:472394:1:729	ZBAI_06525:ZBAI_B_scaffold_022:563136:562411:1:726	90.9091	100
BN860_08878g_c:HG316455:799004:797475:1:1530	ZBAI_04468:ZBAI_A_scaffold_046:470749:472278:0:1530	ZBAI_06524:ZBAI_B_scaffold_022:560774:562303:0:1530	92.6797	99.9346
BN860_08900g_c:HG316455:802252:799217:1:3036	ZBAI_04467:ZBAI_A_scaffold_046:467504:470539:0:3036	ZBAI_06523:ZBAI_B_scaffold_022:557526:560561:0:3036	90.5468	100
BN860_00650g_p:HG316455:80294:81547:0:1254	ZBAI_00926:ZBAI_A_scaffold_011:39487:38237:1:1251	ZBAI_06236:ZBAI_B_scaffold_021:602912:601659:1:1254	95.1356	99.8405
BN860_08922g_b:HG316455:803455:805572:0:2118	ZBAI_04466:ZBAI_A_scaffold_046:466276:464159:1:2118	ZBAI_06522:ZBAI_B_scaffold_022:556323:554206:1:2118	95.6563	99.9056
BN860_08944g_c:HG316455:806494:805610:1:885	ZBAI_04465:ZBAI_A_scaffold_046:463246:464121:0:876	ZBAI_06521:ZBAI_B_scaffold_022:553284:554168:0:885	93.1073	100
BN860_08966g_c:HG316455:808189:806570:1:1620	ZBAI_04464:ZBAI_A_scaffold_046:461518:463101:0:1584	ZBAI_06520:ZBAI_B_scaffold_022:551553:553136:0:1584	92.0988	95.9259
BN860_08988g_c:HG316455:809118:810539:0:1422	ZBAI_04463:ZBAI_A_scaffold_046:460524:459103:1:1422	ZBAI_06519:ZBAI_B_scaffold_022:550583:549162:1:1422	96.1322	100
BN860_09010g_c:HG316455:812961:810748:1:2214	ZBAI_04462:ZBAI_A_scaffold_046:456681:458894:0:2214	ZBAI_06518:ZBAI_B_scaffold_022:546740:548953:0:2214	94.5799	99.9548
BN860_09032g_c:HG316455:814460:816571:0:2112	ZBAI_04461:ZBAI_A_scaffold_046:455150:453039:1:2112	ZBAI_06517:ZBAI_B_scaffold_022:545241:543130:1:2112	92.4716	99.8106
BN860_09054g_c:HG316455:817769:818674:0:906	ZBAI_04460:ZBAI_A_scaffold_046:451858:450881:1:978	ZBAI_06516:ZBAI_B_scaffold_022:541932:541027:1:906	92.4945	99.8896
BN860_09076g_c:HG316455:819343:818828:1:516	ZBAI_04459:ZBAI_A_scaffold_046:450215:450727:0:513	ZBAI_06515:ZBAI_B_scaffold_022:540358:540873:0:516	94.7674	99.8062
BN860_09098g_c:HG316455:819508:820098:0:591	ZBAI_04458:ZBAI_A_scaffold_046:449609:449010:1:600	ZBAI_06514:ZBAI_B_scaffold_022:540157:539567:1:591	95.9391	100
BN860_00672g_o:HG316455:82018:83259:0:1242	ZBAI_00925:ZBAI_A_scaffold_011:37762:36521:1:1242	ZBAI_06234:ZBAI_B_scaffold_021:601188:599947:1:1242	93.6393	99.9195
BN860_09120g_c:HG316455:821356:820178:1:1179	ZBAI_04457:ZBAI_A_scaffold_046:447752:448930:0:1179	ZBAI_06513:ZBAI_B_scaffold_022:538309:539487:0:1179	95.335	99.8304
BN860_09142g_c:HG316455:821827:821426:1:402	ZBAI_04456:ZBAI_A_scaffold_046:447282:447683:0:402	ZBAI_06512:ZBAI_B_scaffold_022:537838:538239:0:402	92.5373	100
BN860_09164g_c:HG316455:822151:823173:0:1023	ZBAI_04455:ZBAI_A_scaffold_046:446948:445926:1:1023	ZBAI_06511:ZBAI_B_scaffold_022:537514:536492:1:1023	96.1877	99.9022
BN860_09208g_c:HG316455:827155:824600:1:2556	ZBAI_04454:ZBAI_A_scaffold_046:442243:444798:0:2556	ZBAI_06510:ZBAI_B_scaffold_022:532511:535066:0:2556	94.8357	100
BN860_09230g_c:HG316455:827382:828752:0:1371	ZBAI_04453:ZBAI_A_scaffold_046:442017:440647:1:1371	ZBAI_06509:ZBAI_B_scaffold_022:532284:530914:1:1371	94.3837	100
BN860_09252g_b:HG316455:828983:830248:0:1266	ZBAI_04452:ZBAI_A_scaffold_046:440416:439157:1:1260	ZBAI_06508:ZBAI_B_scaffold_022:530683:529424:1:1260	96.6035	99.2891
BN860_09274g_c:HG316455:831052:830306:1:747	ZBAI_04451:ZBAI_A_scaffold_046:438346:439092:0:747	ZBAI_06507:ZBAI_B_scaffold_022:528614:529360:0:747	93.9759	99.8661
BN860_00694g_q:HG316455:83574:84626:0:1053	ZBAI_00924:ZBAI_A_scaffold_011:36205:35153:1:1053	ZBAI_06233:ZBAI_B_scaffold_021:599632:598580:1:1053	93.9221	99.905
BN860_09318g_c:HG316455:836079:838100:0:2022	ZBAI_02358:ZBAI_A_scaffold_026:149888:151909:0:2022	ZBAI_06505:ZBAI_B_scaffold_022:523573:521552:1:2022	95.3017	99.9011
BN860_09340g_c:HG316455:838613:838116:1:498	ZBAI_02359:ZBAI_A_scaffold_026:152423:151926:1:498	ZBAI_06504:ZBAI_B_scaffold_022:521039:521536:0:498	93.3735	100
BN860_09362g_c:HG316455:838787:841075:0:2289	ZBAI_02360:ZBAI_A_scaffold_026:152764:155052:0:2289	ZBAI_06503:ZBAI_B_scaffold_022:520865:518577:1:2289	95.1944	99.8689
BN860_09384g_c:HG316455:841277:842248:0:972	ZBAI_02361:ZBAI_A_scaffold_026:155259:156230:0:972	ZBAI_06502:ZBAI_B_scaffold_022:518375:517404:1:972	95.2675	99.8971
BN860_09428g_c:HG316455:843418:844017:0:600	ZBAI_02363:ZBAI_A_scaffold_026:157404:158003:0:600	ZBAI_06500:ZBAI_B_scaffold_022:516234:515635:1:600	94.1667	99.6667
BN860_09450g_c:HG316455:846563:844089:1:2475	ZBAI_02364:ZBAI_A_scaffold_026:160549:158075:1:2475	ZBAI_06499:ZBAI_B_scaffold_022:513089:515563:0:2475	96	100
BN860_09494g:HG316455:847959:849674:0:1716	ZBAI_02365:ZBAI_A_scaffold_026:161989:163704:0:1716	ZBAI_06498:ZBAI_B_scaffold_022:511662:509947:1:1716	95.8625	100
BN860_09516g_c:HG316455:849881:851848:0:1968	ZBAI_02366:ZBAI_A_scaffold_026:163910:165877:0:1968	ZBAI_06497:ZBAI_B_scaffold_022:509740:507773:1:1968	94.2581	100
BN860_09538g_c:HG316455:852623:851973:1:651	ZBAI_02367:ZBAI_A_scaffold_026:166654:166004:1:651	ZBAI_06496:ZBAI_B_scaffold_022:507000:507650:0:651	96.1598	100
BN860_00716g_o:HG316455:85378:86718:0:1341	ZBAI_00923:ZBAI_A_scaffold_011:34406:33066:1:1341	ZBAI_06232:ZBAI_B_scaffold_021:597828:596488:1:1341	94.6309	99.9254
BN860_09582g_c:HG316455:854322:854951:0:630	ZBAI_02369:ZBAI_A_scaffold_026:168343:168972:0:630	ZBAI_06494:ZBAI_B_scaffold_022:505397:504672:1:726	97.3016	100
BN860_09604g_c:HG316455:856445:855042:1:1404	ZBAI_02370:ZBAI_A_scaffold_026:170466:169063:1:1404	ZBAI_06493:ZBAI_B_scaffold_022:503178:504581:0:1404	96.0114	99.9288
BN860_09626g_c:HG316455:858907:857078:1:1830	ZBAI_02371:ZBAI_A_scaffold_026:172946:171111:1:1836	ZBAI_06492:ZBAI_B_scaffold_022:500716:502545:0:1830	95.5738	100
BN860_09648g_b:HG316455:861119:863206:0:2088	ZBAI_02372:ZBAI_A_scaffold_026:175488:177572:0:2085	ZBAI_06491:ZBAI_B_scaffold_022:498344:496260:1:2085	95.6418	99.6169
BN860_09714g_b:HG316455:866350:866712:0:363	ZBAI_02375:ZBAI_A_scaffold_026:180676:181038:0:363	ZBAI_06488:ZBAI_B_scaffold_022:493116:492754:1:363	94.7658	100
BN860_09736g_c:HG316455:867265:866744:1:522	ZBAI_02376:ZBAI_A_scaffold_026:181627:181070:1:558	ZBAI_06487:ZBAI_B_scaffold_022:492201:492722:0:522	93.4866	99.8084
BN860_09780g_c:HG316455:868405:869727:0:1323	ZBAI_02378:ZBAI_A_scaffold_026:182721:184043:0:1323	ZBAI_06485:ZBAI_B_scaffold_022:491059:489737:1:1323	96.0695	99.9244
BN860_00738g_o:HG316455:86962:87609:0:648	ZBAI_00922:ZBAI_A_scaffold_011:32823:32179:1:645	ZBAI_06231:ZBAI_B_scaffold_021:596244:595597:1:648	94.7531	100
BN860_09802g_c:HG316455:870592:869855:1:738	ZBAI_02379:ZBAI_A_scaffold_026:184909:184172:1:738	ZBAI_06484:ZBAI_B_scaffold_022:488872:489609:0:738	94.0379	100
BN860_09824g_c:HG316455:871479:872324:0:846	ZBAI_03135:ZBAI_A_scaffold_034:140032:139184:1:849	ZBAI_06483:ZBAI_B_scaffold_022:487985:487140:1:846	93.1442	100
BN860_09846g_c:HG316455:872706:872335:1:372	ZBAI_03134:ZBAI_A_scaffold_034:138806:139177:0:372	ZBAI_06482:ZBAI_B_scaffold_022:486758:487129:0:372	93.0108	100
BN860_09890g_c:HG316455:874704:877040:0:2337	ZBAI_03132:ZBAI_A_scaffold_034:136798:134462:1:2337	ZBAI_06480:ZBAI_B_scaffold_022:484760:482424:1:2337	94.2662	99.9572
BN860_09912g_c:HG316455:879125:877158:1:1968	ZBAI_03131:ZBAI_A_scaffold_034:132370:134337:0:1968	ZBAI_06479:ZBAI_B_scaffold_022:480339:482306:0:1968	96.189	99.8476
BN860_09934g_c:HG316455:880884:880189:1:696	ZBAI_03130:ZBAI_A_scaffold_034:130598:131293:0:696	ZBAI_06478:ZBAI_B_scaffold_022:478580:479275:0:696	95.4023	99.8563
BN860_09978g_c:HG316455:882199:883680:0:1482	ZBAI_03129:ZBAI_A_scaffold_034:129252:127771:1:1482	ZBAI_06477:ZBAI_B_scaffold_022:477232:475751:1:1482	95.0742	99.9325
BN860_10022g_b:HG316455:886030:890901:0:4872	ZBAI_03127:ZBAI_A_scaffold_034:125363:120462:1:4902	ZBAI_06475:ZBAI_B_scaffold_022:473401:468530:1:4872	92.1388	99.9589
BN860_00760g_p:HG316455:88910:87729:1:1182	ZBAI_00921:ZBAI_A_scaffold_011:30872:32053:0:1182	ZBAI_06230:ZBAI_B_scaffold_021:594296:595477:0:1182	94.9239	99.9154
BN860_10044g_c:HG316455:892587:891043:1:1545	ZBAI_03126:ZBAI_A_scaffold_034:118752:120296:0:1545	ZBAI_06474:ZBAI_B_scaffold_022:466811:468355:0:1545	94.3042	99.8706
BN860_10066g_c:HG316455:892832:894091:0:1260	ZBAI_03125:ZBAI_A_scaffold_034:118506:117247:1:1260	ZBAI_06473:ZBAI_B_scaffold_022:466566:465307:1:1260	93.8889	99.9206
BN860_10088g_c:HG316455:895429:894134:1:1296	ZBAI_03124:ZBAI_A_scaffold_034:115914:117188:0:1275	ZBAI_06472:ZBAI_B_scaffold_022:463975:465270:0:1296	91.4352	99.9228
BN860_10110g_c:HG316455:895650:896672:0:1023	ZBAI_03123:ZBAI_A_scaffold_034:115693:114665:1:1029	ZBAI_06471:ZBAI_B_scaffold_022:463754:462732:1:1023	94.8192	99.9022
BN860_10154g_c:HG316455:899704:902898:0:3195	ZBAI_03121:ZBAI_A_scaffold_034:111605:108411:1:3195	ZBAI_06469:ZBAI_B_scaffold_022:459702:456508:1:3195	95.7121	99.7809
BN860_10176g_c:HG316455:904401:902953:1:1449	ZBAI_03120:ZBAI_A_scaffold_034:106904:108352:0:1449	ZBAI_06468:ZBAI_B_scaffold_022:455005:456453:0:1449	92.3395	100
BN860_10242g_c:HG316455:908378:910261:0:1884	ZBAI_04909:ZBAI_A_scaffold_047:603268:601385:1:1884	ZBAI_06466:ZBAI_B_scaffold_022:451018:449135:1:1884	96.3376	100
BN860_10264g_b:HG316455:912811:911030:1:1782	ZBAI_04908:ZBAI_A_scaffold_047:598846:600627:0:1782	ZBAI_06465:ZBAI_B_scaffold_022:446585:448366:0:1782	95.7351	100
BN860_10330g_c:HG316455:918308:918688:0:381	ZBAI_04905:ZBAI_A_scaffold_047:592897:592517:1:381	ZBAI_06463:ZBAI_B_scaffold_022:440986:440606:1:381	94.4882	99.7375
BN860_10352g_c:HG316455:919024:919410:0:387	ZBAI_04904:ZBAI_A_scaffold_047:592172:591789:1:384	ZBAI_06462:ZBAI_B_scaffold_022:440270:439875:1:396	90.9561	99.7416
BN860_10374g_c:HG316455:919542:922379:0:2838	ZBAI_04903:ZBAI_A_scaffold_047:591657:588859:1:2799	ZBAI_06461:ZBAI_B_scaffold_022:439753:436928:1:2826	92.0014	99.4362
BN860_10396g_c:HG316455:922586:925498:0:2592	ZBAI_04902:ZBAI_A_scaffold_047:588312:585736:1:2577	ZBAI_06460:ZBAI_B_scaffold_022:436385:433809:1:2577	93.75	99.0355
BN860_10418g_c:HG316455:926581:925577:1:1005	ZBAI_04901:ZBAI_A_scaffold_047:584656:585657:0:1002	ZBAI_06459:ZBAI_B_scaffold_022:432729:433730:0:1002	95.2239	99.7015
BN860_10440g_c:HG316455:927235:930840:0:3606	ZBAI_04900:ZBAI_A_scaffold_047:584048:580401:1:3648	ZBAI_06458:ZBAI_B_scaffold_022:432075:428470:1:3606	92.7343	99.9723
BN860_10462g_b:HG316455:931780:930872:1:909	ZBAI_04899:ZBAI_A_scaffold_047:579461:580369:0:909	ZBAI_06457:ZBAI_B_scaffold_022:427530:428438:0:909	95.1595	99.89
BN860_10484g_c:HG316455:931991:935767:0:3777	ZBAI_04898:ZBAI_A_scaffold_047:579250:575474:1:3777	ZBAI_06456:ZBAI_B_scaffold_022:427319:423543:1:3777	93.9899	99.9735
BN860_10528g_b:HG316455:938951:937551:1:1401	ZBAI_04896:ZBAI_A_scaffold_047:572289:573689:0:1401	ZBAI_06454:ZBAI_B_scaffold_022:420359:421759:0:1401	96.5025	99.8572
BN860_10550g_b:HG316455:939515:943435:0:3921	ZBAI_04895:ZBAI_A_scaffold_047:571720:567800:1:3921	ZBAI_06453:ZBAI_B_scaffold_022:419795:415875:1:3921	95.3583	99.9235
BN860_10572g_c:HG316455:944044:945865:0:945	ZBAI_04894:ZBAI_A_scaffold_047:566330:565422:1:909	ZBAI_06452:ZBAI_B_scaffold_022:414328:413420:1:909	90.2646	96.1905
BN860_10638g_c:HG316455:949617:946696:1:2922	ZBAI_04893:ZBAI_A_scaffold_047:561654:564575:0:2922	ZBAI_06451:ZBAI_B_scaffold_022:409644:412565:0:2922	95.0034	99.9658
BN860_10660g_c:HG316455:951307:949766:1:1542	ZBAI_04892:ZBAI_A_scaffold_047:559964:561505:0:1542	ZBAI_06450:ZBAI_B_scaffold_022:407954:409495:0:1542	93.8392	99.8703
BN860_10682g_b:HG316455:952112:951531:1:582	ZBAI_04891:ZBAI_A_scaffold_047:559097:559762:0:666	ZBAI_06449:ZBAI_B_scaffold_022:407149:407730:0:582	91.9244	99.8282
BN860_10704g_c:HG316455:952346:953626:0:1281	ZBAI_04890:ZBAI_A_scaffold_047:558935:557658:1:1278	ZBAI_06448:ZBAI_B_scaffold_022:406915:405635:1:1281	90.5543	100
BN860_00782g_m:HG316455:95341:89126:1:6216	ZBAI_00920:ZBAI_A_scaffold_011:24441:30656:0:6216	ZBAI_06229:ZBAI_B_scaffold_021:587865:594080:0:6216	94.6911	99.9839
BN860_10726g_b:HG316455:954958:954488:1:471	ZBAI_04889:ZBAI_A_scaffold_047:556339:556911:0:573	ZBAI_06447:ZBAI_B_scaffold_022:404303:404773:0:471	94.6921	99.7877
BN860_10748g_b:HG316455:955761:956492:0:732	ZBAI_04888:ZBAI_A_scaffold_047:555535:554804:1:732	ZBAI_06446:ZBAI_B_scaffold_022:403500:402769:1:732	95.6284	99.8634
BN860_10792g_c:HG316455:958098:959564:0:1467	ZBAI_04886:ZBAI_A_scaffold_047:553181:551715:1:1467	ZBAI_06445:ZBAI_B_scaffold_022:401163:399697:1:1467	95.4329	99.8637
BN860_00804g_p:HG316455:95986:99006:0:3021	ZBAI_00919:ZBAI_A_scaffold_011:23814:20785:1:3030	ZBAI_06228:ZBAI_B_scaffold_021:587220:584200:1:3021	92.4859	99.8014
BN860_10814g_c:HG316455:961516:959714:1:1803	ZBAI_04885:ZBAI_A_scaffold_047:549780:551561:0:1782	ZBAI_06444:ZBAI_B_scaffold_022:397745:399547:0:1803	92.3461	99.9445
BN860_10836g_c:HG316455:963312:961747:1:1566	ZBAI_04884:ZBAI_A_scaffold_047:547997:549526:0:1530	ZBAI_06443:ZBAI_B_scaffold_022:395949:397514:0:1566	91.7625	100
BN860_10858g_c:HG316455:963398:963919:0:522	ZBAI_04883:ZBAI_A_scaffold_047:547913:547392:1:522	ZBAI_06442:ZBAI_B_scaffold_022:395863:395342:1:522	97.5096	100
BN860_10880g_c:HG316455:964028:965014:0:987	ZBAI_04882:ZBAI_A_scaffold_047:547282:546296:1:987	ZBAI_06441:ZBAI_B_scaffold_022:395233:394247:1:987	95.542	100
BN860_10902g_c:HG316455:966733:967833:0:1101	ZBAI_04881:ZBAI_A_scaffold_047:544313:543213:1:1101	ZBAI_06440:ZBAI_B_scaffold_022:392284:391184:1:1101	97.0936	100
BN860_10924g_c:HG316455:967980:969743:0:1764	ZBAI_04880:ZBAI_A_scaffold_047:543063:541300:1:1764	ZBAI_06439:ZBAI_B_scaffold_022:391037:389274:1:1764	96.3152	99.8866
BN860_10946g_c:HG316455:970109:971500:0:1392	ZBAI_04879:ZBAI_A_scaffold_047:540951:539560:1:1392	ZBAI_06438:ZBAI_B_scaffold_022:388908:387517:1:1392	93.319	100
BN860_10968g_c:HG316455:971752:973158:0:1407	ZBAI_04878:ZBAI_A_scaffold_047:539309:537903:1:1407	ZBAI_06437:ZBAI_B_scaffold_022:387265:385859:1:1407	95.5224	100
BN860_10990g_b:HG316455:973803:974126:0:324	ZBAI_04877:ZBAI_A_scaffold_047:537218:536895:1:324	ZBAI_06436:ZBAI_B_scaffold_022:385181:384858:1:324	95.679	100
BN860_11056g_b:HG316455:977000:978013:0:1014	ZBAI_04874:ZBAI_A_scaffold_047:533679:532666:1:1014	ZBAI_06434:ZBAI_B_scaffold_022:381984:380971:1:1014	95.6607	100
BN860_11078g_b:HG316455:979516:978185:1:1332	ZBAI_04873:ZBAI_A_scaffold_047:531163:532494:0:1332	ZBAI_06433:ZBAI_B_scaffold_022:379468:380799:0:1332	96.5465	100
BN860_11100g_b:HG316455:981634:979808:1:1827	ZBAI_04872:ZBAI_A_scaffold_047:529002:530828:0:1827	ZBAI_06432:ZBAI_B_scaffold_022:377320:379146:0:1827	96.2781	99.9453
BN860_11122g_b:HG316455:983523:981907:1:1617	ZBAI_04871:ZBAI_A_scaffold_047:527075:528691:0:1617	ZBAI_06431:ZBAI_B_scaffold_022:375399:377015:0:1617	96.475	99.8763
BN860_11166g_b:HG316455:987023:985983:1:1041	ZBAI_04869:ZBAI_A_scaffold_047:523207:524247:0:1041	ZBAI_06430:ZBAI_B_scaffold_022:371580:372620:0:1041	97.7906	100
BN860_11188g_b:HG316455:988583:987765:1:819	ZBAI_04868:ZBAI_A_scaffold_047:521647:522465:0:819	ZBAI_06429:ZBAI_B_scaffold_022:370020:370838:0:819	95.3602	100
BN860_11232g_b:HG316455:989891:990502:0:612	ZBAI_04866:ZBAI_A_scaffold_047:520344:519724:1:621	ZBAI_06427:ZBAI_B_scaffold_022:368712:368101:1:612	91.1765	100
BN860_11254g_b:HG316455:990918:991307:0:390	ZBAI_04865:ZBAI_A_scaffold_047:519302:518901:1:402	ZBAI_06426:ZBAI_B_scaffold_022:367685:367296:1:390	91.7949	100
BN860_11276g_b:HG316455:991438:992265:0:828	ZBAI_04864:ZBAI_A_scaffold_047:518770:517943:1:828	ZBAI_06425:ZBAI_B_scaffold_022:367165:366338:1:828	94.4444	100
BN860_11298g_b:HG316455:992873:992295:1:579	ZBAI_04863:ZBAI_A_scaffold_047:517333:517911:0:579	ZBAI_06424:ZBAI_B_scaffold_022:365730:366308:0:579	95.8549	99.8273
BN860_11320g_b:HG316455:993845:993003:1:843	ZBAI_04862:ZBAI_A_scaffold_047:516356:517201:0:846	ZBAI_06423:ZBAI_B_scaffold_022:364758:365600:0:843	94.306	100
BN860_11342g_b:HG316455:994380:995111:0:732	ZBAI_04861:ZBAI_A_scaffold_047:515811:515080:1:732	ZBAI_06422:ZBAI_B_scaffold_022:364223:363492:1:732	95.765	100
BN860_11364g_b:HG316455:995241:996329:0:1089	ZBAI_04860:ZBAI_A_scaffold_047:514951:513863:1:1089	ZBAI_06421:ZBAI_B_scaffold_022:363362:362274:1:1089	92.7456	99.6327
BN860_11408g_b:HG316455:999631:998060:1:1572	ZBAI_04858:ZBAI_A_scaffold_047:510554:512128:0:1575	ZBAI_06419:ZBAI_B_scaffold_022:358972:360543:0:1572	93.257	100
BN860_11584g:HG316456:1000163:1003066:0:2904	ZBAI_02226:ZBAI_A_scaffold_024:377121:380033:0:2913	ZBAI_08083:ZBAI_B_scaffold_047:423814:426717:0:2904	95.4201	99.9311
BN860_11606g:HG316456:1003541:1008856:0:5316	ZBAI_02227:ZBAI_A_scaffold_024:380494:385809:0:5316	ZBAI_08084:ZBAI_B_scaffold_047:427191:432506:0:5316	94.2062	100
BN860_11628g:HG316456:1009022:1009744:0:723	ZBAI_02228:ZBAI_A_scaffold_024:385965:386687:0:723	ZBAI_08085:ZBAI_B_scaffold_047:432672:433394:0:723	95.2974	100
BN860_11650g:HG316456:1011059:1009863:1:1197	ZBAI_02229:ZBAI_A_scaffold_024:387998:386811:1:1188	ZBAI_08086:ZBAI_B_scaffold_047:434709:433513:1:1197	93.4002	100
BN860_01134g_l:HG316456:101566:103317:0:1752	ZBAI_04378:ZBAI_A_scaffold_046:303794:302043:1:1752	ZBAI_07627:ZBAI_B_scaffold_045:109184:110935:0:1752	94.1781	99.8288
BN860_11672g:HG316456:1016375:1011507:1:4869	ZBAI_02230:ZBAI_A_scaffold_024:393326:388458:1:4869	ZBAI_08087:ZBAI_B_scaffold_047:440015:435157:1:4737	94.6396	97.2479
BN860_11694g:HG316456:1019237:1017306:1:1932	ZBAI_02231:ZBAI_A_scaffold_024:396372:394444:1:1929	ZBAI_08088:ZBAI_B_scaffold_047:442913:440982:1:1932	93.8923	99.793
BN860_11760g:HG316456:1027148:1027525:0:378	ZBAI_02236:ZBAI_A_scaffold_024:405930:406343:0:414	ZBAI_08091:ZBAI_B_scaffold_047:451049:451462:0:414	98.4127	100
BN860_11804g:HG316456:1029666:1028680:1:987	ZBAI_02238:ZBAI_A_scaffold_025:1657:671:1:987	ZBAI_08093:ZBAI_B_scaffold_047:454177:453191:1:987	96.4539	100
BN860_11826g:HG316456:1031630:1030347:1:1284	ZBAI_02239:ZBAI_A_scaffold_025:3657:2374:1:1284	ZBAI_08094:ZBAI_B_scaffold_047:456172:454889:1:1284	96.2617	99.9221
BN860_11848g:HG316456:1033408:1034601:0:1194	ZBAI_02240:ZBAI_A_scaffold_025:5484:6677:0:1194	ZBAI_08095:ZBAI_B_scaffold_047:458006:459199:0:1194	92.1273	99.9162
BN860_11892g:HG316456:1035867:1036640:0:774	ZBAI_02241:ZBAI_A_scaffold_025:7935:8708:0:774	ZBAI_08096:ZBAI_B_scaffold_047:460463:461236:0:774	94.7028	99.8708
BN860_11914g:HG316456:1037943:1036741:1:1203	ZBAI_02242:ZBAI_A_scaffold_025:10014:8809:1:1206	ZBAI_08097:ZBAI_B_scaffold_047:462539:461337:1:1203	95.9268	100
BN860_11936g:HG316456:1039176:1038688:1:489	ZBAI_02243:ZBAI_A_scaffold_025:11312:10824:1:489	ZBAI_08098:ZBAI_B_scaffold_047:463808:463320:1:489	97.7505	100
BN860_11958g:HG316456:1039869:1040225:0:357	ZBAI_02244:ZBAI_A_scaffold_025:12021:12377:0:357	ZBAI_08099:ZBAI_B_scaffold_047:464501:464857:0:357	92.1569	100
BN860_11980g:HG316456:1040478:1041575:0:1098	ZBAI_02245:ZBAI_A_scaffold_025:12640:13737:0:1098	ZBAI_08100:ZBAI_B_scaffold_047:465110:466207:0:1098	95.9016	100
BN860_12002g:HG316456:1041682:1042665:0:984	ZBAI_02246:ZBAI_A_scaffold_025:13856:14839:0:984	ZBAI_08101:ZBAI_B_scaffold_047:466257:467297:0:1041	92.1748	99.8984
BN860_12024g:HG316456:1043015:1046923:0:3909	ZBAI_02247:ZBAI_A_scaffold_025:15190:19098:0:3909	ZBAI_08102:ZBAI_B_scaffold_047:467647:471555:0:3909	92.837	99.9744
BN860_12046g:HG316456:1047140:1050004:0:2865	ZBAI_02248:ZBAI_A_scaffold_025:19315:22356:0:3042	ZBAI_08103:ZBAI_B_scaffold_047:471772:474636:0:2865	95.9511	99.9651
BN860_12090g:HG316456:1052853:1053992:0:1140	ZBAI_02250:ZBAI_A_scaffold_025:25203:26342:0:1140	ZBAI_08105:ZBAI_B_scaffold_047:477485:478624:0:1140	93.5088	99.9123
BN860_12112g:HG316456:1054846:1054091:1:756	ZBAI_02251:ZBAI_A_scaffold_025:27198:26443:1:756	ZBAI_08106:ZBAI_B_scaffold_047:479478:478723:1:756	94.8413	100
BN860_12178g:HG316456:1058030:1059505:0:1476	ZBAI_02254:ZBAI_A_scaffold_025:30551:32029:0:1479	ZBAI_08109:ZBAI_B_scaffold_047:482834:484309:0:1476	94.6477	99.9322
BN860_12200g:HG316456:1059746:1061158:0:1413	ZBAI_02255:ZBAI_A_scaffold_025:32284:33696:0:1413	ZBAI_08110:ZBAI_B_scaffold_047:484550:485962:0:1413	94.7629	100
BN860_12244g:HG316456:1061608:1063635:0:2028	ZBAI_02256:ZBAI_A_scaffold_025:34433:36460:0:2028	ZBAI_08111:ZBAI_B_scaffold_047:486422:488449:0:2028	93.5897	100
BN860_12288g:HG316456:1066975:1064810:1:2166	ZBAI_02258:ZBAI_A_scaffold_025:39806:37641:1:2166	ZBAI_08113:ZBAI_B_scaffold_047:491789:489624:1:2166	95.891	99.8615
BN860_01156g_k:HG316456:106759:103481:1:3279	ZBAI_04377:ZBAI_A_scaffold_046:298609:301887:0:3279	ZBAI_07628:ZBAI_B_scaffold_045:114377:111099:1:3279	95.3949	99.878
BN860_12310g:HG316456:1070144:1067409:1:2736	ZBAI_02259:ZBAI_A_scaffold_025:42981:40246:1:2736	ZBAI_08114:ZBAI_B_scaffold_047:494958:492223:1:2736	92.8363	99.9635
BN860_12332g:HG316456:1070379:1071008:0:630	ZBAI_02260:ZBAI_A_scaffold_025:43215:43844:0:630	ZBAI_08115:ZBAI_B_scaffold_047:495193:495822:0:630	93.8095	100
BN860_12354g:HG316456:1071963:1071064:1:900	ZBAI_02261:ZBAI_A_scaffold_025:44799:43900:1:900	ZBAI_08116:ZBAI_B_scaffold_047:496777:495878:1:900	95.5556	99.8889
BN860_12376g:HG316456:1072389:1073693:0:1305	ZBAI_02262:ZBAI_A_scaffold_025:45250:46551:0:1302	ZBAI_08117:ZBAI_B_scaffold_047:497203:498507:0:1305	92.1073	100
BN860_12420g:HG316456:1076980:1074176:1:2805	ZBAI_02264:ZBAI_A_scaffold_025:49853:47049:1:2805	ZBAI_08119:ZBAI_B_scaffold_047:501827:499023:1:2805	95.4367	99.9643
BN860_12442g:HG316456:1077497:1077195:1:303	ZBAI_02265:ZBAI_A_scaffold_025:50368:50066:1:303	ZBAI_08120:ZBAI_B_scaffold_047:502344:502042:1:303	96.6997	100
BN860_12464g:HG316456:1077622:1080366:0:2745	ZBAI_02266:ZBAI_A_scaffold_025:50493:53237:0:2745	ZBAI_08121:ZBAI_B_scaffold_047:502469:505213:0:2745	94.5355	100
BN860_12486g:HG316456:1080854:1081495:0:642	ZBAI_02267:ZBAI_A_scaffold_025:53715:54356:0:642	ZBAI_08122:ZBAI_B_scaffold_047:505701:506342:0:642	93.3022	100
BN860_12508g:HG316456:1081686:1083194:0:1509	ZBAI_02268:ZBAI_A_scaffold_025:54548:56056:0:1509	ZBAI_08123:ZBAI_B_scaffold_047:506533:508041:0:1509	93.9695	100
BN860_12530g:HG316456:1085602:1083431:1:2172	ZBAI_02269:ZBAI_A_scaffold_025:58460:56292:1:2169	ZBAI_08124:ZBAI_B_scaffold_047:510449:508278:1:2172	94.1989	100
BN860_01178g_n:HG316456:108748:113127:0:4380	ZBAI_04376:ZBAI_A_scaffold_046:296532:292141:1:4392	ZBAI_07630:ZBAI_B_scaffold_045:116407:120810:0:4404	94.6347	99.9543
BN860_12552g:HG316456:1087683:1086262:1:1422	ZBAI_02270:ZBAI_A_scaffold_025:60542:59115:1:1428	ZBAI_08125:ZBAI_B_scaffold_047:512530:511109:1:1422	95.0774	99.7187
BN860_12574g:HG316456:1090389:1091213:0:825	ZBAI_02271:ZBAI_A_scaffold_025:63280:64104:0:825	ZBAI_08127:ZBAI_B_scaffold_047:515414:516238:0:825	96.3636	99.8788
BN860_12596g:HG316456:1092324:1091350:1:975	ZBAI_02272:ZBAI_A_scaffold_025:65215:64241:1:975	ZBAI_08128:ZBAI_B_scaffold_047:517349:516375:1:975	94.4615	99.8974
BN860_12640g:HG316456:1096677:1094650:1:2028	ZBAI_02274:ZBAI_A_scaffold_025:69735:67708:1:2028	ZBAI_08130:ZBAI_B_scaffold_047:521699:519672:1:2028	96.1045	99.9014
BN860_12662g:HG316456:1104775:1098830:1:5946	ZBAI_02275:ZBAI_A_scaffold_025:77745:71890:1:5856	ZBAI_08131:ZBAI_B_scaffold_047:529773:523852:1:5922	92.7346	98.8227
BN860_12684g:HG316456:1106788:1108140:0:1353	ZBAI_02276:ZBAI_A_scaffold_025:79786:81138:0:1353	ZBAI_08132:ZBAI_B_scaffold_047:531786:533138:0:1353	95.935	99.9261
BN860_12728g:HG316456:1109118:1110311:0:1194	ZBAI_02277:ZBAI_A_scaffold_025:82108:83319:0:1212	ZBAI_08133:ZBAI_B_scaffold_047:534118:535311:0:1194	92.8811	99.8325
BN860_12750g:HG316456:1110473:1112500:0:2028	ZBAI_02278:ZBAI_A_scaffold_025:83481:85757:0:2277	ZBAI_08134:ZBAI_B_scaffold_047:535473:537638:0:2166	93.9842	99.8521
BN860_12772g:HG316456:1113610:1112612:1:999	ZBAI_02279:ZBAI_A_scaffold_025:86866:85868:1:999	ZBAI_08135:ZBAI_B_scaffold_047:538748:537750:1:999	93.994	100
BN860_12838g:HG316456:1119618:1120496:0:879	ZBAI_02283:ZBAI_A_scaffold_025:94698:95576:0:879	ZBAI_08139:ZBAI_B_scaffold_047:544791:545669:0:879	94.653	100
BN860_12860g:HG316456:1122607:1124460:0:1854	ZBAI_02284:ZBAI_A_scaffold_025:97699:99570:0:1872	ZBAI_08140:ZBAI_B_scaffold_047:547783:549636:0:1854	95.9008	100
BN860_12904g:HG316456:1130681:1129377:1:1305	ZBAI_02286:ZBAI_A_scaffold_025:104999:103695:1:1305	ZBAI_08142:ZBAI_B_scaffold_047:555857:554553:1:1305	93.2567	99.9234
BN860_12948g:HG316456:1135606:1137348:0:1743	ZBAI_02288:ZBAI_A_scaffold_025:110190:111932:0:1743	ZBAI_08144:ZBAI_B_scaffold_047:560782:562524:0:1743	95.6397	100
BN860_01200g_l:HG316456:115969:113525:1:2445	ZBAI_04375:ZBAI_A_scaffold_046:289297:291747:0:2451	ZBAI_07631:ZBAI_B_scaffold_045:123651:121207:1:2445	95.8691	99.9182
BN860_01222g_n:HG316456:117723:116791:1:933	ZBAI_04374:ZBAI_A_scaffold_046:287520:288452:0:933	ZBAI_07632:ZBAI_B_scaffold_045:125405:124473:1:933	97.4277	100
BN860_01244g_n:HG316456:120016:118967:1:1050	ZBAI_04373:ZBAI_A_scaffold_046:285449:286498:0:1050	ZBAI_07633:ZBAI_B_scaffold_045:127698:126649:1:1050	93.3333	100
BN860_01266g_l:HG316456:120868:120275:1:594	ZBAI_04372:ZBAI_A_scaffold_046:284597:285190:0:594	ZBAI_07634:ZBAI_B_scaffold_045:128550:127957:1:594	95.1178	100
BN860_01288g_m:HG316456:122555:121626:1:930	ZBAI_04371:ZBAI_A_scaffold_046:282913:283842:0:930	ZBAI_07635:ZBAI_B_scaffold_045:130237:129308:1:930	95.0538	99.8925
BN860_01310g_k:HG316456:124761:123460:1:1302	ZBAI_04370:ZBAI_A_scaffold_046:280728:282029:0:1302	ZBAI_07636:ZBAI_B_scaffold_045:132443:131142:1:1302	95.3149	99.9232
BN860_01332g_m:HG316456:124913:125683:0:771	ZBAI_04369:ZBAI_A_scaffold_046:280562:279792:1:771	ZBAI_07637:ZBAI_B_scaffold_045:132627:133397:0:771	93.6446	100
BN860_01354g_m:HG316456:127447:125687:1:1761	ZBAI_04368:ZBAI_A_scaffold_046:278028:279788:0:1761	ZBAI_07638:ZBAI_B_scaffold_045:135161:133401:1:1761	94.5486	99.8296
BN860_01376g_m:HG316456:127670:128371:0:702	ZBAI_04367:ZBAI_A_scaffold_046:277803:277102:1:702	ZBAI_07639:ZBAI_B_scaffold_045:135384:136085:0:702	96.2963	100
BN860_01398g_k:HG316456:130610:132577:0:1968	ZBAI_04366:ZBAI_A_scaffold_046:274850:272865:1:1986	ZBAI_07640:ZBAI_B_scaffold_045:138324:140291:0:1968	90.498	99.8984
BN860_01420g_k:HG316456:133239:134225:0:987	ZBAI_04365:ZBAI_A_scaffold_046:272200:271214:1:987	ZBAI_07641:ZBAI_B_scaffold_045:140953:141939:0:987	94.6302	99.8987
BN860_01442g_l:HG316456:134804:134247:1:558	ZBAI_04364:ZBAI_A_scaffold_046:270638:271192:0:555	ZBAI_07642:ZBAI_B_scaffold_045:142518:141961:1:558	94.4444	100
BN860_01464g_l:HG316456:135085:136620:0:1536	ZBAI_04363:ZBAI_A_scaffold_046:270115:268580:1:1536	ZBAI_07643:ZBAI_B_scaffold_045:142980:144515:0:1536	94.1406	100
BN860_01486g_k:HG316456:137867:136659:1:1209	ZBAI_04362:ZBAI_A_scaffold_046:267333:268541:0:1209	ZBAI_07644:ZBAI_B_scaffold_045:145762:144554:1:1209	95.4508	99.9173
BN860_01508g_l:HG316456:138526:138071:1:456	ZBAI_04361:ZBAI_A_scaffold_046:266673:267128:0:456	ZBAI_07645:ZBAI_B_scaffold_045:146421:145966:1:456	94.9561	99.7807
BN860_01530g_k:HG316456:141500:142036:0:537	ZBAI_04360:ZBAI_A_scaffold_046:263669:263133:1:537	ZBAI_07646:ZBAI_B_scaffold_045:149619:150155:0:537	98.1378	100
BN860_01552g_m:HG316456:142937:146191:0:3255	ZBAI_04359:ZBAI_A_scaffold_046:262009:258758:1:3252	ZBAI_07647:ZBAI_B_scaffold_045:151123:154377:0:3255	91.0599	99.9078
BN860_00188g_t:HG316456:14313:16016:0:1704	ZBAI_01813:ZBAI_A_scaffold_020:60636:62360:0:1725	ZBAI_07589:ZBAI_B_scaffold_045:21215:22942:0:1728	94.5423	99.8826
BN860_01574g_l:HG316456:146537:147667:0:1131	ZBAI_04358:ZBAI_A_scaffold_046:258416:257277:1:1140	ZBAI_07648:ZBAI_B_scaffold_045:154723:155853:0:1131	91.954	99.9116
BN860_01596g_m:HG316456:148272:147664:1:609	ZBAI_04357:ZBAI_A_scaffold_046:256672:257280:0:609	ZBAI_07649:ZBAI_B_scaffold_045:156458:155850:1:609	91.133	100
BN860_01618g_j:HG316456:148482:150464:0:1983	ZBAI_04356:ZBAI_A_scaffold_046:256462:254480:1:1983	ZBAI_07650:ZBAI_B_scaffold_045:156667:158649:0:1983	94.6041	99.9496
BN860_01640g_k:HG316456:150679:151596:0:918	ZBAI_04355:ZBAI_A_scaffold_046:254269:253352:1:918	ZBAI_07651:ZBAI_B_scaffold_045:158864:159781:0:918	95.9695	100
BN860_01662g_l:HG316456:152558:151632:1:927	ZBAI_04354:ZBAI_A_scaffold_046:252390:253316:0:927	ZBAI_07652:ZBAI_B_scaffold_045:160743:159817:1:927	92.233	99.7843
BN860_01684g_k:HG316456:152708:153764:0:987	ZBAI_04353:ZBAI_A_scaffold_046:252257:251198:1:987	ZBAI_07653:ZBAI_B_scaffold_045:160893:161949:0:987	93.1104	100
BN860_01706g_l:HG316456:154528:153761:1:768	ZBAI_04352:ZBAI_A_scaffold_046:250434:251201:0:768	ZBAI_07654:ZBAI_B_scaffold_045:162713:161946:1:768	92.4479	99.8698
BN860_01728g_k:HG316456:154728:156923:0:2196	ZBAI_04351:ZBAI_A_scaffold_046:250236:248041:1:2196	ZBAI_07655:ZBAI_B_scaffold_045:162913:165108:0:2196	96.0838	99.9545
BN860_01750g_k:HG316456:158848:156962:1:1887	ZBAI_04350:ZBAI_A_scaffold_046:246125:248002:0:1878	ZBAI_07656:ZBAI_B_scaffold_045:167033:165147:1:1887	91.7859	99.841
BN860_01816g_l:HG316456:162061:164694:0:2634	ZBAI_04349:ZBAI_A_scaffold_046:243088:240455:1:2634	ZBAI_07657:ZBAI_B_scaffold_045:170245:172878:0:2634	94.533	99.8481
BN860_01838g_k:HG316456:166081:164858:1:1224	ZBAI_04348:ZBAI_A_scaffold_046:239064:240287:0:1224	ZBAI_07658:ZBAI_B_scaffold_045:174265:173042:1:1224	93.8725	100
BN860_00210g_s:HG316456:16692:17654:0:963	ZBAI_01814:ZBAI_A_scaffold_020:63042:64004:0:963	ZBAI_07590:ZBAI_B_scaffold_045:23651:24613:0:963	92.2118	100
BN860_01860g_k:HG316456:167711:166281:1:1431	ZBAI_04347:ZBAI_A_scaffold_046:237436:238866:0:1431	ZBAI_07659:ZBAI_B_scaffold_045:175895:174465:1:1431	94.4095	100
BN860_01882g_l:HG316456:168484:167822:1:663	ZBAI_04346:ZBAI_A_scaffold_046:236664:237326:0:663	ZBAI_07660:ZBAI_B_scaffold_045:176668:176006:1:663	94.2685	100
BN860_01904g_l:HG316456:168920:170221:0:1302	ZBAI_04345:ZBAI_A_scaffold_046:236197:234896:1:1302	ZBAI_07661:ZBAI_B_scaffold_045:177135:178436:0:1302	93.2412	99.9232
BN860_01926g_j:HG316456:170356:170865:0:510	ZBAI_04344:ZBAI_A_scaffold_046:234755:234246:1:510	ZBAI_07662:ZBAI_B_scaffold_045:178571:179080:0:510	96.4706	100
BN860_01948g_l:HG316456:171131:175399:0:4269	ZBAI_04343:ZBAI_A_scaffold_046:233980:229718:1:4263	ZBAI_07663:ZBAI_B_scaffold_045:179346:183614:0:4269	94.3078	99.8829
BN860_01970g_l:HG316456:176343:177356:0:1014	ZBAI_04342:ZBAI_A_scaffold_046:228663:227650:1:1014	ZBAI_07664:ZBAI_B_scaffold_045:184553:185566:0:1014	94.5759	100
BN860_01992g_l:HG316456:177516:177863:0:279	ZBAI_04341:ZBAI_A_scaffold_046:227497:227150:1:348	ZBAI_07665:ZBAI_B_scaffold_045:185726:186073:0:348	93.19	100
BN860_02014g_l:HG316456:178195:181590:0:3396	ZBAI_04340:ZBAI_A_scaffold_046:226819:223421:1:3399	ZBAI_07666:ZBAI_B_scaffold_045:186405:189800:0:3396	94.0813	99.9706
BN860_02036g_k:HG316456:184730:181707:1:3024	ZBAI_04339:ZBAI_A_scaffold_046:220280:223303:0:3024	ZBAI_07667:ZBAI_B_scaffold_045:192940:189917:1:3024	93.8161	99.9339
BN860_02058g_l:HG316456:185123:187336:0:2214	ZBAI_04338:ZBAI_A_scaffold_046:219898:217685:1:2214	ZBAI_07668:ZBAI_B_scaffold_045:193333:195546:0:2214	94.9864	99.9548
BN860_02080g_k:HG316456:189052:187463:1:1590	ZBAI_04337:ZBAI_A_scaffold_046:215968:217557:0:1590	ZBAI_07669:ZBAI_B_scaffold_045:197262:195673:1:1590	96.1006	100
BN860_02102g_k:HG316456:189235:190770:0:1536	ZBAI_04336:ZBAI_A_scaffold_046:215788:214253:1:1536	ZBAI_07670:ZBAI_B_scaffold_045:197445:198980:0:1536	92.6432	99.8698
BN860_00232g_t:HG316456:18987:17944:1:1044	ZBAI_01815:ZBAI_A_scaffold_020:65329:64304:1:1026	ZBAI_07591:ZBAI_B_scaffold_045:25946:24903:1:1044	90.2299	99.9042
BN860_02146g_k:HG316456:195324:194233:1:1092	ZBAI_04334:ZBAI_A_scaffold_046:209676:210773:0:1098	ZBAI_07673:ZBAI_B_scaffold_045:204235:203144:1:1092	94.6886	99.8168
BN860_02190g_j:HG316456:197002:195941:1:1062	ZBAI_04332:ZBAI_A_scaffold_046:207998:209059:0:1062	ZBAI_07675:ZBAI_B_scaffold_045:205913:204852:1:1062	94.8211	99.7175
BN860_02212g_l:HG316456:198718:201360:0:2643	ZBAI_04331:ZBAI_A_scaffold_046:206272:203630:1:2643	ZBAI_07676:ZBAI_B_scaffold_045:207629:210271:0:2643	92.5842	99.9243
BN860_02234g_l:HG316456:201627:202784:0:1158	ZBAI_04330:ZBAI_A_scaffold_046:203364:202207:1:1158	ZBAI_07677:ZBAI_B_scaffold_045:210538:211695:0:1158	93.0052	100
BN860_00254g_t:HG316456:20255:19446:1:810	ZBAI_01816:ZBAI_A_scaffold_020:66627:65818:1:810	ZBAI_07592:ZBAI_B_scaffold_045:27208:26405:1:804	93.4568	99.2593
BN860_02256g_k:HG316456:205017:202873:1:2145	ZBAI_04329:ZBAI_A_scaffold_046:199974:202118:0:2145	ZBAI_07678:ZBAI_B_scaffold_045:213928:211784:1:2145	94.7319	99.9068
BN860_02278g_l:HG316456:207526:206504:1:1023	ZBAI_01977:ZBAI_A_scaffold_023:69935:70960:0:1026	ZBAI_07679:ZBAI_B_scaffold_045:216438:215416:1:1023	93.8416	99.9022
BN860_02300g_k:HG316456:208874:207738:1:1137	ZBAI_01976:ZBAI_A_scaffold_023:68586:69722:0:1137	ZBAI_07680:ZBAI_B_scaffold_045:217786:216650:1:1137	94.635	100
BN860_02322g_l:HG316456:212168:209277:1:2892	ZBAI_01975:ZBAI_A_scaffold_023:65103:67994:0:2892	ZBAI_07681:ZBAI_B_scaffold_045:221080:218189:1:2892	93.5685	99.9654
BN860_02366g_j:HG316456:215811:216761:0:951	ZBAI_01973:ZBAI_A_scaffold_023:61470:60514:1:957	ZBAI_07683:ZBAI_B_scaffold_045:224723:225673:0:951	91.4826	100
BN860_02388g_l:HG316456:218739:216919:1:1821	ZBAI_04178:ZBAI_A_scaffold_044:293029:291209:1:1821	ZBAI_07684:ZBAI_B_scaffold_045:227684:225864:1:1821	93.9044	100
BN860_02410g_k:HG316456:221261:218979:1:2283	ZBAI_04179:ZBAI_A_scaffold_044:295552:293270:1:2283	ZBAI_07685:ZBAI_B_scaffold_045:230206:227924:1:2283	94.919	99.9562
BN860_02432g_l:HG316456:223865:221562:1:2304	ZBAI_04180:ZBAI_A_scaffold_044:298154:295851:1:2304	ZBAI_07686:ZBAI_B_scaffold_045:232810:230507:1:2304	93.967	99.9566
BN860_02454g_l:HG316456:224037:225117:0:1017	ZBAI_04181:ZBAI_A_scaffold_044:298333:299413:0:1041	ZBAI_07687:ZBAI_B_scaffold_045:232982:234062:0:1038	94.002	100
BN860_02476g_l:HG316456:227146:225206:1:1941	ZBAI_04182:ZBAI_A_scaffold_044:301439:299502:1:1938	ZBAI_07688:ZBAI_B_scaffold_045:236091:234151:1:1941	94.2813	99.9485
BN860_02498g_j:HG316456:228325:229170:0:846	ZBAI_04183:ZBAI_A_scaffold_044:302631:303473:0:843	ZBAI_07689:ZBAI_B_scaffold_045:237270:238115:0:846	94.208	99.8818
BN860_02520g_k:HG316456:230153:229110:1:1044	ZBAI_04184:ZBAI_A_scaffold_044:304456:303413:1:1044	ZBAI_07690:ZBAI_B_scaffold_045:239098:238055:1:1044	95.977	99.8084
BN860_02542g_l:HG316456:230296:231363:0:1068	ZBAI_04185:ZBAI_A_scaffold_044:304599:305666:0:1068	ZBAI_07691:ZBAI_B_scaffold_045:239241:240308:0:1068	91.9476	99.9064
BN860_02564g_l:HG316456:231476:232597:0:1122	ZBAI_04186:ZBAI_A_scaffold_044:305781:306902:0:1122	ZBAI_07692:ZBAI_B_scaffold_045:240421:241542:0:1122	94.2959	100
BN860_02586g_k:HG316456:235304:232677:1:2628	ZBAI_04187:ZBAI_A_scaffold_044:309650:307023:1:2628	ZBAI_07693:ZBAI_B_scaffold_045:244282:241655:1:2628	95.624	99.8858
BN860_02608g_l:HG316456:235555:236331:0:777	ZBAI_04188:ZBAI_A_scaffold_044:309901:310677:0:777	ZBAI_07694:ZBAI_B_scaffold_045:244533:245309:0:777	96.0103	100
BN860_02630g_j:HG316456:236600:239551:0:2952	ZBAI_04189:ZBAI_A_scaffold_044:310973:313894:0:2922	ZBAI_07695:ZBAI_B_scaffold_045:245608:248529:0:2922	93.9024	98.8144
BN860_02652g_k:HG316456:239721:240560:0:840	ZBAI_04190:ZBAI_A_scaffold_044:314064:314903:0:840	ZBAI_07696:ZBAI_B_scaffold_045:248699:249538:0:840	93.6905	99.881
BN860_02674g_j:HG316456:240895:242187:0:1293	ZBAI_04191:ZBAI_A_scaffold_044:315239:316531:0:1293	ZBAI_07697:ZBAI_B_scaffold_045:249873:251165:0:1293	95.5916	100
BN860_02696g_k:HG316456:244636:242387:1:2250	ZBAI_04192:ZBAI_A_scaffold_044:319007:316734:1:2274	ZBAI_07698:ZBAI_B_scaffold_045:253646:251367:1:2280	94	99.9556
BN860_02718g_k:HG316456:246539:244857:1:1683	ZBAI_04193:ZBAI_A_scaffold_044:321061:319379:1:1683	ZBAI_07699:ZBAI_B_scaffold_045:255717:254035:1:1683	94.4147	99.6435
BN860_02828g_i:HG316456:260101:255653:1:4449	ZBAI_04194:ZBAI_A_scaffold_045:5842:1394:1:4449	ZBAI_07704:ZBAI_B_scaffold_046:5806:1358:1:4449	93.5941	99.955
BN860_02872g_j:HG316456:268975:261791:1:7185	ZBAI_04196:ZBAI_A_scaffold_045:14736:7534:1:7203	ZBAI_07706:ZBAI_B_scaffold_046:14680:7496:1:7185	95.2262	99.9582
BN860_02894g_j:HG316456:271047:269167:1:1881	ZBAI_04197:ZBAI_A_scaffold_045:16831:14927:1:1905	ZBAI_07707:ZBAI_B_scaffold_046:16776:14872:1:1905	95.3216	100
BN860_02938g_j:HG316456:272184:273794:0:1611	ZBAI_04199:ZBAI_A_scaffold_045:17945:19555:0:1611	ZBAI_07709:ZBAI_B_scaffold_046:17879:19489:0:1611	94.2893	99.9379
BN860_00320g_p:HG316456:27388:23441:1:3948	ZBAI_01818:ZBAI_A_scaffold_020:73791:69844:1:3948	ZBAI_07594:ZBAI_B_scaffold_045:34389:30442:1:3948	94.1996	99.9747
BN860_02960g_i:HG316456:273912:275213:0:1302	ZBAI_04200:ZBAI_A_scaffold_045:19672:20973:0:1302	ZBAI_07710:ZBAI_B_scaffold_046:19607:20908:0:1302	94.9309	100
BN860_02982g_j:HG316456:275361:275909:0:549	ZBAI_04201:ZBAI_A_scaffold_045:21120:21668:0:549	ZBAI_07711:ZBAI_B_scaffold_046:21056:21604:0:549	94.1712	99.6357
BN860_03004g_j:HG316456:276094:277650:0:1557	ZBAI_04202:ZBAI_A_scaffold_045:21854:23410:0:1557	ZBAI_07712:ZBAI_B_scaffold_046:21789:23345:0:1557	96.1464	99.8073
BN860_03026g_j:HG316456:277858:279720:0:1863	ZBAI_04203:ZBAI_A_scaffold_045:23612:25474:0:1863	ZBAI_07713:ZBAI_B_scaffold_046:23553:25415:0:1863	94.847	99.8926
BN860_03048g_i:HG316456:279894:281234:0:1341	ZBAI_04204:ZBAI_A_scaffold_045:25650:26990:0:1341	ZBAI_07714:ZBAI_B_scaffold_046:25589:26929:0:1341	95.7494	100
BN860_03070g_j:HG316456:282086:281304:1:783	ZBAI_04205:ZBAI_A_scaffold_045:27841:27059:1:783	ZBAI_07715:ZBAI_B_scaffold_046:27781:26999:1:783	95.6577	100
BN860_00342g_o:HG316456:28290:27574:1:717	ZBAI_01819:ZBAI_A_scaffold_020:74691:73975:1:717	ZBAI_07595:ZBAI_B_scaffold_045:35291:34575:1:717	95.8159	100
BN860_03114g_j:HG316456:286590:287903:0:1314	ZBAI_04207:ZBAI_A_scaffold_045:32344:33993:0:1650	ZBAI_07717:ZBAI_B_scaffold_046:32285:33598:0:1314	98.0213	99.9239
BN860_03136g_j:HG316456:288125:288610:0:486	ZBAI_04208:ZBAI_A_scaffold_045:34215:34700:0:486	ZBAI_07718:ZBAI_B_scaffold_046:33820:34305:0:486	95.0617	100
BN860_03158g_g:HG316456:288748:290049:0:1302	ZBAI_04209:ZBAI_A_scaffold_045:34838:36139:0:1302	ZBAI_07719:ZBAI_B_scaffold_046:34443:35744:0:1302	95.1613	100
BN860_03180g_j:HG316456:290278:292149:0:1872	ZBAI_04210:ZBAI_A_scaffold_045:36359:38230:0:1872	ZBAI_07720:ZBAI_B_scaffold_046:35973:37844:0:1872	94.1774	99.7863
BN860_03202g_j:HG316456:292690:293889:0:1200	ZBAI_04211:ZBAI_A_scaffold_045:38753:39952:0:1200	ZBAI_07721:ZBAI_B_scaffold_046:38384:39583:0:1200	95.4167	99.9167
BN860_00364g_o:HG316456:29350:28730:1:621	ZBAI_01820:ZBAI_A_scaffold_020:75746:75126:1:621	ZBAI_07596:ZBAI_B_scaffold_045:36351:35731:1:621	92.7536	99.839
BN860_03224g_j:HG316456:293966:295093:0:1128	ZBAI_04212:ZBAI_A_scaffold_045:40029:41156:0:1128	ZBAI_07722:ZBAI_B_scaffold_046:39660:40787:0:1128	93.4397	99.9113
BN860_03246g_i:HG316456:295636:295136:1:501	ZBAI_04213:ZBAI_A_scaffold_045:41698:41198:1:501	ZBAI_07723:ZBAI_B_scaffold_046:41330:40830:1:501	94.6108	99.8004
BN860_03334g_i:HG316456:300096:304142:0:4047	ZBAI_04216:ZBAI_A_scaffold_045:46154:50200:0:4047	ZBAI_07726:ZBAI_B_scaffold_046:45790:49836:0:4047	94.5639	99.9506
BN860_03356g_h:HG316456:306077:304176:1:1902	ZBAI_04217:ZBAI_A_scaffold_045:52135:50234:1:1902	ZBAI_07727:ZBAI_B_scaffold_046:51771:49870:1:1902	95.0578	100
BN860_03378g_j:HG316456:308114:310405:0:2292	ZBAI_04218:ZBAI_A_scaffold_045:54295:56586:0:2292	ZBAI_07728:ZBAI_B_scaffold_046:53843:56134:0:2292	96.0297	99.8691
BN860_03422g_j:HG316456:311699:312091:0:393	ZBAI_04219:ZBAI_A_scaffold_045:57875:58267:0:393	ZBAI_07729:ZBAI_B_scaffold_046:57428:57820:0:393	98.2188	99.7455
BN860_03444g_h:HG316456:313287:312708:1:420	ZBAI_04220:ZBAI_A_scaffold_045:59475:58897:1:405	ZBAI_07730:ZBAI_B_scaffold_046:59016:58437:1:405	94.2857	96.4286
BN860_03466g_j:HG316456:314423:315118:0:696	ZBAI_04221:ZBAI_A_scaffold_045:60657:61352:0:696	ZBAI_07731:ZBAI_B_scaffold_046:60152:60847:0:696	94.1092	99.8563
BN860_03488g_g:HG316456:315888:322325:0:6438	ZBAI_04222:ZBAI_A_scaffold_045:62126:68557:0:6432	ZBAI_07732:ZBAI_B_scaffold_046:61654:68085:0:6432	93.3986	99.8447
BN860_03510g_i:HG316456:323628:322471:1:1158	ZBAI_04223:ZBAI_A_scaffold_045:69860:68691:1:1170	ZBAI_07733:ZBAI_B_scaffold_046:69388:68231:1:1158	95.5095	99.8273
BN860_03532g_i:HG316456:325612:323984:1:1629	ZBAI_04224:ZBAI_A_scaffold_045:71793:70216:1:1578	ZBAI_07734:ZBAI_B_scaffold_046:71372:69744:1:1629	92.2038	99.8772
BN860_03554g_i:HG316456:327113:330847:0:3735	ZBAI_04225:ZBAI_A_scaffold_045:73338:77072:0:3735	ZBAI_07735:ZBAI_B_scaffold_046:72873:76607:0:3735	92.9317	99.8929
BN860_03576g_i:HG316456:331146:333752:0:2607	ZBAI_04226:ZBAI_A_scaffold_045:77371:79977:0:2607	ZBAI_07736:ZBAI_B_scaffold_046:76906:79512:0:2607	94.0161	99.9233
BN860_03642g_i:HG316456:338277:339146:0:870	ZBAI_04227:ZBAI_A_scaffold_046:639:1505:0:867	ZBAI_07737:ZBAI_B_scaffold_046:84037:84906:0:870	95.1724	99.8851
BN860_03664g_i:HG316456:340250:339243:1:1008	ZBAI_04228:ZBAI_A_scaffold_046:2596:1589:1:1008	ZBAI_07738:ZBAI_B_scaffold_046:86005:84998:1:1008	95.2381	99.7024
BN860_03686g_h:HG316456:340464:341825:0:1362	ZBAI_04229:ZBAI_A_scaffold_046:2809:4170:0:1362	ZBAI_07739:ZBAI_B_scaffold_046:86219:87580:0:1362	93.9794	99.7063
BN860_03708g_h:HG316456:343659:345380:0:1722	ZBAI_04230:ZBAI_A_scaffold_046:5960:7681:0:1722	ZBAI_07740:ZBAI_B_scaffold_046:89414:91135:0:1722	95.8769	100
BN860_03752g_i:HG316456:349781:347223:1:2559	ZBAI_04232:ZBAI_A_scaffold_046:12220:9662:1:2559	ZBAI_07742:ZBAI_B_scaffold_046:95732:93174:1:2559	94.2165	99.9609
BN860_03774g_i:HG316456:350144:353470:0:3327	ZBAI_04233:ZBAI_A_scaffold_046:12632:15958:0:3327	ZBAI_07743:ZBAI_B_scaffold_046:96131:99457:0:3327	95.3411	100
BN860_03796g_i:HG316456:354193:353519:1:675	ZBAI_04234:ZBAI_A_scaffold_046:16681:16007:1:675	ZBAI_07744:ZBAI_B_scaffold_046:100180:99506:1:675	94.6667	100
BN860_03818g_h:HG316456:354404:355333:0:930	ZBAI_04235:ZBAI_A_scaffold_046:16887:17816:0:930	ZBAI_07745:ZBAI_B_scaffold_046:100391:101320:0:930	93.871	100
BN860_03840g_h:HG316456:355910:356569:0:660	ZBAI_04236:ZBAI_A_scaffold_046:18382:19041:0:660	ZBAI_07746:ZBAI_B_scaffold_046:102085:102744:0:660	96.3636	100
BN860_00430g_q:HG316456:35800:35335:1:318	ZBAI_01822:ZBAI_A_scaffold_021:3340:2880:1:318	ZBAI_07599:ZBAI_B_scaffold_045:43122:42657:1:318	99.0566	100
BN860_03862g_i:HG316456:358040:358906:0:867	ZBAI_04237:ZBAI_A_scaffold_046:20667:21533:0:867	ZBAI_07747:ZBAI_B_scaffold_046:104215:105201:0:987	98.0392	92.9642
BN860_03884g_i:HG316456:359091:362321:0:3231	ZBAI_04238:ZBAI_A_scaffold_046:21718:24948:0:3231	ZBAI_07748:ZBAI_B_scaffold_046:105448:108678:0:3231	94.9242	99.8762
BN860_03906g_h:HG316456:363069:362443:1:627	ZBAI_04239:ZBAI_A_scaffold_046:25697:25071:1:627	ZBAI_07749:ZBAI_B_scaffold_046:109426:108800:1:627	95.5343	100
BN860_03928g_e:HG316456:363223:364092:0:870	ZBAI_04240:ZBAI_A_scaffold_046:25853:26719:0:867	ZBAI_07750:ZBAI_B_scaffold_046:109580:110449:0:870	91.6092	99.7701
BN860_03950g_g:HG316456:368936:364110:1:4827	ZBAI_04241:ZBAI_A_scaffold_046:31563:26737:1:4827	ZBAI_07751:ZBAI_B_scaffold_046:115293:110467:1:4827	93.4742	99.8964
BN860_03972g_h:HG316456:369210:371171:0:1962	ZBAI_04242:ZBAI_A_scaffold_046:31830:33794:0:1965	ZBAI_07752:ZBAI_B_scaffold_046:115567:117528:0:1962	92.2528	99.949
BN860_00452g_o:HG316456:37067:37978:0:912	ZBAI_01823:ZBAI_A_scaffold_021:4608:5519:0:912	ZBAI_07600:ZBAI_B_scaffold_045:44375:45286:0:912	93.9693	100
BN860_03994g_i:HG316456:371673:379271:0:7599	ZBAI_04243:ZBAI_A_scaffold_046:34308:41909:0:7602	ZBAI_07753:ZBAI_B_scaffold_046:118046:125635:0:7590	94.394	99.8289
BN860_04016g_i:HG316456:379757:382600:0:2844	ZBAI_04244:ZBAI_A_scaffold_046:42687:45530:0:2844	ZBAI_07754:ZBAI_B_scaffold_046:126121:128964:0:2844	95.6048	99.9648
BN860_04060g_h:HG316456:384353:383835:1:519	ZBAI_04246:ZBAI_A_scaffold_046:47278:46760:1:519	ZBAI_07756:ZBAI_B_scaffold_046:130717:130199:1:519	93.6416	100
BN860_04082g_h:HG316456:384584:386386:0:1803	ZBAI_04247:ZBAI_A_scaffold_046:47508:49307:0:1800	ZBAI_07757:ZBAI_B_scaffold_046:130948:132750:0:1803	94.6755	99.8891
BN860_04104g_h:HG316456:387251:386469:1:783	ZBAI_04248:ZBAI_A_scaffold_046:50175:49393:1:783	ZBAI_07758:ZBAI_B_scaffold_046:133615:132833:1:783	94.3806	100
BN860_04148g_h:HG316456:388519:387752:1:768	ZBAI_04249:ZBAI_A_scaffold_046:51441:50674:1:768	ZBAI_07759:ZBAI_B_scaffold_046:134882:134115:1:768	93.75	99.7396
BN860_04192g_h:HG316456:390410:391648:0:1239	ZBAI_04250:ZBAI_A_scaffold_046:53388:54626:0:1239	ZBAI_07760:ZBAI_B_scaffold_046:136772:138010:0:1239	94.2696	100
BN860_04236g_g:HG316456:396361:394234:1:2091	ZBAI_04252:ZBAI_A_scaffold_046:59418:57259:1:2160	ZBAI_07762:ZBAI_B_scaffold_046:142791:140635:1:2157	95.3611	99.9522
BN860_04258g_h:HG316456:398078:397152:1:927	ZBAI_04253:ZBAI_A_scaffold_046:61147:60221:1:927	ZBAI_07763:ZBAI_B_scaffold_046:144508:143582:1:927	95.1456	99.8921
BN860_00100g_y:HG316456:4:779:0:723	ZBAI_01809:ZBAI_A_scaffold_020:42425:43972:0:1548	ZBAI_07585:ZBAI_B_scaffold_045:6103:7650:0:1548	93.9142	98.7552
BN860_04324g_h:HG316456:401932:400553:1:1380	ZBAI_04255:ZBAI_A_scaffold_046:64751:63399:1:1353	ZBAI_07765:ZBAI_B_scaffold_046:148344:146992:1:1353	93.4783	97.971
BN860_04368g_h:HG316456:406201:408117:0:1917	ZBAI_04258:ZBAI_A_scaffold_046:69302:71218:0:1917	ZBAI_07767:ZBAI_B_scaffold_046:153041:155142:0:2061	96.2963	99.6348
BN860_04478g_h:HG316456:414615:413644:1:972	ZBAI_04262:ZBAI_A_scaffold_046:77794:76823:1:972	ZBAI_07771:ZBAI_B_scaffold_046:161682:160711:1:972	95.3704	100
BN860_04500g_h:HG316456:415848:416585:0:738	ZBAI_04263:ZBAI_A_scaffold_046:79071:79808:0:738	ZBAI_07772:ZBAI_B_scaffold_046:162916:163653:0:738	95.122	99.8645
BN860_04522g_h:HG316456:416945:418312:0:1368	ZBAI_04264:ZBAI_A_scaffold_046:80170:81537:0:1368	ZBAI_07773:ZBAI_B_scaffold_046:164013:165380:0:1368	94.883	99.9269
BN860_04544g_g:HG316456:418796:419443:0:648	ZBAI_04265:ZBAI_A_scaffold_046:82026:82673:0:648	ZBAI_07774:ZBAI_B_scaffold_046:165864:166511:0:648	95.216	100
BN860_04566g_h:HG316456:420482:419733:1:750	ZBAI_04266:ZBAI_A_scaffold_046:83713:82964:1:750	ZBAI_07775:ZBAI_B_scaffold_046:167550:166801:1:750	92.5333	99.8667
BN860_04588g_g:HG316456:423006:421234:1:1773	ZBAI_04267:ZBAI_A_scaffold_046:86241:84487:1:1755	ZBAI_07776:ZBAI_B_scaffold_046:170074:168302:1:1773	95.4879	99.8308
BN860_00474g_o:HG316456:42413:38022:1:4392	ZBAI_01824:ZBAI_A_scaffold_021:9954:5563:1:4392	ZBAI_07601:ZBAI_B_scaffold_045:49721:45330:1:4392	94.6494	99.9089
BN860_04610g_g:HG316456:424463:425572:0:1110	ZBAI_04268:ZBAI_A_scaffold_046:87693:88802:0:1110	ZBAI_07777:ZBAI_B_scaffold_046:171566:172675:0:1110	95.7658	100
BN860_04632g_g:HG316456:425854:427509:0:1656	ZBAI_04269:ZBAI_A_scaffold_046:89111:90766:0:1656	ZBAI_07778:ZBAI_B_scaffold_046:172988:174643:0:1656	94.8671	100
BN860_04654g_e:HG316456:429116:427665:1:1452	ZBAI_04270:ZBAI_A_scaffold_046:92403:90952:1:1452	ZBAI_07779:ZBAI_B_scaffold_046:176286:174835:1:1452	96.281	99.9311
BN860_04676g_g:HG316456:429434:430096:0:663	ZBAI_04271:ZBAI_A_scaffold_046:92722:93384:0:663	ZBAI_07780:ZBAI_B_scaffold_046:176604:177266:0:663	91.5535	100
BN860_04698g_g:HG316456:430312:431730:0:1419	ZBAI_04272:ZBAI_A_scaffold_046:93601:95019:0:1419	ZBAI_07781:ZBAI_B_scaffold_046:177483:178901:0:1419	95.1374	99.9295
BN860_04742g_g:HG316456:434230:435969:0:1740	ZBAI_04274:ZBAI_A_scaffold_046:97539:99281:0:1743	ZBAI_07783:ZBAI_B_scaffold_046:181405:183132:0:1728	95.2874	99.1379
BN860_04764g_g:HG316456:436765:436022:1:744	ZBAI_04275:ZBAI_A_scaffold_046:100074:99331:1:744	ZBAI_07784:ZBAI_B_scaffold_046:183928:183185:1:744	93.1452	100
BN860_04786g_g:HG316456:439292:437370:1:1923	ZBAI_04276:ZBAI_A_scaffold_046:102598:100676:1:1923	ZBAI_07785:ZBAI_B_scaffold_046:186455:184533:1:1923	94.5398	99.896
BN860_04808g_g:HG316456:440582:439488:1:1095	ZBAI_04277:ZBAI_A_scaffold_046:103896:102802:1:1095	ZBAI_07786:ZBAI_B_scaffold_046:187745:186651:1:1095	93.8813	99.9087
BN860_04830g_f:HG316456:440974:444225:0:3252	ZBAI_04278:ZBAI_A_scaffold_046:104498:107749:0:3252	ZBAI_07787:ZBAI_B_scaffold_046:188171:191422:0:3252	95.08	99.9692
BN860_00496g_p:HG316456:44276:49405:0:5130	ZBAI_01825:ZBAI_A_scaffold_021:11739:16862:0:5124	ZBAI_07602:ZBAI_B_scaffold_045:51584:56713:0:5130	93.3138	99.961
BN860_00144g_w:HG316456:4446:5468:0:1023	ZBAI_01810:ZBAI_A_scaffold_020:48869:49891:0:1023	ZBAI_07586:ZBAI_B_scaffold_045:11313:12335:0:1023	94.9169	100
BN860_04874g_g:HG316456:446099:445041:1:1059	ZBAI_04280:ZBAI_A_scaffold_046:109623:108565:1:1059	ZBAI_07789:ZBAI_B_scaffold_046:193296:192238:1:1059	95.2786	100
BN860_04896g_g:HG316456:446235:447578:0:1344	ZBAI_04281:ZBAI_A_scaffold_046:109759:111102:0:1344	ZBAI_07790:ZBAI_B_scaffold_046:193432:194775:0:1344	94.7917	99.8512
BN860_04918g_g:HG316456:448256:447624:1:633	ZBAI_04282:ZBAI_A_scaffold_046:111778:111146:1:633	ZBAI_07791:ZBAI_B_scaffold_046:195453:194821:1:633	94.7867	99.842
BN860_04962g_g:HG316456:449433:450887:0:1455	ZBAI_04284:ZBAI_A_scaffold_046:112954:114408:0:1455	ZBAI_07793:ZBAI_B_scaffold_046:196628:198082:0:1455	94.6392	99.9313
BN860_04984g_g:HG316456:451304:452413:0:1110	ZBAI_04285:ZBAI_A_scaffold_046:114829:115938:0:1110	ZBAI_07794:ZBAI_B_scaffold_046:198499:199608:0:1110	94.955	99.9099
BN860_05006g_g:HG316456:453572:452451:1:1122	ZBAI_04286:ZBAI_A_scaffold_046:117097:115976:1:1122	ZBAI_07795:ZBAI_B_scaffold_046:200767:199646:1:1122	95.2763	99.9109
BN860_05028g_g:HG316456:453936:455411:0:1476	ZBAI_04287:ZBAI_A_scaffold_046:117469:118950:0:1482	ZBAI_07796:ZBAI_B_scaffold_046:201131:202606:0:1476	94.6477	99.8645
BN860_05050g_f:HG316456:455986:455540:1:447	ZBAI_04288:ZBAI_A_scaffold_046:119488:119042:1:447	ZBAI_07797:ZBAI_B_scaffold_046:203181:202735:1:447	95.7494	100
BN860_05072g_f:HG316456:457121:456681:1:441	ZBAI_04289:ZBAI_A_scaffold_046:120622:120182:1:441	ZBAI_07798:ZBAI_B_scaffold_046:204317:203877:1:441	97.2789	100
BN860_05094g_g:HG316456:457428:460217:0:2790	ZBAI_04290:ZBAI_A_scaffold_046:120930:123713:0:2784	ZBAI_07799:ZBAI_B_scaffold_046:204624:207413:0:2790	94.3728	99.9283
BN860_05116g_f:HG316456:460672:462849:0:2178	ZBAI_04291:ZBAI_A_scaffold_046:124172:126349:0:2178	ZBAI_07800:ZBAI_B_scaffold_046:207868:210045:0:2178	94.9495	99.9082
BN860_05138g_g:HG316456:463089:464729:0:1641	ZBAI_04292:ZBAI_A_scaffold_046:126605:128236:0:1632	ZBAI_07801:ZBAI_B_scaffold_046:210294:211925:0:1632	95.1859	99.3906
BN860_05160g_f:HG316456:466294:464852:1:1443	ZBAI_04293:ZBAI_A_scaffold_046:129803:128361:1:1443	ZBAI_07802:ZBAI_B_scaffold_046:213490:212048:1:1443	94.8718	99.8614
BN860_05182g_g:HG316456:468087:466486:1:1602	ZBAI_04294:ZBAI_A_scaffold_046:131596:129995:1:1602	ZBAI_07803:ZBAI_B_scaffold_046:215283:213682:1:1602	94.6317	99.9376
BN860_05204g_g:HG316456:469481:470125:0:645	ZBAI_04295:ZBAI_A_scaffold_046:132998:133642:0:645	ZBAI_07804:ZBAI_B_scaffold_046:216677:217321:0:645	97.0543	100
BN860_05226g_f:HG316456:473713:470222:1:3492	ZBAI_04296:ZBAI_A_scaffold_046:137229:133738:1:3492	ZBAI_07805:ZBAI_B_scaffold_046:220909:217418:1:3492	95.5326	99.9714
BN860_05248g_f:HG316456:474880:473912:1:969	ZBAI_04297:ZBAI_A_scaffold_046:138423:137428:1:996	ZBAI_07806:ZBAI_B_scaffold_046:222061:221108:1:954	92.0537	95.9752
BN860_05314g_f:HG316456:477355:478083:0:729	ZBAI_04298:ZBAI_A_scaffold_046:140961:141698:0:738	ZBAI_07807:ZBAI_B_scaffold_046:224597:225334:0:738	95.6104	99.8628
BN860_05336g_f:HG316456:478322:482728:0:4407	ZBAI_04299:ZBAI_A_scaffold_046:141942:146375:0:4434	ZBAI_07808:ZBAI_B_scaffold_046:225573:230030:0:4458	92.7615	99.9773
BN860_05358g_f:HG316456:486564:482887:1:3678	ZBAI_04300:ZBAI_A_scaffold_046:150208:146531:1:3678	ZBAI_07809:ZBAI_B_scaffold_046:233866:230189:1:3678	94.4263	99.8097
BN860_05402g_f:HG316456:489652:488408:1:1245	ZBAI_04302:ZBAI_A_scaffold_046:155351:154107:1:1245	ZBAI_07810:ZBAI_B_scaffold_046:236999:235755:1:1245	95.9839	100
BN860_05424g_f:HG316456:490284:492026:0:1743	ZBAI_04303:ZBAI_A_scaffold_046:155982:157730:0:1749	ZBAI_07811:ZBAI_B_scaffold_046:237631:239373:0:1743	93.2301	100
BN860_05446g_f:HG316456:494093:492111:1:1983	ZBAI_04304:ZBAI_A_scaffold_046:159759:157813:1:1947	ZBAI_07812:ZBAI_B_scaffold_046:241440:239458:1:1983	93.0913	99.9496
BN860_05468g_e:HG316456:495645:495220:1:426	ZBAI_04305:ZBAI_A_scaffold_046:161285:160860:1:426	ZBAI_07813:ZBAI_B_scaffold_046:242992:242567:1:426	95.7746	99.7653
BN860_05490g_e:HG316456:496551:495919:1:633	ZBAI_04306:ZBAI_A_scaffold_046:162190:161558:1:633	ZBAI_07814:ZBAI_B_scaffold_046:244089:243457:1:633	96.0506	99.684
BN860_05512g_f:HG316456:496706:498400:0:1695	ZBAI_04307:ZBAI_A_scaffold_046:162350:164062:0:1713	ZBAI_07815:ZBAI_B_scaffold_046:244257:245969:0:1713	93.8053	99.823
BN860_05534g_e:HG316456:500923:498500:1:2424	ZBAI_04308:ZBAI_A_scaffold_046:166585:164162:1:2424	ZBAI_07816:ZBAI_B_scaffold_046:248492:246069:1:2424	94.8845	99.835
BN860_05600g_f:HG316456:503744:503307:1:438	ZBAI_04310:ZBAI_A_scaffold_046:169516:169031:1:486	ZBAI_07818:ZBAI_B_scaffold_046:251346:250909:1:438	95.8904	100
BN860_05622g_f:HG316456:504639:506510:0:1872	ZBAI_04311:ZBAI_A_scaffold_046:170382:172253:0:1872	ZBAI_07819:ZBAI_B_scaffold_046:252276:254147:0:1872	92.4145	100
BN860_00518g_p:HG316456:50610:49585:1:1026	ZBAI_01826:ZBAI_A_scaffold_021:18075:17050:1:1026	ZBAI_07603:ZBAI_B_scaffold_045:57918:56893:1:1026	92.3002	99.9025
BN860_00540g_n:HG316456:50785:52413:0:1629	ZBAI_01827:ZBAI_A_scaffold_021:18454:20082:0:1629	ZBAI_07604:ZBAI_B_scaffold_045:58131:59759:0:1629	94.1068	100
BN860_05644g_f:HG316456:508402:506636:1:1767	ZBAI_04312:ZBAI_A_scaffold_046:174144:172381:1:1764	ZBAI_07820:ZBAI_B_scaffold_046:256039:254273:1:1767	93.322	99.9434
BN860_05666g_e:HG316456:508948:511602:0:2655	ZBAI_04313:ZBAI_A_scaffold_046:174678:177332:0:2655	ZBAI_07821:ZBAI_B_scaffold_046:256585:259239:0:2655	94.8023	99.9623
BN860_05688g_d:HG316456:511768:513513:0:1746	ZBAI_04314:ZBAI_A_scaffold_046:177498:179243:0:1746	ZBAI_07822:ZBAI_B_scaffold_046:259405:261150:0:1746	94.6735	99.9427
BN860_05710g_e:HG316456:514487:513594:1:894	ZBAI_04315:ZBAI_A_scaffold_046:180223:179330:1:894	ZBAI_07823:ZBAI_B_scaffold_046:262123:261230:1:894	92.7293	100
BN860_05754g_e:HG316456:517399:516431:1:969	ZBAI_04317:ZBAI_A_scaffold_046:183149:182181:1:969	ZBAI_07825:ZBAI_B_scaffold_046:265035:264067:1:969	93.808	99.7936
BN860_05776g_e:HG316456:518304:517549:1:756	ZBAI_04318:ZBAI_A_scaffold_046:184054:183299:1:756	ZBAI_07826:ZBAI_B_scaffold_046:265940:265185:1:756	91.0053	100
BN860_05798g_e:HG316456:519754:522180:0:2427	ZBAI_04319:ZBAI_A_scaffold_046:185552:187963:0:2412	ZBAI_07827:ZBAI_B_scaffold_046:267405:269816:0:2412	93.6959	99.2995
BN860_05820g_e:HG316456:523270:522215:1:1056	ZBAI_04320:ZBAI_A_scaffold_046:189052:187997:1:1056	ZBAI_07828:ZBAI_B_scaffold_046:270906:269851:1:1056	94.6023	99.8106
BN860_05842g_e:HG316456:524172:523447:1:726	ZBAI_04321:ZBAI_A_scaffold_046:189956:189231:1:726	ZBAI_07829:ZBAI_B_scaffold_046:271808:271083:1:726	93.9394	99.7245
BN860_05864g_e:HG316456:524453:524716:0:264	ZBAI_04322:ZBAI_A_scaffold_046:190236:190499:0:264	ZBAI_07830:ZBAI_B_scaffold_046:272089:272526:0:438	95.0758	100
BN860_05886g_d:HG316456:524847:525779:0:933	ZBAI_04323:ZBAI_A_scaffold_046:190630:191562:0:933	ZBAI_07831:ZBAI_B_scaffold_046:272657:273589:0:933	95.1768	100
BN860_05908g_e:HG316456:526176:527363:0:1188	ZBAI_04324:ZBAI_A_scaffold_046:191951:193141:0:1191	ZBAI_07832:ZBAI_B_scaffold_046:273986:275173:0:1188	93.771	100
BN860_05930g_e:HG316456:527491:529923:0:2433	ZBAI_04325:ZBAI_A_scaffold_046:193271:195703:0:2433	ZBAI_07833:ZBAI_B_scaffold_046:275307:277733:0:2427	94.8623	99.7534
BN860_05974g_e:HG316456:530581:532659:0:2079	ZBAI_04327:ZBAI_A_scaffold_046:196353:198431:0:2079	ZBAI_07834:ZBAI_B_scaffold_046:278391:280469:0:2079	92.4964	99.9519
BN860_05996g_e:HG316456:533107:532703:1:405	ZBAI_04328:ZBAI_A_scaffold_046:198879:198475:1:405	ZBAI_07835:ZBAI_B_scaffold_046:280917:280513:1:405	93.0864	100
BN860_06018g_d:HG316456:533947:535299:0:1353	ZBAI_01978:ZBAI_A_scaffold_023:72234:73586:0:1353	ZBAI_07836:ZBAI_B_scaffold_046:281757:283109:0:1353	94.1611	100
BN860_06040g_e:HG316456:535466:536689:0:1224	ZBAI_01979:ZBAI_A_scaffold_023:73758:74981:0:1224	ZBAI_07837:ZBAI_B_scaffold_046:283276:284499:0:1224	95.5065	99.9183
BN860_06062g_e:HG316456:538291:536723:1:1569	ZBAI_01980:ZBAI_A_scaffold_023:76583:75015:1:1569	ZBAI_07838:ZBAI_B_scaffold_046:286101:284533:1:1569	95.1562	100
BN860_06084g_e:HG316456:540242:538461:1:1782	ZBAI_01981:ZBAI_A_scaffold_023:78536:76755:1:1782	ZBAI_07839:ZBAI_B_scaffold_046:288052:286271:1:1782	94.2761	99.9439
BN860_06106g_e:HG316456:540737:541948:0:1212	ZBAI_01982:ZBAI_A_scaffold_023:78978:80240:0:1263	ZBAI_07840:ZBAI_B_scaffold_046:288529:289758:0:1230	92.1617	99.835
BN860_06128g_e:HG316456:544388:541980:1:2409	ZBAI_01983:ZBAI_A_scaffold_023:82674:80266:1:2409	ZBAI_07841:ZBAI_B_scaffold_046:292198:289790:1:2409	93.8979	99.9585
BN860_06150g_e:HG316456:546481:547476:0:996	ZBAI_01984:ZBAI_A_scaffold_023:84913:85908:0:996	ZBAI_07842:ZBAI_B_scaffold_046:294315:295310:0:996	95.9839	99.7992
BN860_06172g_e:HG316456:548232:548918:0:687	ZBAI_01985:ZBAI_A_scaffold_023:86666:87352:0:687	ZBAI_07843:ZBAI_B_scaffold_046:296066:296752:0:687	95.1965	100
BN860_06194g_e:HG316456:549026:550414:0:1389	ZBAI_01986:ZBAI_A_scaffold_023:87462:88850:0:1389	ZBAI_07844:ZBAI_B_scaffold_046:296860:298248:0:1389	94.4564	99.928
BN860_06216g_e:HG316456:551103:552083:0:981	ZBAI_01987:ZBAI_A_scaffold_023:89533:90513:0:981	ZBAI_07845:ZBAI_B_scaffold_046:298937:299917:0:981	95.9225	99.8981
BN860_06238g_d:HG316456:552887:552193:1:669	ZBAI_01988:ZBAI_A_scaffold_023:91344:90622:1:723	ZBAI_07846:ZBAI_B_scaffold_046:300749:300027:1:723	95.6652	100
BN860_06282g_d:HG316456:555524:556303:0:780	ZBAI_01990:ZBAI_A_scaffold_023:94209:94985:0:777	ZBAI_07848:ZBAI_B_scaffold_046:303452:304231:0:780	95.1282	99.8718
BN860_06304g_e:HG316456:556990:556568:1:423	ZBAI_01991:ZBAI_A_scaffold_023:95670:95248:1:423	ZBAI_07849:ZBAI_B_scaffold_046:304918:304496:1:423	97.1631	100
BN860_06326g_d:HG316456:558436:558972:0:537	ZBAI_01992:ZBAI_A_scaffold_023:97274:97810:0:537	ZBAI_07850:ZBAI_B_scaffold_046:306362:306898:0:537	94.5996	100
BN860_06348g_d:HG316456:559156:560580:0:1425	ZBAI_01993:ZBAI_A_scaffold_023:97986:99410:0:1425	ZBAI_07851:ZBAI_B_scaffold_046:307082:308506:0:1425	96.2807	100
BN860_06370g_d:HG316456:560787:562293:0:1443	ZBAI_01994:ZBAI_A_scaffold_023:99657:101120:0:1464	ZBAI_07852:ZBAI_B_scaffold_046:308825:310219:0:1395	94.8025	96.6043
BN860_06414g_d:HG316456:562661:563266:0:606	ZBAI_01995:ZBAI_A_scaffold_023:101488:102093:0:606	ZBAI_07853:ZBAI_B_scaffold_046:310587:311192:0:606	93.3993	99.835
BN860_06436g_d:HG316456:563700:563305:1:396	ZBAI_01996:ZBAI_A_scaffold_023:102528:102133:1:396	ZBAI_07854:ZBAI_B_scaffold_046:311626:311231:1:396	94.9495	99.7475
BN860_06458g_d:HG316456:563856:564182:0:327	ZBAI_01997:ZBAI_A_scaffold_023:102685:103011:0:327	ZBAI_07855:ZBAI_B_scaffold_046:311783:312109:0:327	95.107	100
BN860_06480g_d:HG316456:566470:564302:1:2169	ZBAI_01998:ZBAI_A_scaffold_023:105293:103125:1:2169	ZBAI_07856:ZBAI_B_scaffold_046:314397:312229:1:2169	95.9889	99.9539
BN860_06524g_c:HG316456:571251:568903:1:2349	ZBAI_02001:ZBAI_A_scaffold_023:110060:107712:1:2349	ZBAI_07859:ZBAI_B_scaffold_046:319179:316831:1:2349	94.2954	99.9574
BN860_06546g_d:HG316456:572939:571494:1:1446	ZBAI_02002:ZBAI_A_scaffold_023:111756:110299:1:1458	ZBAI_07860:ZBAI_B_scaffold_046:320867:319422:1:1446	94.7441	100
BN860_06590g_c:HG316456:575409:574177:1:1233	ZBAI_02004:ZBAI_A_scaffold_023:114210:112978:1:1233	ZBAI_07862:ZBAI_B_scaffold_046:323337:322105:1:1233	93.1873	99.9189
BN860_06612g_c:HG316456:575548:575895:0:348	ZBAI_02005:ZBAI_A_scaffold_023:114352:114699:0:348	ZBAI_07863:ZBAI_B_scaffold_046:323476:323823:0:348	95.1149	99.7126
BN860_06634g_d:HG316456:576093:577130:0:1038	ZBAI_02006:ZBAI_A_scaffold_023:114898:115935:0:1038	ZBAI_07864:ZBAI_B_scaffold_046:324021:325058:0:1038	95.3757	100
BN860_06656g_d:HG316456:577931:577215:1:717	ZBAI_02007:ZBAI_A_scaffold_023:116735:116019:1:717	ZBAI_07865:ZBAI_B_scaffold_046:325859:325143:1:717	94.9791	100
BN860_06700g_d:HG316456:584320:582263:1:2058	ZBAI_02009:ZBAI_A_scaffold_023:123115:121058:1:2058	ZBAI_07868:ZBAI_B_scaffold_047:5652:3595:1:2058	95.3839	100
BN860_06722g_d:HG316456:585205:584555:1:651	ZBAI_02010:ZBAI_A_scaffold_023:123982:123332:1:651	ZBAI_07869:ZBAI_B_scaffold_047:6743:6093:1:651	94.7773	99.8464
BN860_06744g_c:HG316456:585562:585263:1:300	ZBAI_02011:ZBAI_A_scaffold_023:124339:124040:1:300	ZBAI_07870:ZBAI_B_scaffold_047:7100:6801:1:300	97.3333	100
BN860_06788g_c:HG316456:587247:589013:0:1767	ZBAI_02012:ZBAI_A_scaffold_023:126004:127770:0:1767	ZBAI_07871:ZBAI_B_scaffold_047:8785:10551:0:1767	94.7368	100
BN860_06810g_d:HG316456:589247:590956:0:1710	ZBAI_02013:ZBAI_A_scaffold_023:128001:129710:0:1710	ZBAI_07872:ZBAI_B_scaffold_047:10785:12494:0:1710	95.9649	100
BN860_06832g_d:HG316456:591199:593289:0:2091	ZBAI_02014:ZBAI_A_scaffold_023:129954:132044:0:2091	ZBAI_07873:ZBAI_B_scaffold_047:12737:14827:0:2091	96.3176	99.9044
BN860_00584g_p:HG316456:59267:60790:0:1524	ZBAI_01829:ZBAI_A_scaffold_021:26792:28324:0:1533	ZBAI_07607:ZBAI_B_scaffold_045:66800:68323:0:1524	92.4541	99.7375
BN860_06876g_d:HG316456:595612:597345:0:1734	ZBAI_02016:ZBAI_A_scaffold_023:134371:136104:0:1734	ZBAI_07874:ZBAI_B_scaffold_047:17150:18883:0:1734	94.8097	100
BN860_06898g_c:HG316456:597856:597410:1:447	ZBAI_02017:ZBAI_A_scaffold_023:136614:136168:1:447	ZBAI_07875:ZBAI_B_scaffold_047:19394:18948:1:447	93.736	99.7763
BN860_06920g_d:HG316456:598362:600869:0:2508	ZBAI_02018:ZBAI_A_scaffold_023:137119:139626:0:2508	ZBAI_07876:ZBAI_B_scaffold_047:19898:22405:0:2508	95.2153	99.8405
BN860_06942g_c:HG316456:601161:602156:0:996	ZBAI_02019:ZBAI_A_scaffold_023:139920:140915:0:996	ZBAI_07877:ZBAI_B_scaffold_047:22698:23693:0:996	96.3855	99.8996
BN860_06964g_d:HG316456:602364:603392:0:1029	ZBAI_02020:ZBAI_A_scaffold_023:141122:142147:0:1026	ZBAI_07878:ZBAI_B_scaffold_047:23901:24929:0:1029	94.0719	99.9028
BN860_06986g_d:HG316456:604032:603394:1:639	ZBAI_02021:ZBAI_A_scaffold_023:142787:142149:1:639	ZBAI_07879:ZBAI_B_scaffold_047:25569:24931:1:639	93.1142	99.8435
BN860_07008g_d:HG316456:606219:604213:1:2007	ZBAI_02022:ZBAI_A_scaffold_023:144974:142968:1:2007	ZBAI_07880:ZBAI_B_scaffold_047:27756:25750:1:2007	95.1669	99.8007
BN860_07074g_d:HG316456:609487:609990:0:504	ZBAI_02024:ZBAI_A_scaffold_023:148283:148786:0:504	ZBAI_07882:ZBAI_B_scaffold_047:31066:31569:0:504	96.627	100
BN860_07118g_d:HG316456:612749:611220:1:1530	ZBAI_02026:ZBAI_A_scaffold_023:151712:150015:1:1698	ZBAI_07884:ZBAI_B_scaffold_047:34328:32799:1:1530	95.6209	99.9346
BN860_07140g_d:HG316456:614136:613069:1:1068	ZBAI_02027:ZBAI_A_scaffold_023:153257:152190:1:1068	ZBAI_07885:ZBAI_B_scaffold_047:35715:34648:1:1068	95.5056	100
BN860_07162g_c:HG316456:615416:614280:1:1137	ZBAI_02028:ZBAI_A_scaffold_023:154541:153405:1:1137	ZBAI_07886:ZBAI_B_scaffold_047:36995:35859:1:1137	95.5145	99.912
BN860_07206g_d:HG316456:617313:618911:0:1599	ZBAI_02029:ZBAI_A_scaffold_023:156371:157972:0:1602	ZBAI_07887:ZBAI_B_scaffold_047:38899:40497:0:1599	94.7467	100
BN860_07228g_d:HG316456:620021:621154:0:1134	ZBAI_02030:ZBAI_A_scaffold_023:158922:160052:0:1131	ZBAI_07888:ZBAI_B_scaffold_047:41607:42740:0:1134	96.2081	100
BN860_07250g_d:HG316456:621453:623201:0:1749	ZBAI_02031:ZBAI_A_scaffold_023:160357:162105:0:1749	ZBAI_07889:ZBAI_B_scaffold_047:43039:44787:0:1749	91.4237	99.7713
BN860_07272g_d:HG316456:624204:623254:1:951	ZBAI_02032:ZBAI_A_scaffold_023:163144:162194:1:951	ZBAI_07890:ZBAI_B_scaffold_047:45820:44870:1:951	94.4269	100
BN860_07338g_d:HG316456:628972:628088:1:885	ZBAI_02035:ZBAI_A_scaffold_024:2149:1265:1:885	ZBAI_07892:ZBAI_B_scaffold_047:51038:50154:1:885	95.5932	99.548
BN860_07360g_d:HG316456:629409:630071:0:663	ZBAI_02036:ZBAI_A_scaffold_024:2793:3455:0:663	ZBAI_07893:ZBAI_B_scaffold_047:51509:52171:0:663	95.0226	99.8492
BN860_07382g_d:HG316456:631338:630058:1:1281	ZBAI_02037:ZBAI_A_scaffold_024:4722:3442:1:1281	ZBAI_07894:ZBAI_B_scaffold_047:53438:52158:1:1281	93.3646	99.9219
BN860_07404g_c:HG316456:631491:632609:0:1119	ZBAI_02038:ZBAI_A_scaffold_024:4877:5992:0:1116	ZBAI_07895:ZBAI_B_scaffold_047:53591:54709:0:1119	92.7614	100
BN860_07426g_d:HG316456:634268:632736:1:1533	ZBAI_02039:ZBAI_A_scaffold_024:7645:6113:1:1533	ZBAI_07896:ZBAI_B_scaffold_047:56368:54836:1:1533	96.347	100
BN860_07448g_d:HG316456:635435:637261:0:1827	ZBAI_02040:ZBAI_A_scaffold_024:8839:10665:0:1827	ZBAI_07897:ZBAI_B_scaffold_047:57570:59396:0:1827	94.3623	99.9453
BN860_00650g_o:HG316456:63669:64490:0:822	ZBAI_01830:ZBAI_A_scaffold_021:31025:31846:0:822	ZBAI_07609:ZBAI_B_scaffold_045:71201:72022:0:822	97.0803	99.8783
BN860_07470g_d:HG316456:637628:638971:0:1344	ZBAI_02041:ZBAI_A_scaffold_024:11028:12371:0:1344	ZBAI_07898:ZBAI_B_scaffold_047:59763:61106:0:1344	94.2708	100
BN860_07492g_c:HG316456:639396:641894:0:2499	ZBAI_02042:ZBAI_A_scaffold_024:12840:15507:0:2643	ZBAI_07899:ZBAI_B_scaffold_047:61531:64029:0:2499	95.2381	99.88
BN860_07514g_c:HG316456:642146:643834:0:1689	ZBAI_02043:ZBAI_A_scaffold_024:15770:17458:0:1689	ZBAI_07900:ZBAI_B_scaffold_047:64281:65969:0:1689	94.1978	99.8816
BN860_07558g_c:HG316456:644931:646247:0:1317	ZBAI_02045:ZBAI_A_scaffold_024:18554:19864:0:1311	ZBAI_07902:ZBAI_B_scaffold_047:67066:68382:0:1317	94.4571	99.9241
BN860_07580g_d:HG316456:650008:646379:1:3630	ZBAI_02046:ZBAI_A_scaffold_024:23594:19998:1:3597	ZBAI_07903:ZBAI_B_scaffold_047:72143:68514:1:3630	92.9201	99.9725
BN860_07602g_c:HG316456:652590:650416:1:2175	ZBAI_02047:ZBAI_A_scaffold_024:26176:24002:1:2175	ZBAI_07904:ZBAI_B_scaffold_047:74725:72551:1:2175	96.8276	99.954
BN860_00672g_n:HG316456:65343:64636:1:708	ZBAI_01831:ZBAI_A_scaffold_021:32672:31965:1:708	ZBAI_07610:ZBAI_B_scaffold_045:72863:72156:1:708	92.7966	99.7175
BN860_07624g_d:HG316456:654614:653103:1:1512	ZBAI_02048:ZBAI_A_scaffold_024:28370:26856:1:1515	ZBAI_07905:ZBAI_B_scaffold_047:76749:75238:1:1512	93.1217	100
BN860_00694g_p:HG316456:65512:66438:0:927	ZBAI_01832:ZBAI_A_scaffold_021:32846:33772:0:927	ZBAI_07611:ZBAI_B_scaffold_045:73032:73958:0:927	93.7433	99.7843
BN860_07646g_c:HG316456:655375:660297:0:4923	ZBAI_02049:ZBAI_A_scaffold_024:29150:34093:0:4944	ZBAI_07906:ZBAI_B_scaffold_047:77510:82432:0:4923	92.7889	99.9187
BN860_07668g_c:HG316456:661675:660548:1:1128	ZBAI_02050:ZBAI_A_scaffold_024:35464:34337:1:1128	ZBAI_07907:ZBAI_B_scaffold_047:83810:82683:1:1128	95.8333	100
BN860_07690g_c:HG316456:664381:662960:1:1422	ZBAI_02051:ZBAI_A_scaffold_024:38204:36825:1:1380	ZBAI_07908:ZBAI_B_scaffold_047:86553:85174:1:1380	91.5612	94.6554
BN860_07712g_c:HG316456:668329:669768:0:1440	ZBAI_02052:ZBAI_A_scaffold_024:42533:43972:0:1440	ZBAI_07909:ZBAI_B_scaffold_047:90690:92129:0:1440	94.0278	99.9306
BN860_07734g_c:HG316456:671547:669793:1:1755	ZBAI_02053:ZBAI_A_scaffold_024:45752:43998:1:1755	ZBAI_07910:ZBAI_B_scaffold_047:93908:92154:1:1755	94.416	99.886
BN860_07756g_c:HG316456:671784:673907:0:2124	ZBAI_02054:ZBAI_A_scaffold_024:45989:48118:0:2130	ZBAI_07911:ZBAI_B_scaffold_047:94145:96268:0:2124	95.1507	99.9058
BN860_00716g_n:HG316456:67905:66544:1:1362	ZBAI_01072:ZBAI_A_scaffold_013:113895:112567:1:1329	ZBAI_07612:ZBAI_B_scaffold_045:75425:74064:1:1362	90.6021	99.9266
BN860_07800g_c:HG316456:680898:682868:0:1971	ZBAI_02057:ZBAI_A_scaffold_024:55101:57068:0:1968	ZBAI_07913:ZBAI_B_scaffold_047:103259:105229:0:1971	94.1147	99.9493
BN860_07822g_c:HG316456:683084:683623:0:540	ZBAI_02058:ZBAI_A_scaffold_024:57295:57834:0:540	ZBAI_07914:ZBAI_B_scaffold_047:105445:105984:0:540	92.5926	99.8148
BN860_07844g_b:HG316456:687237:683743:1:3495	ZBAI_02059:ZBAI_A_scaffold_024:61448:57954:1:3495	ZBAI_07915:ZBAI_B_scaffold_047:109598:106104:1:3495	95.1645	99.8569
BN860_07866g_c:HG316456:688241:689590:0:1350	ZBAI_02060:ZBAI_A_scaffold_024:62450:63799:0:1350	ZBAI_07916:ZBAI_B_scaffold_047:110602:111951:0:1350	95.3333	99.9259
BN860_07888g_c:HG316456:692582:689709:1:2874	ZBAI_02061:ZBAI_A_scaffold_024:66790:63917:1:2874	ZBAI_07917:ZBAI_B_scaffold_047:114943:112070:1:2874	95.5115	99.8608
BN860_07910g_c:HG316456:693663:694550:0:888	ZBAI_02062:ZBAI_A_scaffold_024:67871:68758:0:888	ZBAI_07918:ZBAI_B_scaffold_047:116024:116911:0:888	95.7207	100
BN860_07932g_b:HG316456:695799:694618:1:1182	ZBAI_02063:ZBAI_A_scaffold_024:70008:68827:1:1182	ZBAI_07919:ZBAI_B_scaffold_047:118160:116979:1:1182	97.8849	100
BN860_07954g_c:HG316456:697854:698945:0:1092	ZBAI_02064:ZBAI_A_scaffold_024:72102:73193:0:1092	ZBAI_07920:ZBAI_B_scaffold_047:120215:121306:0:1092	94.2308	100
BN860_07976g_c:HG316456:700101:698989:1:1113	ZBAI_02065:ZBAI_A_scaffold_024:74344:73232:1:1113	ZBAI_07921:ZBAI_B_scaffold_047:122462:121350:1:1113	93.8904	99.9102
BN860_07998g_c:HG316456:701618:700257:1:1362	ZBAI_02066:ZBAI_A_scaffold_024:75873:74512:1:1362	ZBAI_07922:ZBAI_B_scaffold_047:123979:122618:1:1362	93.4655	99.9266
BN860_08020g_b:HG316456:703200:701827:1:1374	ZBAI_02067:ZBAI_A_scaffold_024:77616:76243:1:1374	ZBAI_07923:ZBAI_B_scaffold_047:125561:124188:1:1374	95.4876	100
BN860_08042g_c:HG316456:703721:705226:0:1506	ZBAI_02068:ZBAI_A_scaffold_024:78132:79676:0:1545	ZBAI_07924:ZBAI_B_scaffold_047:126082:127623:0:1542	92.1647	99.9336
BN860_08064g_c:HG316456:705452:706540:0:1089	ZBAI_02069:ZBAI_A_scaffold_024:79908:80996:0:1089	ZBAI_07925:ZBAI_B_scaffold_047:127849:128937:0:1089	97.1534	100
BN860_08086g_c:HG316456:707688:706660:1:1029	ZBAI_02070:ZBAI_A_scaffold_024:82144:81116:1:1029	ZBAI_07926:ZBAI_B_scaffold_047:130085:129057:1:1029	95.4325	100
BN860_08130g_c:HG316456:709814:709188:1:627	ZBAI_02072:ZBAI_A_scaffold_024:84327:83635:1:693	ZBAI_07928:ZBAI_B_scaffold_047:132210:131584:1:627	96.3317	100
BN860_08152g_c:HG316456:709949:711664:0:1716	ZBAI_02073:ZBAI_A_scaffold_024:84393:86111:0:1719	ZBAI_07929:ZBAI_B_scaffold_047:132345:134060:0:1716	93.1235	100
BN860_08196g_c:HG316456:713486:714052:0:567	ZBAI_02075:ZBAI_A_scaffold_024:87951:88514:0:564	ZBAI_07931:ZBAI_B_scaffold_047:135915:136481:0:567	90.8289	100
BN860_08240g_b:HG316456:717472:714737:1:2736	ZBAI_02076:ZBAI_A_scaffold_024:91928:89199:1:2730	ZBAI_07932:ZBAI_B_scaffold_047:139805:137166:1:2640	91.2646	96.3816
BN860_08262g_c:HG316456:719363:720268:0:906	ZBAI_02077:ZBAI_A_scaffold_024:93833:94738:0:906	ZBAI_07933:ZBAI_B_scaffold_047:141790:142695:0:906	97.1302	99.8896
BN860_08284g_c:HG316456:720540:721439:0:900	ZBAI_02078:ZBAI_A_scaffold_024:95015:95914:0:900	ZBAI_07934:ZBAI_B_scaffold_047:142967:143866:0:900	94.5556	100
BN860_08306g_c:HG316456:721666:723678:0:2013	ZBAI_02079:ZBAI_A_scaffold_024:96306:98318:0:2013	ZBAI_07935:ZBAI_B_scaffold_047:144287:146299:0:2013	95.8271	99.9006
BN860_08328g_c:HG316456:725019:723814:1:1206	ZBAI_02080:ZBAI_A_scaffold_024:99647:98442:1:1206	ZBAI_07936:ZBAI_B_scaffold_047:147640:146435:1:1206	91.9569	99.6683
BN860_08350g_c:HG316456:727253:725229:1:2025	ZBAI_02081:ZBAI_A_scaffold_024:101884:99857:1:2028	ZBAI_07937:ZBAI_B_scaffold_047:149874:147850:1:2025	94.321	99.9012
BN860_00782g_l:HG316456:72819:75215:0:2397	ZBAI_01075:ZBAI_A_scaffold_013:118811:121207:0:2397	ZBAI_07614:ZBAI_B_scaffold_045:80339:82735:0:2397	94.0759	99.8748
BN860_08372g_c:HG316456:729825:728641:1:1185	ZBAI_02083:ZBAI_A_scaffold_024:104446:103262:1:1185	ZBAI_07939:ZBAI_B_scaffold_047:152446:151262:1:1185	93.6709	100
BN860_08394g_c:HG316456:731755:730049:1:1707	ZBAI_02084:ZBAI_A_scaffold_024:106375:104669:1:1707	ZBAI_07940:ZBAI_B_scaffold_047:154376:152670:1:1707	93.6731	99.9414
BN860_08416g_c:HG316456:732930:732241:1:690	ZBAI_02085:ZBAI_A_scaffold_024:107545:106856:1:690	ZBAI_07941:ZBAI_B_scaffold_047:155551:154862:1:690	94.058	100
BN860_08438g_b:HG316456:733081:734271:0:1191	ZBAI_02086:ZBAI_A_scaffold_024:107708:108898:0:1191	ZBAI_07942:ZBAI_B_scaffold_047:155702:156892:0:1191	95.6339	100
BN860_08526g_b:HG316456:736132:737514:0:1383	ZBAI_02088:ZBAI_A_scaffold_024:110744:112126:0:1383	ZBAI_07944:ZBAI_B_scaffold_047:158745:160127:0:1383	95.7339	100
BN860_08548g_b:HG316456:739453:737651:1:1803	ZBAI_02089:ZBAI_A_scaffold_024:114066:112264:1:1803	ZBAI_07945:ZBAI_B_scaffold_047:162066:160264:1:1803	93.3999	99.8891
BN860_08570g_b:HG316456:740725:739679:1:1047	ZBAI_02090:ZBAI_A_scaffold_024:115290:114286:1:1005	ZBAI_07946:ZBAI_B_scaffold_047:163296:162292:1:1005	90.5444	95.7975
BN860_08592g_b:HG316456:741001:741573:0:573	ZBAI_02091:ZBAI_A_scaffold_024:115623:116177:0:555	ZBAI_07947:ZBAI_B_scaffold_047:163632:164186:0:555	91.623	96.8586
BN860_08636g_b:HG316456:744710:742812:1:1899	ZBAI_02093:ZBAI_A_scaffold_024:119309:117411:1:1899	ZBAI_07949:ZBAI_B_scaffold_047:167323:165425:1:1899	96.3138	99.9473
BN860_08658g_b:HG316456:747689:744993:1:2697	ZBAI_02094:ZBAI_A_scaffold_024:122288:119592:1:2697	ZBAI_07950:ZBAI_B_scaffold_047:170302:167606:1:2697	94.9203	99.8146
BN860_08680g_b:HG316456:751147:748088:1:3060	ZBAI_02095:ZBAI_A_scaffold_024:125739:122680:1:3060	ZBAI_07951:ZBAI_B_scaffold_047:173757:170698:1:3060	94.6078	99.8693
BN860_08702g_b:HG316456:752851:751619:1:1233	ZBAI_02096:ZBAI_A_scaffold_024:127443:126211:1:1233	ZBAI_07952:ZBAI_B_scaffold_047:175491:174229:1:1263	94.0795	99.9189
BN860_08746g_b:HG316456:753876:753277:1:600	ZBAI_02098:ZBAI_A_scaffold_024:128507:127908:1:600	ZBAI_07954:ZBAI_B_scaffold_047:176519:175920:1:600	95.5	100
BN860_08768g_b:HG316456:756040:754988:1:1053	ZBAI_02099:ZBAI_A_scaffold_024:130676:129624:1:1053	ZBAI_07955:ZBAI_B_scaffold_047:178683:177631:1:1053	95.6315	100
BN860_08790g_b:HG316456:758647:757586:1:1062	ZBAI_02100:ZBAI_A_scaffold_024:133279:132218:1:1062	ZBAI_07956:ZBAI_B_scaffold_047:181287:180229:1:1059	97.4576	99.6234
BN860_08812g:HG316456:758982:760076:0:1095	ZBAI_02101:ZBAI_A_scaffold_024:133613:134695:0:1083	ZBAI_07957:ZBAI_B_scaffold_047:181622:182716:0:1095	93.79	100
BN860_08834g_b:HG316456:762567:761038:1:1530	ZBAI_02102:ZBAI_A_scaffold_024:137164:135674:1:1491	ZBAI_07958:ZBAI_B_scaffold_047:185207:183678:1:1530	92.8105	99.9346
BN860_08856g_b:HG316456:762777:764858:0:2082	ZBAI_02103:ZBAI_A_scaffold_024:137468:139498:0:2031	ZBAI_07959:ZBAI_B_scaffold_047:185468:187498:0:2031	91.1623	97.3103
BN860_00826g_m:HG316456:76370:77023:0:654	ZBAI_01077:ZBAI_A_scaffold_013:122370:123023:0:654	ZBAI_07615:ZBAI_B_scaffold_045:83890:84543:0:654	95.2599	100
BN860_08900g_b:HG316456:768078:769391:0:1314	ZBAI_02105:ZBAI_A_scaffold_024:142760:144073:0:1314	ZBAI_07961:ZBAI_B_scaffold_047:190774:192087:0:1314	96.4231	99.7717
BN860_08922g:HG316456:769840:770682:0:843	ZBAI_02106:ZBAI_A_scaffold_024:144566:145408:0:843	ZBAI_07962:ZBAI_B_scaffold_047:192562:193404:0:843	95.6109	100
BN860_08944g_b:HG316456:771889:770873:1:1017	ZBAI_02107:ZBAI_A_scaffold_024:146599:145598:1:1002	ZBAI_07963:ZBAI_B_scaffold_047:194608:193595:1:1014	93.2153	99.705
BN860_08988g_b:HG316456:774203:774682:0:480	ZBAI_02109:ZBAI_A_scaffold_024:148870:149349:0:480	ZBAI_07965:ZBAI_B_scaffold_047:196901:197380:0:480	96.25	100
BN860_09010g_b:HG316456:775087:776922:0:1836	ZBAI_02110:ZBAI_A_scaffold_024:149753:151576:0:1824	ZBAI_07966:ZBAI_B_scaffold_047:197785:199620:0:1836	92.7015	99.9455
BN860_09032g_b:HG316456:777244:784713:0:7470	ZBAI_02111:ZBAI_A_scaffold_024:151882:159351:0:7470	ZBAI_07967:ZBAI_B_scaffold_047:199942:207411:0:7470	93.7082	99.9732
BN860_09054g_b:HG316456:785564:784851:1:714	ZBAI_02112:ZBAI_A_scaffold_024:160202:159489:1:714	ZBAI_07968:ZBAI_B_scaffold_047:208262:207549:1:714	96.0784	100
BN860_09076g_b:HG316456:785853:787136:0:1284	ZBAI_02113:ZBAI_A_scaffold_024:160491:161774:0:1284	ZBAI_07969:ZBAI_B_scaffold_047:208551:209834:0:1284	96.8069	99.9221
BN860_09098g_b:HG316456:787711:787313:1:399	ZBAI_02114:ZBAI_A_scaffold_024:162348:161950:1:399	ZBAI_07970:ZBAI_B_scaffold_047:210409:210011:1:399	96.2406	100
BN860_09120g_b:HG316456:788268:788663:0:396	ZBAI_02115:ZBAI_A_scaffold_024:162908:163306:0:399	ZBAI_07971:ZBAI_B_scaffold_047:210966:211364:0:399	95.7071	100
BN860_09142g_b:HG316456:789099:788779:1:321	ZBAI_02116:ZBAI_A_scaffold_024:163747:163427:1:321	ZBAI_07972:ZBAI_B_scaffold_047:211800:211480:1:321	95.9502	100
BN860_00848g_n:HG316456:79091:77169:1:1923	ZBAI_01078:ZBAI_A_scaffold_013:125090:123168:1:1923	ZBAI_07616:ZBAI_B_scaffold_045:86611:84689:1:1923	96.0478	99.844
BN860_09164g_b:HG316456:793977:791503:1:2475	ZBAI_02117:ZBAI_A_scaffold_024:168725:166251:1:2475	ZBAI_07973:ZBAI_B_scaffold_047:216678:214204:1:2475	95.7576	99.9192
BN860_09186g_b:HG316456:794413:795045:0:633	ZBAI_02118:ZBAI_A_scaffold_024:169162:169794:0:633	ZBAI_07974:ZBAI_B_scaffold_047:217003:217746:0:744	95.5766	100
BN860_09208g_b:HG316456:796105:795254:1:852	ZBAI_02119:ZBAI_A_scaffold_024:170855:170004:1:852	ZBAI_07975:ZBAI_B_scaffold_047:218806:217955:1:852	92.9577	99.8826
BN860_09230g_b:HG316456:796393:797802:0:1410	ZBAI_02120:ZBAI_A_scaffold_024:171144:172553:0:1410	ZBAI_07976:ZBAI_B_scaffold_047:219094:220503:0:1410	94.6809	99.7872
BN860_09252g:HG316456:799241:797964:1:1278	ZBAI_02121:ZBAI_A_scaffold_024:174007:172715:1:1293	ZBAI_07977:ZBAI_B_scaffold_047:221942:220665:1:1278	93.975	99.9218
BN860_09274g_b:HG316456:799531:800139:0:609	ZBAI_02122:ZBAI_A_scaffold_024:174282:174890:0:609	ZBAI_07978:ZBAI_B_scaffold_047:222232:222840:0:609	96.2233	99.8358
BN860_09296g:HG316456:800840:802318:0:1479	ZBAI_02123:ZBAI_A_scaffold_024:175560:177038:0:1479	ZBAI_07979:ZBAI_B_scaffold_047:223541:225019:0:1479	95.5375	99.9324
BN860_09318g_b:HG316456:802550:803938:0:1389	ZBAI_02124:ZBAI_A_scaffold_024:177266:178654:0:1389	ZBAI_07980:ZBAI_B_scaffold_047:225251:226639:0:1389	94.1685	99.928
BN860_09362g_b:HG316456:807792:805699:1:2094	ZBAI_02126:ZBAI_A_scaffold_024:182540:180438:1:2103	ZBAI_07982:ZBAI_B_scaffold_047:230526:228433:1:2094	93.553	100
BN860_09384g_b:HG316456:811194:808309:1:2886	ZBAI_02127:ZBAI_A_scaffold_024:185940:183058:1:2883	ZBAI_07983:ZBAI_B_scaffold_047:233928:231043:1:2886	96.431	99.8614
BN860_09406g_b:HG316456:812622:812311:1:312	ZBAI_02128:ZBAI_A_scaffold_024:187420:187109:1:312	ZBAI_07984:ZBAI_B_scaffold_047:235390:235079:1:312	96.7949	100
BN860_09428g_b:HG316456:813149:813559:0:411	ZBAI_02129:ZBAI_A_scaffold_024:187944:188354:0:411	ZBAI_07985:ZBAI_B_scaffold_047:235918:236328:0:411	96.5937	100
BN860_09472g_b:HG316456:815265:814402:1:864	ZBAI_02130:ZBAI_A_scaffold_024:190068:189205:1:864	ZBAI_07987:ZBAI_B_scaffold_047:238034:237171:1:864	96.5278	99.8843
BN860_09516g_b:HG316456:817358:816867:1:492	ZBAI_02131:ZBAI_A_scaffold_024:192201:191710:1:492	ZBAI_07988:ZBAI_B_scaffold_047:240161:239670:1:492	94.3089	100
BN860_09538g_b:HG316456:818227:817484:1:744	ZBAI_02132:ZBAI_A_scaffold_024:193068:192325:1:744	ZBAI_07989:ZBAI_B_scaffold_047:241030:240287:1:744	96.7742	100
BN860_09560g_b:HG316456:820384:818540:1:1845	ZBAI_02133:ZBAI_A_scaffold_024:195223:193379:1:1845	ZBAI_07990:ZBAI_B_scaffold_047:243187:241343:1:1845	96.1518	100
BN860_00870g_o:HG316456:82079:83797:0:1719	ZBAI_01079:ZBAI_A_scaffold_013:128413:130131:0:1719	ZBAI_07617:ZBAI_B_scaffold_045:89636:91354:0:1719	95.0553	99.7673
BN860_09582g_b:HG316456:822434:822855:0:351	ZBAI_02134:ZBAI_A_scaffold_024:197267:197688:0:351	ZBAI_07991:ZBAI_B_scaffold_047:245238:245659:0:333	96.8661	94.8718
BN860_09604g_b:HG316456:824825:823002:1:1824	ZBAI_02135:ZBAI_A_scaffold_024:199688:197865:1:1824	ZBAI_07992:ZBAI_B_scaffold_047:247662:245839:1:1824	94.9561	100
BN860_09626g_b:HG316456:826086:825121:1:966	ZBAI_02136:ZBAI_A_scaffold_024:200950:199985:1:966	ZBAI_07993:ZBAI_B_scaffold_047:248923:247958:1:966	96.7909	100
BN860_09670g_b:HG316456:828730:827234:1:1497	ZBAI_02138:ZBAI_A_scaffold_024:203627:202155:1:1473	ZBAI_07995:ZBAI_B_scaffold_047:251602:250130:1:1473	93.7876	97.7288
BN860_09692g_b:HG316456:829113:829778:0:666	ZBAI_02139:ZBAI_A_scaffold_024:204010:204672:0:663	ZBAI_07996:ZBAI_B_scaffold_047:251985:252650:0:666	94.8949	99.8498
BN860_09736g_b:HG316456:834294:831559:1:2736	ZBAI_02141:ZBAI_A_scaffold_024:209188:206450:1:2739	ZBAI_07998:ZBAI_B_scaffold_047:257166:254431:1:2736	94.9561	99.9269
BN860_09758g_b:HG316456:836385:834472:1:1914	ZBAI_02142:ZBAI_A_scaffold_024:211277:209364:1:1914	ZBAI_07999:ZBAI_B_scaffold_047:259257:257344:1:1914	94.5664	100
BN860_09780g_b:HG316456:837442:838365:0:924	ZBAI_02143:ZBAI_A_scaffold_024:212325:213248:0:924	ZBAI_08000:ZBAI_B_scaffold_047:260314:261237:0:924	96.5368	99.8918
BN860_09802g_b:HG316456:839685:838435:1:1251	ZBAI_02144:ZBAI_A_scaffold_024:214568:213318:1:1251	ZBAI_08001:ZBAI_B_scaffold_047:262557:261307:1:1251	95.6035	100
BN860_09824g_b:HG316456:842787:839941:1:2847	ZBAI_02145:ZBAI_A_scaffold_024:217671:214825:1:2847	ZBAI_08002:ZBAI_B_scaffold_047:265659:262813:1:2847	94.38	100
BN860_09846g_b:HG316456:843533:845569:0:2037	ZBAI_02146:ZBAI_A_scaffold_024:218409:220445:0:2037	ZBAI_08003:ZBAI_B_scaffold_047:266405:268441:0:2037	94.5999	99.9509
BN860_09868g_b:HG316456:846005:851071:0:5067	ZBAI_02147:ZBAI_A_scaffold_024:220870:226170:0:5301	ZBAI_08004:ZBAI_B_scaffold_047:268877:273928:0:5052	91.8492	99.5856
BN860_09890g_b:HG316456:851649:853301:0:1653	ZBAI_02148:ZBAI_A_scaffold_024:226780:228432:0:1653	ZBAI_08005:ZBAI_B_scaffold_047:274506:276158:0:1653	94.9788	100
BN860_09912g_b:HG316456:854094:855398:0:1305	ZBAI_02149:ZBAI_A_scaffold_024:229224:230528:0:1305	ZBAI_08006:ZBAI_B_scaffold_047:276951:278255:0:1305	94.5594	99.9234
BN860_09934g_b:HG316456:856506:855601:1:906	ZBAI_02150:ZBAI_A_scaffold_024:231635:230730:1:906	ZBAI_08007:ZBAI_B_scaffold_047:279363:278458:1:906	96.5784	100
BN860_09956g_b:HG316456:860019:858760:1:1260	ZBAI_02151:ZBAI_A_scaffold_024:235123:233864:1:1260	ZBAI_08008:ZBAI_B_scaffold_047:282876:281617:1:1260	96.3492	99.9206
BN860_09978g_b:HG316456:862431:861253:1:1179	ZBAI_02152:ZBAI_A_scaffold_024:237582:236404:1:1179	ZBAI_08009:ZBAI_B_scaffold_047:285324:284146:1:1179	95.5047	99.9152
BN860_10000g_b:HG316456:864283:864921:0:639	ZBAI_02156:ZBAI_A_scaffold_024:239621:240259:0:639	ZBAI_08010:ZBAI_B_scaffold_047:287176:287814:0:639	92.4883	100
BN860_10044g_b:HG316456:868002:866755:1:1248	ZBAI_02158:ZBAI_A_scaffold_024:242922:241675:1:1248	ZBAI_08012:ZBAI_B_scaffold_047:290895:289648:1:1248	93.9103	99.9199
BN860_10066g_b:HG316456:870494:868170:1:2325	ZBAI_02159:ZBAI_A_scaffold_024:245409:243088:1:2322	ZBAI_08013:ZBAI_B_scaffold_047:293387:291063:1:2325	93.9355	99.914
BN860_10088g_b:HG316456:871577:870834:1:744	ZBAI_02160:ZBAI_A_scaffold_024:246535:245792:1:744	ZBAI_08014:ZBAI_B_scaffold_047:294504:293761:1:744	95.5645	100
BN860_10110g_b:HG316456:872401:871742:1:660	ZBAI_02161:ZBAI_A_scaffold_024:247352:246693:1:660	ZBAI_08015:ZBAI_B_scaffold_047:295328:294669:1:660	95.1515	100
BN860_10132g_b:HG316456:874027:875922:0:1896	ZBAI_02162:ZBAI_A_scaffold_024:249007:250902:0:1896	ZBAI_08016:ZBAI_B_scaffold_047:296951:298846:0:1896	95.6224	99.8945
BN860_00936g_o:HG316456:87498:88781:0:1284	ZBAI_04386:ZBAI_A_scaffold_046:317886:316591:1:1296	ZBAI_07619:ZBAI_B_scaffold_045:95090:96373:0:1284	93.6916	100
BN860_10154g_b:HG316456:876311:877621:0:1311	ZBAI_02163:ZBAI_A_scaffold_024:251294:252604:0:1311	ZBAI_08017:ZBAI_B_scaffold_047:299235:300545:0:1311	93.9741	99.9237
BN860_10176g_b:HG316456:877853:878389:0:537	ZBAI_02164:ZBAI_A_scaffold_024:253000:253536:0:537	ZBAI_08018:ZBAI_B_scaffold_047:300777:301313:0:537	93.4823	100
BN860_10198g_b:HG316456:880029:878455:1:1575	ZBAI_02165:ZBAI_A_scaffold_024:255176:253602:1:1575	ZBAI_08019:ZBAI_B_scaffold_047:302953:301379:1:1575	94.9206	99.8095
BN860_10220g_b:HG316456:880289:881263:0:975	ZBAI_02166:ZBAI_A_scaffold_024:255437:256411:0:975	ZBAI_08020:ZBAI_B_scaffold_047:303213:304187:0:975	94.1538	99.8974
BN860_10242g_b:HG316456:882723:881260:1:1464	ZBAI_02167:ZBAI_A_scaffold_024:257871:256408:1:1464	ZBAI_08021:ZBAI_B_scaffold_047:305647:304184:1:1464	93.9891	100
BN860_10264g:HG316456:882989:884728:0:1740	ZBAI_02168:ZBAI_A_scaffold_024:258117:259856:0:1740	ZBAI_08022:ZBAI_B_scaffold_047:305913:307652:0:1740	94.4253	99.9425
BN860_10286g_b:HG316456:885339:886853:0:1515	ZBAI_02169:ZBAI_A_scaffold_024:260513:262027:0:1515	ZBAI_08023:ZBAI_B_scaffold_047:308263:309777:0:1515	95.1155	100
BN860_10308g_b:HG316456:889519:887096:1:2424	ZBAI_02170:ZBAI_A_scaffold_024:264696:262276:1:2421	ZBAI_08024:ZBAI_B_scaffold_047:312443:310020:1:2424	95.5446	99.835
BN860_10330g_b:HG316456:890996:890526:1:471	ZBAI_02171:ZBAI_A_scaffold_024:266169:265699:1:471	ZBAI_08025:ZBAI_B_scaffold_047:313920:313450:1:471	94.9045	99.7877
BN860_10374g_b:HG316456:892971:894641:0:1671	ZBAI_02172:ZBAI_A_scaffold_024:268135:269805:0:1671	ZBAI_08027:ZBAI_B_scaffold_047:315895:317565:0:1671	94.2549	99.9402
BN860_00958g_o:HG316456:89736:88873:1:864	ZBAI_04385:ZBAI_A_scaffold_046:315645:316499:0:855	ZBAI_07620:ZBAI_B_scaffold_045:97328:96465:1:864	91.3194	100
BN860_00980g_n:HG316456:89921:90757:0:837	ZBAI_04384:ZBAI_A_scaffold_046:315476:314637:1:840	ZBAI_07621:ZBAI_B_scaffold_045:97513:98349:0:837	92.4731	100
BN860_10418g_b:HG316456:901381:898781:1:2601	ZBAI_02175:ZBAI_A_scaffold_024:276972:274348:1:2625	ZBAI_08029:ZBAI_B_scaffold_047:324688:322130:1:2559	93.5409	98.2699
BN860_10462g:HG316456:903700:904344:0:645	ZBAI_02178:ZBAI_A_scaffold_024:279464:280108:0:645	ZBAI_08031:ZBAI_B_scaffold_047:327007:327651:0:645	95.969	100
BN860_10484g_b:HG316456:907410:904465:1:2946	ZBAI_02179:ZBAI_A_scaffold_024:283176:280228:1:2949	ZBAI_08032:ZBAI_B_scaffold_047:330717:327772:1:2946	95.8927	99.9321
BN860_10506g_b:HG316456:910366:907955:1:2412	ZBAI_02180:ZBAI_A_scaffold_024:286274:283710:1:2565	ZBAI_08033:ZBAI_B_scaffold_047:333673:331262:1:2412	92.9104	99.9585
BN860_10550g:HG316456:914271:912343:1:1929	ZBAI_02182:ZBAI_A_scaffold_024:290056:288128:1:1929	ZBAI_08035:ZBAI_B_scaffold_047:337578:335650:1:1929	94.6604	100
BN860_10572g_b:HG316456:914537:916348:0:1812	ZBAI_02183:ZBAI_A_scaffold_024:290325:292136:0:1812	ZBAI_08036:ZBAI_B_scaffold_047:337844:339655:0:1812	95.5298	99.8896
BN860_10594g_b:HG316456:917639:916416:1:1224	ZBAI_02184:ZBAI_A_scaffold_024:293403:292204:1:1200	ZBAI_08037:ZBAI_B_scaffold_047:340946:339723:1:1224	90.1961	99.8366
BN860_10616g_b:HG316456:917845:918288:0:444	ZBAI_02185:ZBAI_A_scaffold_024:293608:294051:0:444	ZBAI_08038:ZBAI_B_scaffold_047:341152:341595:0:444	95.2703	100
BN860_10638g_b:HG316456:918909:918457:1:453	ZBAI_02186:ZBAI_A_scaffold_024:294671:294219:1:453	ZBAI_08039:ZBAI_B_scaffold_047:342215:341763:1:453	98.0132	100
BN860_10660g_b:HG316456:922937:922386:1:552	ZBAI_02187:ZBAI_A_scaffold_024:298880:298329:1:552	ZBAI_08041:ZBAI_B_scaffold_047:346241:345690:1:552	93.4783	99.8188
BN860_10704g_b:HG316456:925471:924764:1:708	ZBAI_02189:ZBAI_A_scaffold_024:301419:300712:1:708	ZBAI_08043:ZBAI_B_scaffold_047:348775:348068:1:708	94.6328	100
BN860_10770g_b:HG316456:930269:932854:0:2586	ZBAI_02192:ZBAI_A_scaffold_024:306182:308767:0:2586	ZBAI_08047:ZBAI_B_scaffold_047:353575:356160:0:2586	95.2823	99.9227
BN860_10792g_b:HG316456:933072:933962:0:891	ZBAI_02193:ZBAI_A_scaffold_024:308985:309875:0:891	ZBAI_08048:ZBAI_B_scaffold_047:356378:357268:0:891	94.5006	100
BN860_10814g_b:HG316456:935666:933999:1:1668	ZBAI_02194:ZBAI_A_scaffold_024:311580:309910:1:1671	ZBAI_08049:ZBAI_B_scaffold_047:358972:357305:1:1668	93.5252	100
BN860_10836g_b:HG316456:936095:937111:0:1017	ZBAI_02195:ZBAI_A_scaffold_024:311999:313015:0:1017	ZBAI_08050:ZBAI_B_scaffold_047:359401:360417:0:1017	93.5103	99.9017
BN860_10858g_b:HG316456:937307:938230:0:924	ZBAI_02196:ZBAI_A_scaffold_024:313212:314135:0:924	ZBAI_08051:ZBAI_B_scaffold_047:360613:361536:0:924	95.4545	100
BN860_10902g_b:HG316456:939303:940040:0:738	ZBAI_02198:ZBAI_A_scaffold_024:315388:316125:0:738	ZBAI_08053:ZBAI_B_scaffold_047:362605:363342:0:738	94.7154	99.8645
BN860_01046g_o:HG316456:94073:92409:1:1665	ZBAI_04382:ZBAI_A_scaffold_046:311320:312984:0:1665	ZBAI_07623:ZBAI_B_scaffold_045:101665:100001:1:1665	93.5736	99.8799
BN860_10924g_b:HG316456:941307:940057:1:1251	ZBAI_02199:ZBAI_A_scaffold_024:317392:316142:1:1251	ZBAI_08054:ZBAI_B_scaffold_047:364609:363359:1:1251	92.486	100
BN860_01068g_m:HG316456:94153:95745:0:1593	ZBAI_04381:ZBAI_A_scaffold_046:311240:309654:1:1587	ZBAI_07624:ZBAI_B_scaffold_045:101745:103337:0:1593	92.8437	99.9372
BN860_10946g_b:HG316456:943507:941453:1:2055	ZBAI_02200:ZBAI_A_scaffold_024:319594:317540:1:2055	ZBAI_08055:ZBAI_B_scaffold_047:366809:364755:1:2055	96.0097	100
BN860_10968g_b:HG316456:944764:943880:1:885	ZBAI_02201:ZBAI_A_scaffold_024:320851:319967:1:885	ZBAI_08056:ZBAI_B_scaffold_047:368066:367182:1:885	95.1412	100
BN860_10990g:HG316456:945759:944881:1:879	ZBAI_02202:ZBAI_A_scaffold_024:321873:320995:1:879	ZBAI_08057:ZBAI_B_scaffold_047:369094:368216:1:879	95.4494	99.8862
BN860_11012g:HG316456:946004:946321:0:318	ZBAI_02203:ZBAI_A_scaffold_024:322119:322436:0:318	ZBAI_08058:ZBAI_B_scaffold_047:369339:369656:0:318	92.7673	100
BN860_11034g:HG316456:949076:946326:1:2751	ZBAI_02204:ZBAI_A_scaffold_024:325209:322525:1:2685	ZBAI_08059:ZBAI_B_scaffold_047:372439:369755:1:2685	90.0763	96.8739
BN860_11056g:HG316456:949735:950607:0:873	ZBAI_02205:ZBAI_A_scaffold_024:326052:326924:0:873	ZBAI_08060:ZBAI_B_scaffold_047:373100:373972:0:873	95.9908	100
BN860_11078g:HG316456:950966:955921:0:4956	ZBAI_02206:ZBAI_A_scaffold_024:327322:333162:0:5526	ZBAI_08061:ZBAI_B_scaffold_047:374366:379321:0:4956	93.6037	99.8991
BN860_00166g_v:HG316456:9559:11217:0:1659	ZBAI_01812:ZBAI_A_scaffold_020:55956:57614:0:1659	ZBAI_07587:ZBAI_B_scaffold_045:16462:18120:0:1659	92.4653	100
BN860_11122g:HG316456:957913:956828:1:1086	ZBAI_02207:ZBAI_A_scaffold_024:334279:333191:1:1089	ZBAI_08063:ZBAI_B_scaffold_047:381313:380228:1:1086	95.0276	99.9079
BN860_11144g:HG316456:958089:961301:0:3213	ZBAI_02208:ZBAI_A_scaffold_024:334460:337672:0:3213	ZBAI_08064:ZBAI_B_scaffold_047:381465:384701:0:3237	94.5223	99.8755
BN860_01090g_o:HG316456:95929:98522:0:2592	ZBAI_04380:ZBAI_A_scaffold_046:309473:306882:1:2592	ZBAI_07625:ZBAI_B_scaffold_045:103521:106112:0:2592	94.9846	99.9614
BN860_11166g:HG316456:963167:961359:1:1809	ZBAI_02209:ZBAI_A_scaffold_024:339538:337730:1:1809	ZBAI_08065:ZBAI_B_scaffold_047:386567:384759:1:1809	94.9696	99.9447
BN860_11188g:HG316456:963723:965327:0:1605	ZBAI_02210:ZBAI_A_scaffold_024:340092:341696:0:1605	ZBAI_08066:ZBAI_B_scaffold_047:387123:388727:0:1605	95.4517	99.8754
BN860_11210g:HG316456:966638:965583:1:1056	ZBAI_02211:ZBAI_A_scaffold_024:343046:341991:1:1056	ZBAI_08067:ZBAI_B_scaffold_047:390056:389001:1:1056	93.3712	99.9053
BN860_11232g:HG316456:968678:969131:0:345	ZBAI_02212:ZBAI_A_scaffold_024:344650:345567:0:534	ZBAI_08068:ZBAI_B_scaffold_047:391576:392551:0:345	93.913	97.3913
BN860_11254g:HG316456:969486:971429:0:1944	ZBAI_02213:ZBAI_A_scaffold_024:345925:347868:0:1944	ZBAI_08069:ZBAI_B_scaffold_047:392906:394849:0:1944	95.1646	99.8971
BN860_11298g:HG316456:976650:972919:1:3732	ZBAI_02215:ZBAI_A_scaffold_024:353115:349384:1:3732	ZBAI_08071:ZBAI_B_scaffold_047:400072:396341:1:3732	94.4266	99.9464
BN860_11320g:HG316456:979281:977548:1:1734	ZBAI_02216:ZBAI_A_scaffold_024:355792:354059:1:1734	ZBAI_08072:ZBAI_B_scaffold_047:402737:401004:1:1734	94.6943	99.827
BN860_11342g:HG316456:981197:979899:1:1299	ZBAI_02217:ZBAI_A_scaffold_024:357705:356407:1:1299	ZBAI_08073:ZBAI_B_scaffold_047:404653:403355:1:1299	95.3811	99.6151
BN860_11364g:HG316456:983191:981479:1:1713	ZBAI_02218:ZBAI_A_scaffold_024:359699:357987:1:1713	ZBAI_08074:ZBAI_B_scaffold_047:406647:404935:1:1713	95.3298	99.9416
BN860_11386g:HG316456:985326:983431:1:1896	ZBAI_02219:ZBAI_A_scaffold_024:361834:359939:1:1896	ZBAI_08075:ZBAI_B_scaffold_047:408782:406887:1:1896	94.6203	99.9473
BN860_11408g:HG316456:987560:985623:1:1938	ZBAI_02220:ZBAI_A_scaffold_024:364252:362315:1:1938	ZBAI_08076:ZBAI_B_scaffold_047:411156:409219:1:1938	92.7761	99.9484
BN860_11430g:HG316456:987777:988442:0:666	ZBAI_02221:ZBAI_A_scaffold_024:364349:365149:0:801	ZBAI_08077:ZBAI_B_scaffold_047:411373:412038:0:666	94.2943	100
BN860_01112g_n:HG316456:98879:101406:0:2526	ZBAI_04379:ZBAI_A_scaffold_046:306551:303963:1:2589	ZBAI_07626:ZBAI_B_scaffold_045:106469:109024:0:2556	93.4679	99.9604
BN860_11452g:HG316456:988850:989857:0:1008	ZBAI_02222:ZBAI_A_scaffold_024:365541:366548:0:1008	ZBAI_08078:ZBAI_B_scaffold_047:412456:413463:0:1008	95.8333	99.9008
BN860_11474g:HG316456:990568:989954:1:615	ZBAI_02223:ZBAI_A_scaffold_024:367258:366644:1:615	ZBAI_08079:ZBAI_B_scaffold_047:414174:413560:1:615	95.6098	100
BN860_11496g:HG316456:992806:992426:1:381	ZBAI_02224:ZBAI_A_scaffold_024:369603:369223:1:381	ZBAI_08080:ZBAI_B_scaffold_047:416448:416068:1:381	95.8005	99.7375
BN860_11540g:HG316456:998010:995668:1:2343	ZBAI_02225:ZBAI_A_scaffold_024:374990:372648:1:2343	ZBAI_08082:ZBAI_B_scaffold_047:421653:419311:1:2343	95.0491	100
BN860_01244g_m:HG316457:101172:102041:0:870	ZBAI_00050:ZBAI_A_scaffold_002:57485:58354:0:870	ZBAI_05221:ZBAI_B_scaffold_005:60305:61174:0:870	99.8851	95.7471
BN860_01266g_k:HG316457:104619:102112:1:2508	ZBAI_00051:ZBAI_A_scaffold_002:60917:58425:1:2493	ZBAI_05222:ZBAI_B_scaffold_005:63759:61252:1:2508	99.362	94.059
BN860_01288g_l:HG316457:105704:104970:1:735	ZBAI_00052:ZBAI_A_scaffold_002:62019:61285:1:735	ZBAI_05223:ZBAI_B_scaffold_005:64848:64114:1:735	100	95.6463
BN860_01332g_l:HG316457:108373:109956:0:1584	ZBAI_00054:ZBAI_A_scaffold_002:65102:66685:0:1584	ZBAI_05225:ZBAI_B_scaffold_005:67541:69124:0:1584	99.8737	95.0758
BN860_01354g_l:HG316457:112816:110630:1:2187	ZBAI_00055:ZBAI_A_scaffold_002:69546:67360:1:2187	ZBAI_05226:ZBAI_B_scaffold_005:71977:69794:1:2184	99.9086	95.2904
BN860_01376g_l:HG316457:114756:114073:1:684	ZBAI_00056:ZBAI_A_scaffold_002:71676:70993:1:684	ZBAI_05227:ZBAI_B_scaffold_005:73905:73225:1:681	100	91.9591
BN860_01420g_j:HG316457:121772:119814:1:1959	ZBAI_00059:ZBAI_A_scaffold_002:79278:77320:1:1959	ZBAI_05229:ZBAI_B_scaffold_005:81853:79895:1:1959	99.8979	95.0485
BN860_01442g_k:HG316457:121920:123434:0:1515	ZBAI_00060:ZBAI_A_scaffold_002:79426:80940:0:1515	ZBAI_05230:ZBAI_B_scaffold_005:82000:83511:0:1512	99.934	92.8053
BN860_01464g_k:HG316457:123728:126853:0:3126	ZBAI_00061:ZBAI_A_scaffold_002:81234:84359:0:3126	ZBAI_05231:ZBAI_B_scaffold_005:83805:86930:0:3126	99.904	95.8733
BN860_01508g_k:HG316457:127679:128749:0:1071	ZBAI_00063:ZBAI_A_scaffold_002:85185:86255:0:1071	ZBAI_05233:ZBAI_B_scaffold_005:87750:88820:0:1071	98.9729	93.9309
BN860_01552g_l:HG316457:129790:130122:0:333	ZBAI_00065:ZBAI_A_scaffold_002:87640:87972:0:333	ZBAI_05234:ZBAI_B_scaffold_005:89922:90254:0:333	99.3994	95.7958
BN860_01574g_k:HG316457:130732:132345:0:1614	ZBAI_00066:ZBAI_A_scaffold_002:88614:90227:0:1614	ZBAI_05235:ZBAI_B_scaffold_005:90868:92481:0:1614	99.938	96.6543
BN860_01596g_l:HG316457:132769:133743:0:975	ZBAI_00067:ZBAI_A_scaffold_002:90651:91625:0:975	ZBAI_05236:ZBAI_B_scaffold_005:92905:93879:0:975	100	94.7692
BN860_01618g_i:HG316457:134378:133797:1:582	ZBAI_00068:ZBAI_A_scaffold_002:92260:91679:1:582	ZBAI_05237:ZBAI_B_scaffold_005:94514:93933:1:582	100	96.3918
BN860_01684g_j:HG316457:140464:137342:1:3123	ZBAI_00071:ZBAI_A_scaffold_002:98346:95224:1:3123	ZBAI_05239:ZBAI_B_scaffold_005:100608:97486:1:3123	99.936	95.0048
BN860_01706g_k:HG316457:142655:144708:0:2052	ZBAI_00072:ZBAI_A_scaffold_002:100537:102609:0:2073	ZBAI_05240:ZBAI_B_scaffold_005:102795:104819:0:2025	99.9513	94.1033
BN860_01728g_j:HG316457:145270:144821:1:450	ZBAI_00073:ZBAI_A_scaffold_002:103171:102722:1:450	ZBAI_05241:ZBAI_B_scaffold_005:105405:104956:1:450	100	95.1111
BN860_00188g_s:HG316457:14531:12981:1:1551	ZBAI_00005:ZBAI_A_scaffold_001:14577:13027:1:1551	ZBAI_05174:ZBAI_B_scaffold_004:14636:13086:1:1551	100	95.1644
BN860_01750g_j:HG316457:147744:145570:1:2175	ZBAI_00074:ZBAI_A_scaffold_002:105645:103471:1:2175	ZBAI_05242:ZBAI_B_scaffold_005:107877:105703:1:2175	99.908	95.1724
BN860_01772g_j:HG316457:148659:148045:1:615	ZBAI_00075:ZBAI_A_scaffold_002:106596:105982:1:615	ZBAI_05243:ZBAI_B_scaffold_005:108823:108209:1:615	99.8374	95.2846
BN860_01816g_k:HG316457:150639:151835:0:1197	ZBAI_00077:ZBAI_A_scaffold_002:108576:109772:0:1197	ZBAI_05245:ZBAI_B_scaffold_005:110799:111995:0:1197	100	95.6558
BN860_01838g_j:HG316457:152785:151892:1:894	ZBAI_00078:ZBAI_A_scaffold_002:110722:109829:1:894	ZBAI_05246:ZBAI_B_scaffold_005:112946:112053:1:894	100	97.5391
BN860_01860g_j:HG316457:154347:155084:0:738	ZBAI_00079:ZBAI_A_scaffold_002:112479:113216:0:738	ZBAI_05247:ZBAI_B_scaffold_005:114540:115277:0:738	99.8645	98.103
BN860_01882g_k:HG316457:155240:156043:0:804	ZBAI_00080:ZBAI_A_scaffold_002:113405:114175:0:771	ZBAI_05248:ZBAI_B_scaffold_005:115469:116239:0:771	95.8955	90.1741
BN860_01904g_k:HG316457:157031:156108:1:924	ZBAI_00081:ZBAI_A_scaffold_002:115163:114240:1:924	ZBAI_05249:ZBAI_B_scaffold_005:117231:116305:1:927	100	94.5887
BN860_01948g_k:HG316457:162749:161094:1:1656	ZBAI_00083:ZBAI_A_scaffold_002:120881:119226:1:1656	ZBAI_05251:ZBAI_B_scaffold_005:122955:121300:1:1656	99.9396	94.3841
BN860_00100g_x:HG316457:1673:672:1:1002	ZBAI_00001:ZBAI_A_scaffold_001:1696:695:1:1002	ZBAI_05170:ZBAI_B_scaffold_004:1724:723:1:1002	99.9002	93.014
BN860_01992g_k:HG316457:169558:168719:1:840	ZBAI_00084:ZBAI_A_scaffold_003:2294:1455:1:840	ZBAI_05253:ZBAI_B_scaffold_005:130515:129676:1:840	99.7619	94.5238
BN860_02014g_k:HG316457:169850:171187:0:1338	ZBAI_00085:ZBAI_A_scaffold_003:2586:3923:0:1338	ZBAI_05254:ZBAI_B_scaffold_005:130808:132148:0:1341	99.9253	94.0957
BN860_02058g_k:HG316457:174460:175773:0:1314	ZBAI_00087:ZBAI_A_scaffold_003:7196:8509:0:1314	ZBAI_05256:ZBAI_B_scaffold_005:135426:136739:0:1314	99.9239	96.9559
BN860_00210g_r:HG316457:17674:16265:1:1410	ZBAI_00006:ZBAI_A_scaffold_001:17894:16485:1:1410	ZBAI_05175:ZBAI_B_scaffold_004:17766:16357:1:1410	100	93.4752
BN860_02102g_j:HG316457:177629:178037:0:321	ZBAI_00089:ZBAI_A_scaffold_003:10365:10773:0:321	ZBAI_05257:ZBAI_B_scaffold_005:138615:139022:0:321	100	97.1963
BN860_02124g_j:HG316457:178302:179102:0:801	ZBAI_00090:ZBAI_A_scaffold_003:11038:11838:0:801	ZBAI_05258:ZBAI_B_scaffold_005:139287:140087:0:801	99.8752	95.0062
BN860_00232g_s:HG316457:17852:19231:0:1380	ZBAI_00007:ZBAI_A_scaffold_001:18093:19451:0:1359	ZBAI_05176:ZBAI_B_scaffold_004:17965:19323:0:1359	98.4783	94.7826
BN860_02146g_j:HG316457:179256:180737:0:1482	ZBAI_00091:ZBAI_A_scaffold_003:11992:13473:0:1482	ZBAI_05259:ZBAI_B_scaffold_005:140241:141722:0:1482	99.9325	95.4116
BN860_02168g_i:HG316457:180903:182141:0:1239	ZBAI_00092:ZBAI_A_scaffold_003:13675:14913:0:1239	ZBAI_05261:ZBAI_B_scaffold_005:141919:143157:0:1239	99.9193	94.9153
BN860_02212g_k:HG316457:186302:183813:1:2490	ZBAI_00094:ZBAI_A_scaffold_003:19074:16585:1:2490	ZBAI_05263:ZBAI_B_scaffold_005:147316:144827:1:2490	99.9598	95.8233
BN860_02234g_k:HG316457:187526:187005:1:459	ZBAI_00095:ZBAI_A_scaffold_003:20298:19777:1:459	ZBAI_05264:ZBAI_B_scaffold_005:148538:148017:1:459	100	96.2963
BN860_02278g_k:HG316457:190118:191056:0:939	ZBAI_00097:ZBAI_A_scaffold_003:22890:23828:0:939	ZBAI_05266:ZBAI_B_scaffold_005:151278:152216:0:939	99.787	94.1427
BN860_02322g_k:HG316457:191803:193872:0:2070	ZBAI_00099:ZBAI_A_scaffold_003:24575:26644:0:2070	ZBAI_05268:ZBAI_B_scaffold_005:152964:155030:0:2067	99.5652	95.4106
BN860_02344g_j:HG316457:194321:193962:1:360	ZBAI_00100:ZBAI_A_scaffold_003:27147:26734:1:414	ZBAI_05269:ZBAI_B_scaffold_005:155537:155124:1:414	100	95.8333
BN860_00254g_s:HG316457:19446:21845:0:2400	ZBAI_00008:ZBAI_A_scaffold_001:19666:22065:0:2400	ZBAI_05177:ZBAI_B_scaffold_004:19535:21892:0:2358	99.9583	92.5
BN860_02366g_i:HG316457:195547:194501:1:1047	ZBAI_00101:ZBAI_A_scaffold_003:28354:27308:1:1047	ZBAI_05270:ZBAI_B_scaffold_005:156743:155697:1:1047	100	96.1796
BN860_02388g_k:HG316457:195958:198168:0:2211	ZBAI_00102:ZBAI_A_scaffold_003:28765:30975:0:2211	ZBAI_05271:ZBAI_B_scaffold_005:157154:159352:0:2199	99.9548	94.5726
BN860_02410g_j:HG316457:199267:198275:1:993	ZBAI_00103:ZBAI_A_scaffold_003:32074:31082:1:993	ZBAI_05272:ZBAI_B_scaffold_005:160442:159465:1:978	99.8993	92.7492
BN860_02432g_k:HG316457:199433:200317:0:885	ZBAI_00104:ZBAI_A_scaffold_003:32240:33124:0:885	ZBAI_05273:ZBAI_B_scaffold_005:160610:161494:0:885	100	93.8983
BN860_02454g_k:HG316457:200480:201292:0:813	ZBAI_00105:ZBAI_A_scaffold_003:33287:34099:0:813	ZBAI_05274:ZBAI_B_scaffold_005:161653:162465:0:813	99.877	93.2349
BN860_02476g_k:HG316457:202628:201312:1:1317	ZBAI_00106:ZBAI_A_scaffold_003:35435:34119:1:1317	ZBAI_05275:ZBAI_B_scaffold_005:163801:162485:1:1317	99.9241	94.0774
BN860_02498g_i:HG316457:203305:204951:0:1647	ZBAI_00107:ZBAI_A_scaffold_003:36112:37758:0:1647	ZBAI_05276:ZBAI_B_scaffold_005:164486:166132:0:1647	100	94.1712
BN860_02542g_k:HG316457:209635:208226:1:1410	ZBAI_00109:ZBAI_A_scaffold_003:42442:41033:1:1410	ZBAI_05278:ZBAI_B_scaffold_005:170817:169408:1:1410	99.9291	95.8156
BN860_02586g_j:HG316457:214487:212613:1:1875	ZBAI_00110:ZBAI_A_scaffold_003:47342:45468:1:1875	ZBAI_05279:ZBAI_B_scaffold_005:175545:173671:1:1875	99.8933	94.1867
BN860_02608g_k:HG316457:215423:214743:1:681	ZBAI_00111:ZBAI_A_scaffold_003:48278:47598:1:681	ZBAI_05280:ZBAI_B_scaffold_005:176488:175808:1:681	100	93.2452
BN860_02630g_i:HG316457:216493:218358:0:1866	ZBAI_00112:ZBAI_A_scaffold_003:49383:51248:0:1866	ZBAI_05281:ZBAI_B_scaffold_005:177632:179497:0:1866	100	93.7835
BN860_02652g_j:HG316457:218752:220287:0:1536	ZBAI_00113:ZBAI_A_scaffold_003:51642:53177:0:1536	ZBAI_05282:ZBAI_B_scaffold_005:179890:181425:0:1536	100	95.2474
BN860_00276g_r:HG316457:22153:23508:0:1356	ZBAI_00009:ZBAI_A_scaffold_001:22373:23728:0:1356	ZBAI_05178:ZBAI_B_scaffold_004:22241:23596:0:1356	99.9263	94.469
BN860_02674g_i:HG316457:221662:220382:1:1281	ZBAI_00114:ZBAI_A_scaffold_003:54552:53272:1:1281	ZBAI_05283:ZBAI_B_scaffold_005:182800:181520:1:1281	100	93.5207
BN860_02696g_j:HG316457:221831:223768:0:1938	ZBAI_00115:ZBAI_A_scaffold_003:54721:56658:0:1938	ZBAI_05284:ZBAI_B_scaffold_005:182976:184913:0:1938	99.9484	93.7564
BN860_02718g_j:HG316457:224611:223823:1:789	ZBAI_00116:ZBAI_A_scaffold_003:57501:56713:1:789	ZBAI_05285:ZBAI_B_scaffold_005:185762:184974:1:789	99.8733	95.8175
BN860_02762g_i:HG316457:228155:230539:0:2385	ZBAI_00117:ZBAI_A_scaffold_003:61210:63594:0:2385	ZBAI_05286:ZBAI_B_scaffold_005:189522:191903:0:2382	99.9581	94.7589
BN860_02828g_h:HG316457:234388:232838:1:1551	ZBAI_00118:ZBAI_A_scaffold_003:67443:65893:1:1551	ZBAI_05287:ZBAI_B_scaffold_005:195770:194220:1:1551	99.8711	94.971
BN860_02872g_i:HG316457:236149:235772:1:378	ZBAI_00119:ZBAI_A_scaffold_003:69200:68823:1:378	ZBAI_05288:ZBAI_B_scaffold_005:197702:197325:1:378	99.7354	95.5026
BN860_02894g_i:HG316457:236500:236859:0:360	ZBAI_00120:ZBAI_A_scaffold_003:69551:69910:0:360	ZBAI_05289:ZBAI_B_scaffold_005:198054:198413:0:360	100	91.6667
BN860_00298g_p:HG316457:23838:26753:0:2916	ZBAI_00010:ZBAI_A_scaffold_001:24058:26973:0:2916	ZBAI_05179:ZBAI_B_scaffold_004:23928:26843:0:2916	99.8628	96.3649
BN860_02916g_h:HG316457:239285:236877:1:2409	ZBAI_00121:ZBAI_A_scaffold_003:72336:69928:1:2409	ZBAI_05290:ZBAI_B_scaffold_005:200839:198431:1:2409	99.9585	95.7244
BN860_02938g_i:HG316457:241681:239699:1:1983	ZBAI_00122:ZBAI_A_scaffold_003:74732:72750:1:1983	ZBAI_05291:ZBAI_B_scaffold_005:203238:201256:1:1983	99.6974	94.2007
BN860_02960g_h:HG316457:244716:242026:1:2691	ZBAI_00123:ZBAI_A_scaffold_003:77767:75077:1:2691	ZBAI_05292:ZBAI_B_scaffold_005:206275:203585:1:2691	100	95.838
BN860_02982g_i:HG316457:245618:245151:1:468	ZBAI_00124:ZBAI_A_scaffold_003:78669:78202:1:468	ZBAI_05293:ZBAI_B_scaffold_005:207176:206709:1:468	100	97.0085
BN860_03004g_i:HG316457:245785:246468:0:684	ZBAI_00125:ZBAI_A_scaffold_003:78836:79519:0:684	ZBAI_05294:ZBAI_B_scaffold_005:207341:208024:0:684	100	94.4444
BN860_03048g_h:HG316457:248327:247866:1:462	ZBAI_00127:ZBAI_A_scaffold_003:81378:80917:1:462	ZBAI_05296:ZBAI_B_scaffold_005:209884:209423:1:462	99.7835	96.1039
BN860_03070g_i:HG316457:251125:248531:1:2595	ZBAI_00128:ZBAI_A_scaffold_003:84176:81582:1:2595	ZBAI_05297:ZBAI_B_scaffold_005:212676:210082:1:2595	99.9229	94.7206
BN860_03092g_i:HG316457:252347:251448:1:900	ZBAI_00129:ZBAI_A_scaffold_003:85420:84521:1:900	ZBAI_05298:ZBAI_B_scaffold_005:214064:213165:1:900	100	92.7778
BN860_03114g_i:HG316457:254367:252535:1:1833	ZBAI_00130:ZBAI_A_scaffold_003:87440:85608:1:1833	ZBAI_05299:ZBAI_B_scaffold_005:216077:214245:1:1833	99.9454	94.4899
BN860_03136g_i:HG316457:255112:254627:1:486	ZBAI_00131:ZBAI_A_scaffold_003:88185:87700:1:486	ZBAI_05300:ZBAI_B_scaffold_005:216823:216338:1:486	100	95.2675
BN860_03180g_i:HG316457:257668:259338:0:1671	ZBAI_00132:ZBAI_A_scaffold_003:90740:92410:0:1671	ZBAI_05301:ZBAI_B_scaffold_005:219215:220885:0:1671	99.8205	95.1526
BN860_03202g_i:HG316457:260015:261907:0:1893	ZBAI_00133:ZBAI_A_scaffold_003:93087:94979:0:1893	ZBAI_05302:ZBAI_B_scaffold_005:221562:223442:0:1881	99.7887	94.0306
BN860_03268g_h:HG316457:265714:266451:0:738	ZBAI_00136:ZBAI_A_scaffold_003:99361:100113:0:753	ZBAI_05304:ZBAI_B_scaffold_006:1120:1872:0:753	100	96.3415
BN860_03290g_g:HG316457:266796:268112:0:1317	ZBAI_00137:ZBAI_A_scaffold_003:100458:101774:0:1317	ZBAI_05305:ZBAI_B_scaffold_006:2205:3521:0:1317	100	94.2293
BN860_03312g_i:HG316457:269983:268325:1:1659	ZBAI_00138:ZBAI_A_scaffold_003:103645:101987:1:1659	ZBAI_05306:ZBAI_B_scaffold_006:5404:3746:1:1659	99.8794	94.9367
BN860_00320g_o:HG316457:27068:28414:0:1347	ZBAI_00011:ZBAI_A_scaffold_001:27370:28716:0:1347	ZBAI_05180:ZBAI_B_scaffold_004:27197:28543:0:1347	99.8515	93.6154
BN860_03334g_h:HG316457:271605:270436:1:1170	ZBAI_00139:ZBAI_A_scaffold_003:105301:104132:1:1170	ZBAI_05307:ZBAI_B_scaffold_006:7052:5895:1:1158	99.9145	94.9573
BN860_03356g_g:HG316457:272131:271817:1:315	ZBAI_00140:ZBAI_A_scaffold_003:105827:105513:1:315	ZBAI_05308:ZBAI_B_scaffold_006:7578:7264:1:315	100	95.2381
BN860_03378g_i:HG316457:272863:273294:0:432	ZBAI_00141:ZBAI_A_scaffold_003:106595:107026:0:432	ZBAI_05309:ZBAI_B_scaffold_006:8336:8767:0:432	100	97.2222
BN860_03422g_i:HG316457:276762:274654:1:2109	ZBAI_00143:ZBAI_A_scaffold_003:110862:108754:1:2109	ZBAI_05311:ZBAI_B_scaffold_007:2255:147:1:2109	94.4523	100
BN860_03466g_i:HG316457:280470:283511:0:3042	ZBAI_00145:ZBAI_A_scaffold_003:114610:117651:0:3042	ZBAI_05313:ZBAI_B_scaffold_007:5997:9038:0:3042	93.9842	99.9343
BN860_03488g_f:HG316457:283968:285479:0:1512	ZBAI_00146:ZBAI_A_scaffold_003:118106:119617:0:1512	ZBAI_05314:ZBAI_B_scaffold_007:9495:11006:0:1512	94.709	100
BN860_03510g_h:HG316457:286047:287687:0:1641	ZBAI_00147:ZBAI_A_scaffold_003:120188:121828:0:1641	ZBAI_05315:ZBAI_B_scaffold_007:11574:13214:0:1641	93.2358	100
BN860_03532g_h:HG316457:288047:288856:0:810	ZBAI_00148:ZBAI_A_scaffold_003:122203:123015:0:813	ZBAI_05316:ZBAI_B_scaffold_007:13574:14383:0:810	93.7037	100
BN860_03554g_h:HG316457:289050:291926:0:2877	ZBAI_00149:ZBAI_A_scaffold_003:123143:126076:0:2934	ZBAI_05317:ZBAI_B_scaffold_007:14577:17453:0:2877	94.2996	99.9652
BN860_03576g_h:HG316457:294062:292056:1:2007	ZBAI_00150:ZBAI_A_scaffold_003:128212:126206:1:2007	ZBAI_05318:ZBAI_B_scaffold_007:19589:17583:1:2007	94.569	99.9502
BN860_03598g_h:HG316457:297076:294239:1:2838	ZBAI_00151:ZBAI_A_scaffold_003:131226:128389:1:2838	ZBAI_05319:ZBAI_B_scaffold_007:22603:19766:1:2838	91.6138	99.9295
BN860_03620g_h:HG316457:298094:297252:1:843	ZBAI_00152:ZBAI_A_scaffold_003:132234:131401:1:834	ZBAI_05320:ZBAI_B_scaffold_007:23621:22779:1:843	93.1198	100
BN860_03642g_h:HG316457:298271:301573:0:3303	ZBAI_00153:ZBAI_A_scaffold_003:132415:135717:0:3303	ZBAI_05321:ZBAI_B_scaffold_007:23798:27100:0:3303	94.2477	99.9092
BN860_00364g_n:HG316457:30123:31445:0:1323	ZBAI_00013:ZBAI_A_scaffold_001:30425:31747:0:1323	ZBAI_05182:ZBAI_B_scaffold_004:30253:31575:0:1323	99.7732	96.2207
BN860_03664g_h:HG316457:302715:301705:1:1011	ZBAI_00154:ZBAI_A_scaffold_003:136860:135850:1:1011	ZBAI_05322:ZBAI_B_scaffold_007:28242:27232:1:1011	94.8566	99.9011
BN860_03708g_g:HG316457:305350:303710:1:1641	ZBAI_00155:ZBAI_A_scaffold_003:139429:137786:1:1644	ZBAI_05323:ZBAI_B_scaffold_007:30913:29270:1:1644	93.2358	98.2937
BN860_03730g_h:HG316457:306496:305552:1:945	ZBAI_00156:ZBAI_A_scaffold_003:140716:139628:1:1089	ZBAI_05324:ZBAI_B_scaffold_007:32034:31114:1:921	95.0265	97.4603
BN860_03752g_h:HG316457:307216:307839:0:624	ZBAI_00157:ZBAI_A_scaffold_003:141299:141922:0:624	ZBAI_05325:ZBAI_B_scaffold_007:32778:33401:0:624	97.2756	100
BN860_03796g_h:HG316457:311788:310634:1:1155	ZBAI_00159:ZBAI_A_scaffold_003:146228:145074:1:1155	ZBAI_05327:ZBAI_B_scaffold_007:37577:36423:1:1155	95.4978	99.9134
BN860_03818g_g:HG316457:312392:313360:0:969	ZBAI_00160:ZBAI_A_scaffold_003:146835:147785:0:951	ZBAI_05328:ZBAI_B_scaffold_007:38181:39149:0:969	92.2601	100
BN860_03862g_h:HG316457:315020:316153:0:1134	ZBAI_00161:ZBAI_A_scaffold_003:149250:150383:0:1134	ZBAI_05329:ZBAI_B_scaffold_007:40846:41979:0:1134	95.9436	100
BN860_00386g_p:HG316457:31729:35031:0:3303	ZBAI_00014:ZBAI_A_scaffold_001:32031:35333:0:3303	ZBAI_05183:ZBAI_B_scaffold_004:31860:35168:0:3309	99.8789	92.2495
BN860_03884g_h:HG316457:321238:316301:1:4938	ZBAI_00162:ZBAI_A_scaffold_003:155458:150530:1:4929	ZBAI_05330:ZBAI_B_scaffold_007:47064:42127:1:4938	94.6132	99.9392
BN860_03906g_g:HG316457:321895:322263:0:369	ZBAI_00163:ZBAI_A_scaffold_003:156117:156485:0:369	ZBAI_05331:ZBAI_B_scaffold_007:47721:48089:0:369	95.935	99.729
BN860_03972g_g:HG316457:329302:330264:0:963	ZBAI_00166:ZBAI_A_scaffold_003:163800:164762:0:963	ZBAI_05334:ZBAI_B_scaffold_007:55163:56125:0:963	93.6656	99.8962
BN860_03994g_h:HG316457:330964:331422:0:459	ZBAI_00167:ZBAI_A_scaffold_003:165466:165924:0:459	ZBAI_05335:ZBAI_B_scaffold_007:56825:57283:0:459	96.0784	100
BN860_04038g_e:HG316457:333077:332451:1:627	ZBAI_00169:ZBAI_A_scaffold_003:167642:166959:1:684	ZBAI_05337:ZBAI_B_scaffold_007:58938:58312:1:627	92.185	99.8405
BN860_04060g_g:HG316457:333209:333946:0:738	ZBAI_00170:ZBAI_A_scaffold_003:167717:168454:0:738	ZBAI_05338:ZBAI_B_scaffold_007:59070:59807:0:738	96.6125	100
BN860_04082g_g:HG316457:334194:335816:0:1623	ZBAI_00171:ZBAI_A_scaffold_003:168703:170328:0:1626	ZBAI_05339:ZBAI_B_scaffold_007:60055:61680:0:1626	95.687	99.9384
BN860_04104g_g:HG316457:337017:335920:1:1098	ZBAI_00172:ZBAI_A_scaffold_003:171529:170432:1:1098	ZBAI_05340:ZBAI_B_scaffold_007:62881:61784:1:1098	93.2605	99.9089
BN860_04126g_f:HG316457:337303:338454:0:1152	ZBAI_00173:ZBAI_A_scaffold_003:171817:172968:0:1152	ZBAI_05341:ZBAI_B_scaffold_007:63167:64318:0:1152	95.4861	100
BN860_04148g_g:HG316457:340551:338794:1:1758	ZBAI_00174:ZBAI_A_scaffold_003:175082:173325:1:1758	ZBAI_05342:ZBAI_B_scaffold_007:66775:65018:1:1758	95.6769	99.8862
BN860_04192g_g:HG316457:348129:348524:0:396	ZBAI_00176:ZBAI_A_scaffold_003:183016:183411:0:396	ZBAI_05343:ZBAI_B_scaffold_008:6954:7349:0:396	99.7475	95.4545
BN860_04214g_g:HG316457:348659:350305:0:1647	ZBAI_00177:ZBAI_A_scaffold_003:183546:185192:0:1647	ZBAI_05344:ZBAI_B_scaffold_008:7484:9127:0:1644	99.9393	96.2963
BN860_04236g_f:HG316457:351715:350381:1:1335	ZBAI_00178:ZBAI_A_scaffold_003:186602:185268:1:1335	ZBAI_05345:ZBAI_B_scaffold_008:10534:9206:1:1329	100	94.6067
BN860_00408g_p:HG316457:35309:36157:0:849	ZBAI_00015:ZBAI_A_scaffold_001:35611:36459:0:849	ZBAI_05184:ZBAI_B_scaffold_004:35447:36295:0:849	100	93.5218
BN860_04258g_g:HG316457:353630:353256:1:375	ZBAI_00179:ZBAI_A_scaffold_003:188618:188244:1:375	ZBAI_05346:ZBAI_B_scaffold_008:12658:12290:1:369	100	93.6
BN860_04280g_g:HG316457:353836:356346:0:2511	ZBAI_00180:ZBAI_A_scaffold_003:188824:191334:0:2511	ZBAI_05347:ZBAI_B_scaffold_008:12873:15383:0:2511	99.9602	93.9865
BN860_04302g_g:HG316457:357739:356465:1:1275	ZBAI_00181:ZBAI_A_scaffold_003:192727:191453:1:1275	ZBAI_05348:ZBAI_B_scaffold_008:16778:15504:1:1275	99.9216	95.451
BN860_04324g_g:HG316457:358857:357906:1:318	ZBAI_00182:ZBAI_A_scaffold_003:193471:192894:1:327	ZBAI_05349:ZBAI_B_scaffold_008:17524:16945:1:327	97.1698	94.3396
BN860_04346g_g:HG316457:358983:359453:0:471	ZBAI_00183:ZBAI_A_scaffold_003:193970:194440:0:471	ZBAI_05350:ZBAI_B_scaffold_008:18023:18490:0:468	100	98.0892
BN860_04368g_g:HG316457:360246:360914:0:669	ZBAI_00185:ZBAI_A_scaffold_003:195233:195901:0:669	ZBAI_05352:ZBAI_B_scaffold_008:19297:19965:0:669	99.8505	95.9641
BN860_00122g_u:HG316457:3616:2189:1:1428	ZBAI_00002:ZBAI_A_scaffold_001:3639:2212:1:1428	ZBAI_05171:ZBAI_B_scaffold_004:3681:2254:1:1428	100	93.2073
BN860_04390g_g:HG316457:361972:361055:1:918	ZBAI_00186:ZBAI_A_scaffold_003:196997:196080:1:918	ZBAI_05353:ZBAI_B_scaffold_008:21059:20142:1:918	100	95.4248
BN860_04456g_g:HG316457:365997:366404:0:408	ZBAI_00189:ZBAI_A_scaffold_003:201489:201896:0:408	ZBAI_05355:ZBAI_B_scaffold_008:25471:25878:0:408	100	97.549
BN860_04478g_g:HG316457:368637:366667:1:1971	ZBAI_00190:ZBAI_A_scaffold_003:204126:202156:1:1971	ZBAI_05356:ZBAI_B_scaffold_008:28052:26130:1:1923	99.7971	92.2374
BN860_04500g_g:HG316457:371422:369359:1:2064	ZBAI_00191:ZBAI_A_scaffold_003:206911:204848:1:2064	ZBAI_05357:ZBAI_B_scaffold_008:30854:28776:1:2079	100	95.5911
BN860_00430g_p:HG316457:37329:36280:1:1050	ZBAI_00016:ZBAI_A_scaffold_001:37631:36582:1:1050	ZBAI_05185:ZBAI_B_scaffold_004:37467:36418:1:1050	100	94.8571
BN860_04522g_g:HG316457:374091:371680:1:2412	ZBAI_00192:ZBAI_A_scaffold_003:209580:207169:1:2412	ZBAI_05358:ZBAI_B_scaffold_008:33519:31108:1:2412	99.9171	93.7396
BN860_04566g_g:HG316457:376077:376715:0:639	ZBAI_00194:ZBAI_A_scaffold_003:211766:212404:0:639	ZBAI_05360:ZBAI_B_scaffold_008:35582:36220:0:639	100	96.2441
BN860_04588g_f:HG316457:377105:378502:0:1398	ZBAI_00195:ZBAI_A_scaffold_003:212794:214191:0:1398	ZBAI_05361:ZBAI_B_scaffold_008:36611:38008:0:1398	99.8569	95.2074
BN860_04610g_f:HG316457:379884:379126:1:759	ZBAI_00196:ZBAI_A_scaffold_003:215573:214734:1:840	ZBAI_05362:ZBAI_B_scaffold_008:39571:38789:1:783	99.7365	96.3109
BN860_04632g_f:HG316457:380031:380615:0:585	ZBAI_00197:ZBAI_A_scaffold_003:215720:216304:0:585	ZBAI_05363:ZBAI_B_scaffold_008:39719:40306:0:588	100	91.2821
BN860_04676g_f:HG316457:382566:381847:1:720	ZBAI_00198:ZBAI_A_scaffold_003:218256:217537:1:720	ZBAI_05364:ZBAI_B_scaffold_008:42271:41552:1:720	99.8611	96.25
BN860_04698g_f:HG316457:382756:383778:0:1023	ZBAI_00199:ZBAI_A_scaffold_003:218446:219468:0:1023	ZBAI_05365:ZBAI_B_scaffold_008:42463:43485:0:1023	99.9022	95.8944
BN860_04720g_e:HG316457:384472:385974:0:1503	ZBAI_00201:ZBAI_A_scaffold_003:220162:221664:0:1503	ZBAI_05366:ZBAI_B_scaffold_008:44178:45680:0:1503	100	95.6753
BN860_04742g_f:HG316457:386450:386016:1:435	ZBAI_00202:ZBAI_A_scaffold_003:222140:221706:1:435	ZBAI_05367:ZBAI_B_scaffold_008:46156:45722:1:435	99.7701	95.8621
BN860_00452g_n:HG316457:38747:37665:1:1083	ZBAI_00017:ZBAI_A_scaffold_001:39049:37967:1:1083	ZBAI_05186:ZBAI_B_scaffold_004:38884:37802:1:1083	100	95.0139
BN860_04764g_f:HG316457:389193:388321:1:873	ZBAI_00203:ZBAI_A_scaffold_003:224883:224011:1:873	ZBAI_05368:ZBAI_B_scaffold_008:48475:47603:1:873	100	96.6781
BN860_04786g_f:HG316457:389338:390120:0:783	ZBAI_00204:ZBAI_A_scaffold_003:225028:225810:0:783	ZBAI_05369:ZBAI_B_scaffold_008:48621:49403:0:783	100	94.5083
BN860_04808g_f:HG316457:390309:391534:0:1221	ZBAI_00205:ZBAI_A_scaffold_003:225999:227384:0:1386	ZBAI_05370:ZBAI_B_scaffold_008:49591:50781:0:1191	100	92.3014
BN860_04830g_e:HG316457:391851:394358:0:2508	ZBAI_00206:ZBAI_A_scaffold_003:227701:230208:0:2508	ZBAI_05371:ZBAI_B_scaffold_008:51100:53607:0:2508	99.9601	94.7368
BN860_04852g_e:HG316457:395166:394435:1:732	ZBAI_00207:ZBAI_A_scaffold_003:231016:230285:1:732	ZBAI_05372:ZBAI_B_scaffold_008:54395:53664:1:732	100	94.2623
BN860_04874g_f:HG316457:396884:395325:1:1560	ZBAI_00208:ZBAI_A_scaffold_003:232734:231175:1:1560	ZBAI_05373:ZBAI_B_scaffold_008:56113:54554:1:1560	100	96.2179
BN860_04896g_f:HG316457:398729:397185:1:1545	ZBAI_00209:ZBAI_A_scaffold_003:234579:233035:1:1545	ZBAI_05374:ZBAI_B_scaffold_008:57936:56413:1:1524	100	92.1036
BN860_00474g_n:HG316457:40205:39111:1:1095	ZBAI_00018:ZBAI_A_scaffold_001:40507:39413:1:1095	ZBAI_05187:ZBAI_B_scaffold_004:40344:39247:1:1098	99.8174	97.1689
BN860_04940g_f:HG316457:402537:402031:1:507	ZBAI_00211:ZBAI_A_scaffold_003:238387:237881:1:507	ZBAI_05376:ZBAI_B_scaffold_008:61743:61237:1:507	100	93.8856
BN860_04962g_f:HG316457:405122:403083:1:2040	ZBAI_00212:ZBAI_A_scaffold_003:240972:238933:1:2040	ZBAI_05377:ZBAI_B_scaffold_008:64333:62294:1:2040	99.902	94.7059
BN860_04984g_f:HG316457:407548:405404:1:2145	ZBAI_00213:ZBAI_A_scaffold_003:243398:241254:1:2145	ZBAI_05378:ZBAI_B_scaffold_008:66780:64615:1:2166	99.9534	94.9184
BN860_05006g_f:HG316457:408234:410165:0:1932	ZBAI_00214:ZBAI_A_scaffold_003:244117:246048:0:1932	ZBAI_05379:ZBAI_B_scaffold_008:67495:69426:0:1932	100	94.8758
BN860_05028g_f:HG316457:412456:410558:1:1899	ZBAI_00215:ZBAI_A_scaffold_003:248339:246441:1:1899	ZBAI_05380:ZBAI_B_scaffold_008:71713:69815:1:1899	100	95.8926
BN860_05072g_e:HG316457:414243:415928:0:1686	ZBAI_00217:ZBAI_A_scaffold_003:250126:251811:0:1686	ZBAI_05382:ZBAI_B_scaffold_008:73496:75181:0:1686	100	93.3571
BN860_05094g_f:HG316457:416481:415990:1:432	ZBAI_00218:ZBAI_A_scaffold_003:252364:251873:1:468	ZBAI_05383:ZBAI_B_scaffold_008:75916:75425:1:468	100	98.8426
BN860_05116g_e:HG316457:416717:417232:0:516	ZBAI_00219:ZBAI_A_scaffold_003:252600:253115:0:516	ZBAI_05384:ZBAI_B_scaffold_008:76153:76668:0:516	99.8062	93.7984
BN860_05138g_f:HG316457:419116:417236:1:1881	ZBAI_00220:ZBAI_A_scaffold_003:255035:253155:1:1881	ZBAI_05385:ZBAI_B_scaffold_008:78583:76703:1:1881	98.6709	91.3344
BN860_05160g_e:HG316457:420120:421754:0:1635	ZBAI_00221:ZBAI_A_scaffold_003:256039:257673:0:1635	ZBAI_05386:ZBAI_B_scaffold_008:79609:81243:0:1635	100	94.9847
BN860_05182g_f:HG316457:426873:421942:1:4932	ZBAI_00222:ZBAI_A_scaffold_003:262792:257861:1:4932	ZBAI_05387:ZBAI_B_scaffold_008:86366:81435:1:4932	99.9189	95.1338
BN860_05204g_f:HG316457:428121:427237:1:885	ZBAI_00223:ZBAI_A_scaffold_003:264040:263156:1:885	ZBAI_05388:ZBAI_B_scaffold_008:87615:86731:1:885	99.887	96.3842
BN860_05226g_e:HG316457:429528:428758:1:771	ZBAI_00224:ZBAI_A_scaffold_003:265447:264677:1:771	ZBAI_05389:ZBAI_B_scaffold_008:89022:88252:1:771	100	97.2763
BN860_00144g_v:HG316457:4320:8993:0:4674	ZBAI_00003:ZBAI_A_scaffold_001:4366:9039:0:4674	ZBAI_05172:ZBAI_B_scaffold_004:4418:9097:0:4680	99.9572	93.6457
BN860_05248g_e:HG316457:432230:430110:1:2121	ZBAI_00225:ZBAI_A_scaffold_003:268353:266233:1:2121	ZBAI_05390:ZBAI_B_scaffold_008:91767:89647:1:2121	99.9529	95.6624
BN860_05446g_e:HG316457:459244:457745:1:1500	ZBAI_00234:ZBAI_A_scaffold_003:296561:295062:1:1500	ZBAI_05394:ZBAI_B_scaffold_009:9724:8225:1:1500	99.9333	92.6
BN860_05468g_d:HG316457:461053:459386:1:1668	ZBAI_00235:ZBAI_A_scaffold_003:298370:296703:1:1668	ZBAI_05395:ZBAI_B_scaffold_009:11535:9868:1:1668	99.94	94.0647
BN860_05490g_d:HG316457:462376:463688:0:1062	ZBAI_00236:ZBAI_A_scaffold_003:300004:301005:0:1002	ZBAI_05396:ZBAI_B_scaffold_009:13150:14151:0:1002	94.2561	90.4896
BN860_05512g_e:HG316457:465042:466265:0:1224	ZBAI_00237:ZBAI_A_scaffold_003:302360:303583:0:1224	ZBAI_05397:ZBAI_B_scaffold_009:15480:16703:0:1224	99.9183	95.3431
BN860_05534g_d:HG316457:468261:467716:1:546	ZBAI_00238:ZBAI_A_scaffold_003:305579:305034:1:546	ZBAI_05398:ZBAI_B_scaffold_009:18656:18111:1:546	100	96.5201
BN860_05556g_e:HG316457:469668:468472:1:1197	ZBAI_00239:ZBAI_A_scaffold_003:306986:305790:1:1197	ZBAI_05399:ZBAI_B_scaffold_009:20063:18867:1:1197	100	95.1546
BN860_05578g_e:HG316457:472081:469862:1:2220	ZBAI_00240:ZBAI_A_scaffold_003:309399:307180:1:2220	ZBAI_05400:ZBAI_B_scaffold_009:22476:20263:1:2214	99.8198	93.8739
BN860_05600g_e:HG316457:474421:472241:1:2181	ZBAI_00241:ZBAI_A_scaffold_003:311739:309559:1:2181	ZBAI_05401:ZBAI_B_scaffold_009:24815:22635:1:2181	99.9541	93.6726
BN860_00540g_m:HG316457:47694:45574:1:2121	ZBAI_00020:ZBAI_A_scaffold_002:3538:1415:1:2124	ZBAI_05191:ZBAI_B_scaffold_005:6289:4169:1:2121	91.2777	100
BN860_05622g_e:HG316457:477381:474727:1:2655	ZBAI_00242:ZBAI_A_scaffold_003:314699:312045:1:2655	ZBAI_05402:ZBAI_B_scaffold_009:27778:25124:1:2655	99.9623	95.2166
BN860_00562g_o:HG316457:47913:49313:0:1401	ZBAI_00021:ZBAI_A_scaffold_002:3757:5157:0:1401	ZBAI_05192:ZBAI_B_scaffold_005:6508:7908:0:1401	94.2898	99.7859
BN860_05666g_d:HG316457:480314:484549:0:4236	ZBAI_00244:ZBAI_A_scaffold_003:317670:321905:0:4236	ZBAI_05404:ZBAI_B_scaffold_009:30742:34980:0:4239	100	94.8536
BN860_05710g_d:HG316457:489293:488220:1:1074	ZBAI_00246:ZBAI_A_scaffold_003:326649:325576:1:1074	ZBAI_05406:ZBAI_B_scaffold_009:39723:38650:1:1074	99.6276	93.1099
BN860_05754g_d:HG316457:490437:491336:0:900	ZBAI_00248:ZBAI_A_scaffold_003:327824:328723:0:900	ZBAI_05408:ZBAI_B_scaffold_009:40890:41789:0:900	99.6667	95.2222
BN860_05776g_d:HG316457:492501:491419:1:1083	ZBAI_00249:ZBAI_A_scaffold_003:329957:328806:1:1152	ZBAI_05409:ZBAI_B_scaffold_009:43022:41871:1:1152	99.9077	94.3675
BN860_05798g_d:HG316457:496140:492901:1:3240	ZBAI_00250:ZBAI_A_scaffold_003:333527:330288:1:3240	ZBAI_05410:ZBAI_B_scaffold_009:46636:43397:1:3240	99.9691	94.5062
BN860_05820g_d:HG316457:497450:496932:1:519	ZBAI_00251:ZBAI_A_scaffold_003:334837:334319:1:519	ZBAI_05411:ZBAI_B_scaffold_009:47946:47428:1:519	99.8073	94.4123
BN860_05842g_d:HG316457:497617:497982:0:366	ZBAI_00252:ZBAI_A_scaffold_003:335005:335370:0:366	ZBAI_05412:ZBAI_B_scaffold_009:48111:48476:0:366	99.4536	91.8033
BN860_05864g_d:HG316457:500195:498006:1:2190	ZBAI_00253:ZBAI_A_scaffold_003:337583:335394:1:2190	ZBAI_05413:ZBAI_B_scaffold_009:50689:48500:1:2190	99.863	94.5662
BN860_05886g_c:HG316457:501874:500591:1:1284	ZBAI_00254:ZBAI_A_scaffold_003:339262:337979:1:1284	ZBAI_05414:ZBAI_B_scaffold_009:52365:51085:1:1281	99.8442	94.5483
BN860_05908g_d:HG316457:502739:503809:0:1071	ZBAI_00255:ZBAI_A_scaffold_003:340166:341236:0:1071	ZBAI_05415:ZBAI_B_scaffold_009:53431:54501:0:1071	100	94.4911
BN860_05930g_d:HG316457:505332:503815:1:1518	ZBAI_00256:ZBAI_A_scaffold_003:342797:341319:1:1479	ZBAI_05416:ZBAI_B_scaffold_009:56075:54597:1:1479	97.0356	90.7773
BN860_05952g_d:HG316457:507039:505471:1:1569	ZBAI_00257:ZBAI_A_scaffold_003:344504:342936:1:1569	ZBAI_05417:ZBAI_B_scaffold_009:57786:56218:1:1569	99.8725	96.4308
BN860_05974g_d:HG316457:508646:507420:1:1227	ZBAI_00258:ZBAI_A_scaffold_003:346111:344885:1:1227	ZBAI_05418:ZBAI_B_scaffold_009:59392:58166:1:1227	100	90.3015
BN860_05996g_d:HG316457:508774:509810:0:978	ZBAI_00259:ZBAI_A_scaffold_003:346239:347275:0:1008	ZBAI_05419:ZBAI_B_scaffold_009:59520:60557:0:978	97.7505	94.274
BN860_06040g_d:HG316457:513416:513889:0:474	ZBAI_00261:ZBAI_A_scaffold_003:351100:351573:0:474	ZBAI_05421:ZBAI_B_scaffold_009:64436:64909:0:474	99.789	94.9367
BN860_06062g_d:HG316457:514673:513963:1:711	ZBAI_00262:ZBAI_A_scaffold_003:352357:351647:1:711	ZBAI_05422:ZBAI_B_scaffold_009:65694:64984:1:711	99.8594	95.4993
BN860_06084g_d:HG316457:514867:516276:0:1410	ZBAI_00263:ZBAI_A_scaffold_003:352551:353960:0:1410	ZBAI_05423:ZBAI_B_scaffold_009:65889:67298:0:1410	100	94.1135
BN860_06106g_d:HG316457:517568:516579:1:990	ZBAI_00264:ZBAI_A_scaffold_003:355390:354272:1:1119	ZBAI_05424:ZBAI_B_scaffold_009:68579:67590:1:990	99.899	95.1515
BN860_00606g_o:HG316457:51799:50330:1:1470	ZBAI_00023:ZBAI_A_scaffold_002:7829:6360:1:1470	ZBAI_05194:ZBAI_B_scaffold_005:10428:8959:1:1470	94.1497	99.7959
BN860_06128g_d:HG316457:519954:518497:1:1458	ZBAI_00265:ZBAI_A_scaffold_003:357646:356189:1:1458	ZBAI_05425:ZBAI_B_scaffold_009:70968:69511:1:1458	100	95.9534
BN860_06150g_d:HG316457:520341:522449:0:2109	ZBAI_00266:ZBAI_A_scaffold_003:358033:360141:0:2109	ZBAI_05426:ZBAI_B_scaffold_009:71354:73462:0:2109	99.7629	93.0773
BN860_06194g_d:HG316457:523231:524019:0:789	ZBAI_00267:ZBAI_A_scaffold_003:360923:361711:0:789	ZBAI_05427:ZBAI_B_scaffold_009:74243:75031:0:789	99.7465	94.4233
BN860_06216g_d:HG316457:527038:524117:1:2922	ZBAI_00268:ZBAI_A_scaffold_003:364688:361809:1:2880	ZBAI_05428:ZBAI_B_scaffold_009:78004:75128:1:2877	98.4942	92.5051
BN860_00628g_m:HG316457:52723:53943:0:1221	ZBAI_00024:ZBAI_A_scaffold_002:8781:10001:0:1221	ZBAI_05195:ZBAI_B_scaffold_005:11383:12603:0:1221	94.1032	99.7543
BN860_06260g_d:HG316457:529814:528384:1:1431	ZBAI_00270:ZBAI_A_scaffold_003:367506:366076:1:1431	ZBAI_05430:ZBAI_B_scaffold_009:80820:79390:1:1431	99.9301	93.7806
BN860_06304g_d:HG316457:534679:532547:1:2133	ZBAI_00272:ZBAI_A_scaffold_003:372447:370315:1:2133	ZBAI_05432:ZBAI_B_scaffold_009:85774:83630:1:2145	99.9531	94.9836
BN860_06348g_c:HG316457:535764:536900:0:1137	ZBAI_00273:ZBAI_A_scaffold_003:373531:374667:0:1137	ZBAI_05433:ZBAI_B_scaffold_009:86850:88004:0:1155	100	92.876
BN860_06370g_c:HG316457:537056:538390:0:1335	ZBAI_00274:ZBAI_A_scaffold_003:374769:376157:0:1389	ZBAI_05434:ZBAI_B_scaffold_009:88141:89475:0:1335	100	93.7828
BN860_06392g_c:HG316457:538556:540256:0:1701	ZBAI_00275:ZBAI_A_scaffold_003:376323:378023:0:1701	ZBAI_05435:ZBAI_B_scaffold_009:89644:91344:0:1701	100	94.2975
BN860_06436g_c:HG316457:541166:542125:0:960	ZBAI_00277:ZBAI_A_scaffold_003:378933:379892:0:960	ZBAI_05437:ZBAI_B_scaffold_009:92261:93220:0:960	99.8958	92.2917
BN860_06458g_c:HG316457:543681:542182:1:1500	ZBAI_00278:ZBAI_A_scaffold_003:381448:379949:1:1500	ZBAI_05438:ZBAI_B_scaffold_009:94776:93277:1:1500	99.8667	96.5333
BN860_06480g_c:HG316457:544965:543880:1:1086	ZBAI_00279:ZBAI_A_scaffold_003:382732:381647:1:1086	ZBAI_05439:ZBAI_B_scaffold_009:96063:94975:1:1089	99.9079	96.3168
BN860_06502g_c:HG316457:546984:546562:1:423	ZBAI_00280:ZBAI_A_scaffold_003:384751:384329:1:423	ZBAI_05440:ZBAI_B_scaffold_009:98028:97606:1:423	100	92.6714
BN860_06546g_c:HG316457:548761:547631:1:1131	ZBAI_00281:ZBAI_A_scaffold_003:386717:385401:1:1317	ZBAI_05441:ZBAI_B_scaffold_009:99806:98676:1:1131	100	94.8718
BN860_06590g_b:HG316457:551328:550207:1:1122	ZBAI_00283:ZBAI_A_scaffold_003:389334:388139:1:1161	ZBAI_05442:ZBAI_B_scaffold_009:102417:101233:1:1185	96.7914	94.4742
BN860_06634g_c:HG316457:554728:553808:1:921	ZBAI_00285:ZBAI_A_scaffold_003:392705:391785:1:921	ZBAI_05444:ZBAI_B_scaffold_009:105749:104829:1:921	99.7828	95.6569
BN860_06656g_c:HG316457:555185:555009:1:177	ZBAI_00286:ZBAI_A_scaffold_003:393162:392986:1:177	ZBAI_05445:ZBAI_B_scaffold_009:106207:106031:1:177	100	97.1751
BN860_06700g_c:HG316457:559340:556920:1:2421	ZBAI_00288:ZBAI_A_scaffold_003:397317:394897:1:2421	ZBAI_05447:ZBAI_B_scaffold_009:110362:107942:1:2421	100	94.2999
BN860_06722g_c:HG316457:561489:559831:1:1659	ZBAI_00289:ZBAI_A_scaffold_003:399466:397808:1:1659	ZBAI_05448:ZBAI_B_scaffold_009:112515:110857:1:1659	99.9397	93.9723
BN860_06766g_c:HG316457:566346:562099:1:4248	ZBAI_00290:ZBAI_A_scaffold_003:404325:400078:1:4248	ZBAI_05449:ZBAI_B_scaffold_009:117378:113131:1:4248	99.9529	92.3964
BN860_06788g_b:HG316457:567013:566552:1:462	ZBAI_00291:ZBAI_A_scaffold_003:404992:404531:1:462	ZBAI_05450:ZBAI_B_scaffold_009:118049:117588:1:462	99.5671	97.8355
BN860_06810g_c:HG316457:570422:567207:1:3216	ZBAI_00292:ZBAI_A_scaffold_003:408586:405371:1:3216	ZBAI_05451:ZBAI_B_scaffold_009:121452:118237:1:3216	99.9689	94.8694
BN860_06854g_b:HG316457:571534:572040:0:507	ZBAI_00294:ZBAI_A_scaffold_003:409698:410204:0:507	ZBAI_05453:ZBAI_B_scaffold_009:122562:123068:0:507	100	95.069
BN860_06876g_c:HG316457:572274:572861:0:588	ZBAI_00295:ZBAI_A_scaffold_003:410437:411024:0:588	ZBAI_05454:ZBAI_B_scaffold_009:123301:123888:0:588	99.8299	90.4762
BN860_00650g_n:HG316457:57280:54740:1:2541	ZBAI_00025:ZBAI_A_scaffold_002:13338:10798:1:2541	ZBAI_05196:ZBAI_B_scaffold_005:15940:13400:1:2541	94.8052	100
BN860_06898g_b:HG316457:574373:573006:1:1368	ZBAI_00296:ZBAI_A_scaffold_003:412536:411169:1:1368	ZBAI_05455:ZBAI_B_scaffold_009:125387:124020:1:1368	100	94.0058
BN860_06920g_c:HG316457:576137:574917:1:1221	ZBAI_00297:ZBAI_A_scaffold_003:414334:413114:1:1221	ZBAI_05456:ZBAI_B_scaffold_009:127206:125986:1:1221	99.9181	93.8575
BN860_06942g_b:HG316457:577946:580681:0:2736	ZBAI_00298:ZBAI_A_scaffold_003:416143:418878:0:2736	ZBAI_05457:ZBAI_B_scaffold_009:128990:131725:0:2736	99.8538	94.0789
BN860_06964g_c:HG316457:580860:581756:0:897	ZBAI_00299:ZBAI_A_scaffold_003:419057:419953:0:897	ZBAI_05458:ZBAI_B_scaffold_009:131900:132796:0:897	100	93.0881
BN860_06986g_c:HG316457:581918:586786:0:4869	ZBAI_00300:ZBAI_A_scaffold_003:420115:424983:0:4869	ZBAI_05459:ZBAI_B_scaffold_009:132960:137831:0:4872	100	94.0645
BN860_00672g_m:HG316457:58366:59664:0:1299	ZBAI_00026:ZBAI_A_scaffold_002:14431:15729:0:1299	ZBAI_05197:ZBAI_B_scaffold_005:17026:18324:0:1299	94.9962	99.923
BN860_07008g_c:HG316457:588058:586814:1:1245	ZBAI_00301:ZBAI_A_scaffold_003:426255:425011:1:1245	ZBAI_05460:ZBAI_B_scaffold_009:139099:137858:1:1242	99.8394	91.4056
BN860_07052g_c:HG316457:589688:593113:0:3426	ZBAI_00303:ZBAI_A_scaffold_003:427885:431310:0:3426	ZBAI_05462:ZBAI_B_scaffold_009:140680:144096:0:3417	99.9708	92.265
BN860_07096g_c:HG316457:594338:595138:0:801	ZBAI_00305:ZBAI_A_scaffold_003:432535:433335:0:801	ZBAI_05464:ZBAI_B_scaffold_009:145332:146132:0:801	100	95.3808
BN860_07118g_c:HG316457:595938:595264:1:675	ZBAI_00306:ZBAI_A_scaffold_003:434135:433461:1:675	ZBAI_05465:ZBAI_B_scaffold_009:146932:146258:1:675	100	97.037
BN860_07184g_b:HG316457:601168:600011:1:1158	ZBAI_00308:ZBAI_A_scaffold_003:439417:438260:1:1158	ZBAI_05467:ZBAI_B_scaffold_009:150185:149028:1:1158	99.8273	96.0276
BN860_07206g_c:HG316457:601830:601510:1:321	ZBAI_00309:ZBAI_A_scaffold_003:440115:439795:1:321	ZBAI_05468:ZBAI_B_scaffold_009:150883:150563:1:321	100	96.5732
BN860_07228g_c:HG316457:605613:602233:1:3381	ZBAI_00310:ZBAI_A_scaffold_003:443898:440518:1:3381	ZBAI_05469:ZBAI_B_scaffold_009:154678:151286:1:3393	99.8521	94.3212
BN860_07250g_c:HG316457:607509:606601:1:909	ZBAI_00311:ZBAI_A_scaffold_003:445794:444886:1:909	ZBAI_05470:ZBAI_B_scaffold_009:156542:155634:1:909	100	94.4994
BN860_07272g_c:HG316457:608200:609081:0:882	ZBAI_00313:ZBAI_A_scaffold_003:446485:447366:0:882	ZBAI_05472:ZBAI_B_scaffold_009:157232:158113:0:882	100	96.1451
BN860_07294g_c:HG316457:611874:609154:1:2721	ZBAI_00314:ZBAI_A_scaffold_003:450159:447439:1:2721	ZBAI_05473:ZBAI_B_scaffold_009:160906:158186:1:2721	100	94.7813
BN860_07316g_c:HG316457:613268:612450:1:819	ZBAI_00315:ZBAI_A_scaffold_003:451587:450769:1:819	ZBAI_05474:ZBAI_B_scaffold_009:162340:161522:1:819	100	94.3834
BN860_07338g_c:HG316457:614142:613471:1:672	ZBAI_00316:ZBAI_A_scaffold_003:452709:452038:1:672	ZBAI_05475:ZBAI_B_scaffold_009:163357:162707:1:651	100	92.4107
BN860_00694g_o:HG316457:61440:59746:1:1695	ZBAI_00027:ZBAI_A_scaffold_002:17506:15812:1:1695	ZBAI_05198:ZBAI_B_scaffold_005:20100:18406:1:1695	94.9853	99.823
BN860_07360g_c:HG316457:615965:617107:0:1143	ZBAI_00317:ZBAI_A_scaffold_003:454707:455849:0:1143	ZBAI_05476:ZBAI_B_scaffold_009:165129:166271:0:1143	99.7375	93.0884
BN860_07382g_c:HG316457:617282:618901:0:1620	ZBAI_00318:ZBAI_A_scaffold_003:456024:457643:0:1620	ZBAI_05477:ZBAI_B_scaffold_009:166450:168051:0:1602	100	90.9259
BN860_00716g_m:HG316457:61760:62689:0:930	ZBAI_00028:ZBAI_A_scaffold_002:17825:18754:0:930	ZBAI_05199:ZBAI_B_scaffold_005:20420:21349:0:930	94.5161	100
BN860_07404g_b:HG316457:619232:621424:0:2193	ZBAI_00319:ZBAI_A_scaffold_003:457974:460166:0:2193	ZBAI_05478:ZBAI_B_scaffold_009:168404:170596:0:2193	99.9088	93.2969
BN860_07426g_c:HG316457:621623:623458:0:1836	ZBAI_00320:ZBAI_A_scaffold_003:460365:462200:0:1836	ZBAI_05479:ZBAI_B_scaffold_009:170797:172632:0:1836	99.8911	93.6819
BN860_07448g_c:HG316457:623599:624564:0:966	ZBAI_00321:ZBAI_A_scaffold_003:462341:463306:0:966	ZBAI_05480:ZBAI_B_scaffold_009:172774:173739:0:966	100	95.0311
BN860_07470g_c:HG316457:624828:626345:0:1518	ZBAI_00322:ZBAI_A_scaffold_003:463570:465087:0:1518	ZBAI_05481:ZBAI_B_scaffold_009:174002:175519:0:1518	100	95.1252
BN860_00738g_m:HG316457:62982:64559:0:1578	ZBAI_00029:ZBAI_A_scaffold_002:19049:20626:0:1578	ZBAI_05200:ZBAI_B_scaffold_005:21642:23219:0:1578	95.3105	100
BN860_07492g_b:HG316457:630789:627367:1:3423	ZBAI_00323:ZBAI_A_scaffold_003:469562:466179:1:3384	ZBAI_05482:ZBAI_B_scaffold_009:179920:176537:1:3384	98.5393	93.865
BN860_00760g_n:HG316457:65118:64627:1:492	ZBAI_00030:ZBAI_A_scaffold_002:21185:20694:1:492	ZBAI_05201:ZBAI_B_scaffold_005:23778:23287:1:492	95.935	99.5935
BN860_07756g_b:HG316457:654693:653836:1:858	ZBAI_00333:ZBAI_A_scaffold_003:494370:493513:1:858	ZBAI_05485:ZBAI_B_scaffold_010:2503:1646:1:858	96.0373	100
BN860_00782g_k:HG316457:65642:66472:0:831	ZBAI_00031:ZBAI_A_scaffold_002:21607:22578:0:972	ZBAI_05202:ZBAI_B_scaffold_005:24335:25165:0:831	93.6221	99.8797
BN860_07800g_b:HG316457:659301:657835:1:1467	ZBAI_00335:ZBAI_A_scaffold_003:499128:497662:1:1467	ZBAI_05488:ZBAI_B_scaffold_010:7137:5671:1:1467	94.8875	99.8637
BN860_07822g_b:HG316457:661187:659739:1:1449	ZBAI_00336:ZBAI_A_scaffold_003:501031:499583:1:1449	ZBAI_05489:ZBAI_B_scaffold_010:9054:7606:1:1449	95.1691	99.7239
BN860_07844g:HG316457:662306:665062:0:2757	ZBAI_00337:ZBAI_A_scaffold_003:502146:504902:0:2757	ZBAI_05490:ZBAI_B_scaffold_010:10171:12927:0:2757	94.6681	99.8549
BN860_07866g_b:HG316457:666119:665157:1:963	ZBAI_00338:ZBAI_A_scaffold_003:505942:504995:1:948	ZBAI_05491:ZBAI_B_scaffold_010:13969:13022:1:948	90.0312	98.4424
BN860_07888g_b:HG316457:667143:667628:0:486	ZBAI_00339:ZBAI_A_scaffold_003:507008:507493:0:486	ZBAI_05492:ZBAI_B_scaffold_010:15008:15493:0:486	97.1193	100
BN860_07910g_b:HG316457:667833:668627:0:795	ZBAI_00340:ZBAI_A_scaffold_003:507698:508492:0:795	ZBAI_05493:ZBAI_B_scaffold_010:15698:16492:0:795	95.3459	100
BN860_07954g_b:HG316457:671935:669191:1:2745	ZBAI_00342:ZBAI_A_scaffold_003:511797:509056:1:2742	ZBAI_05495:ZBAI_B_scaffold_010:19800:17056:1:2745	90.6011	100
BN860_07976g_b:HG316457:672045:672779:0:735	ZBAI_00343:ZBAI_A_scaffold_003:511907:512641:0:735	ZBAI_05496:ZBAI_B_scaffold_010:19856:20644:0:789	94.0136	99.8639
BN860_07998g_b:HG316457:674506:672935:1:1572	ZBAI_00344:ZBAI_A_scaffold_003:514371:512800:1:1572	ZBAI_05497:ZBAI_B_scaffold_010:22371:20800:1:1572	94.4656	99.9364
BN860_08020g:HG316457:676551:675088:1:1464	ZBAI_00345:ZBAI_A_scaffold_003:516408:514945:1:1464	ZBAI_05498:ZBAI_B_scaffold_010:24417:22954:1:1464	94.2623	100
BN860_08042g_b:HG316457:677647:679278:0:1632	ZBAI_00346:ZBAI_A_scaffold_003:517548:519179:0:1632	ZBAI_05499:ZBAI_B_scaffold_010:25550:27181:0:1632	94.6078	99.8775
BN860_08064g_b:HG316457:682009:679538:1:2472	ZBAI_00347:ZBAI_A_scaffold_003:521916:519448:1:2469	ZBAI_05500:ZBAI_B_scaffold_010:29912:27441:1:2472	94.4984	99.9191
BN860_08086g_b:HG316457:683054:684154:0:1101	ZBAI_00348:ZBAI_A_scaffold_003:522959:524065:0:1107	ZBAI_05501:ZBAI_B_scaffold_010:30956:32056:0:1101	94.8229	99.8183
BN860_08108g_b:HG316457:685888:684305:1:1584	ZBAI_00349:ZBAI_A_scaffold_003:525800:524217:1:1584	ZBAI_05502:ZBAI_B_scaffold_010:33790:32207:1:1584	95.1389	99.6843
BN860_08130g_b:HG316457:689125:686678:1:2448	ZBAI_00350:ZBAI_A_scaffold_003:529027:526583:1:2445	ZBAI_05503:ZBAI_B_scaffold_010:37027:34580:1:2448	95.384	99.9592
BN860_08152g_b:HG316457:689610:690650:0:1041	ZBAI_00351:ZBAI_A_scaffold_003:529512:530552:0:1041	ZBAI_05504:ZBAI_B_scaffold_010:37512:38552:0:1041	94.7166	100
BN860_08196g_b:HG316457:694681:691142:1:3540	ZBAI_00353:ZBAI_A_scaffold_003:534580:531041:1:3540	ZBAI_05506:ZBAI_B_scaffold_010:42583:39044:1:3540	95.4802	99.9435
BN860_08218g_b:HG316457:699211:695006:1:4206	ZBAI_00354:ZBAI_A_scaffold_003:539140:534932:1:4209	ZBAI_05507:ZBAI_B_scaffold_010:47147:42942:1:4206	94.1037	99.8098
BN860_08262g_b:HG316457:700527:699961:1:567	ZBAI_00355:ZBAI_A_scaffold_003:540476:539910:1:567	ZBAI_05508:ZBAI_B_scaffold_010:48465:47899:1:567	94.5326	100
BN860_08284g_b:HG316457:705040:700862:1:4179	ZBAI_00356:ZBAI_A_scaffold_003:545048:540804:1:4245	ZBAI_05509:ZBAI_B_scaffold_010:52978:48800:1:4179	93.3477	99.8804
BN860_08306g_b:HG316457:705682:707688:0:2007	ZBAI_00357:ZBAI_A_scaffold_003:545700:547706:0:2007	ZBAI_05510:ZBAI_B_scaffold_010:53620:55626:0:2007	95.2666	99.9502
BN860_08328g_b:HG316457:709720:709085:1:636	ZBAI_00359:ZBAI_A_scaffold_003:549738:549103:1:636	ZBAI_05512:ZBAI_B_scaffold_010:57658:57023:1:636	96.2264	99.6855
BN860_08350g_b:HG316457:711577:709892:1:1686	ZBAI_00360:ZBAI_A_scaffold_003:551596:549911:1:1686	ZBAI_05513:ZBAI_B_scaffold_010:59515:57830:1:1686	95.4923	100
BN860_08372g_b:HG316457:712000:713022:0:1023	ZBAI_00361:ZBAI_A_scaffold_003:552023:553048:0:1026	ZBAI_05514:ZBAI_B_scaffold_010:59938:60960:0:1023	95.1124	100
BN860_08394g_b:HG316457:714765:713104:1:1662	ZBAI_00362:ZBAI_A_scaffold_003:554791:553130:1:1662	ZBAI_05515:ZBAI_B_scaffold_010:62703:61042:1:1662	94.645	99.8797
BN860_08416g_b:HG316457:715251:716630:0:1380	ZBAI_00363:ZBAI_A_scaffold_003:555275:556654:0:1380	ZBAI_05516:ZBAI_B_scaffold_010:63189:64568:0:1380	94.058	100
BN860_08460g_b:HG316457:722226:718906:1:3321	ZBAI_00365:ZBAI_A_scaffold_003:562249:558929:1:3321	ZBAI_05518:ZBAI_B_scaffold_010:70164:66844:1:3321	93.8874	99.9398
BN860_08482g_b:HG316457:722484:723014:0:531	ZBAI_00366:ZBAI_A_scaffold_003:562507:563037:0:531	ZBAI_05519:ZBAI_B_scaffold_010:70422:70952:0:531	95.1036	100
BN860_08504g_b:HG316457:723847:723071:1:777	ZBAI_00367:ZBAI_A_scaffold_003:563870:563094:1:777	ZBAI_05520:ZBAI_B_scaffold_010:72467:71009:1:1059	96.5251	98.5843
BN860_08526g:HG316457:724529:724233:1:297	ZBAI_00368:ZBAI_A_scaffold_003:564555:564262:1:294	ZBAI_05520:ZBAI_B_scaffold_010:72467:71009:1:1059	95.6229	99.6633
BN860_08548g:HG316457:725704:725387:1:318	ZBAI_00369:ZBAI_A_scaffold_003:565741:565424:1:318	ZBAI_05521:ZBAI_B_scaffold_010:73642:73325:1:318	94.6541	100
BN860_08570g:HG316457:725931:728093:0:2163	ZBAI_00370:ZBAI_A_scaffold_003:565969:568131:0:2163	ZBAI_05522:ZBAI_B_scaffold_010:73869:76031:0:2163	93.62	100
BN860_00826g_l:HG316457:72868:70607:1:2262	ZBAI_00033:ZBAI_A_scaffold_002:28647:26386:1:2262	ZBAI_05203:ZBAI_B_scaffold_005:31744:29483:1:2262	94.8276	99.779
BN860_08592g:HG316457:729245:728148:1:1098	ZBAI_00371:ZBAI_A_scaffold_003:569282:568185:1:1098	ZBAI_05523:ZBAI_B_scaffold_010:77183:76086:1:1098	94.5355	100
BN860_08614g:HG316457:729590:730276:0:687	ZBAI_00372:ZBAI_A_scaffold_003:569637:570323:0:687	ZBAI_05524:ZBAI_B_scaffold_010:77528:78214:0:687	95.0509	100
BN860_08636g:HG316457:730534:731844:0:1311	ZBAI_00373:ZBAI_A_scaffold_003:570746:572056:0:1311	ZBAI_05525:ZBAI_B_scaffold_010:78646:79956:0:1311	94.8131	100
BN860_00848g_m:HG316457:73092:73895:0:804	ZBAI_00034:ZBAI_A_scaffold_002:28866:29669:0:804	ZBAI_05204:ZBAI_B_scaffold_005:31968:32771:0:804	94.9005	99.8756
BN860_08658g:HG316457:732088:736329:0:4242	ZBAI_00374:ZBAI_A_scaffold_003:572301:576542:0:4242	ZBAI_05526:ZBAI_B_scaffold_010:80200:84441:0:4242	94.5545	99.9293
BN860_08680g:HG316457:736492:739536:0:3045	ZBAI_00375:ZBAI_A_scaffold_003:576703:579747:0:3045	ZBAI_05527:ZBAI_B_scaffold_010:84604:87648:0:3045	94.9097	99.9672
BN860_08702g:HG316457:739782:741728:0:1947	ZBAI_00376:ZBAI_A_scaffold_003:579989:581941:0:1953	ZBAI_05528:ZBAI_B_scaffold_010:87894:89840:0:1947	92.5013	99.9486
BN860_08724g:HG316457:742704:741838:1:867	ZBAI_00377:ZBAI_A_scaffold_003:582927:582061:1:867	ZBAI_05529:ZBAI_B_scaffold_010:90816:89950:1:867	94.0023	100
BN860_08746g:HG316457:745089:742906:1:2184	ZBAI_00378:ZBAI_A_scaffold_003:585312:583129:1:2184	ZBAI_05530:ZBAI_B_scaffold_010:93201:91018:1:2184	94.0018	99.9084
BN860_08768g:HG316457:745283:746806:0:1524	ZBAI_00379:ZBAI_A_scaffold_003:585506:587029:0:1524	ZBAI_05531:ZBAI_B_scaffold_010:93395:94918:0:1524	93.9633	100
BN860_08790g:HG316457:746936:747901:0:966	ZBAI_00380:ZBAI_A_scaffold_003:587159:588124:0:966	ZBAI_05532:ZBAI_B_scaffold_010:95047:96012:0:966	95.7557	100
BN860_08834g:HG316457:748390:749409:0:1020	ZBAI_00382:ZBAI_A_scaffold_003:588613:589632:0:1020	ZBAI_05534:ZBAI_B_scaffold_010:96501:97520:0:1020	94.0196	99.902
BN860_08856g:HG316457:749551:750468:0:918	ZBAI_00383:ZBAI_A_scaffold_003:589773:590690:0:918	ZBAI_05535:ZBAI_B_scaffold_010:97662:98579:0:918	95.5338	99.7821
BN860_08878g:HG316457:751334:750513:1:822	ZBAI_00384:ZBAI_A_scaffold_003:591547:590726:1:822	ZBAI_05536:ZBAI_B_scaffold_010:99445:98624:1:822	94.8905	99.8783
BN860_08900g:HG316457:752478:751651:1:828	ZBAI_00385:ZBAI_A_scaffold_003:592771:591944:1:828	ZBAI_05537:ZBAI_B_scaffold_010:100759:99932:1:828	95.0483	99.8792
BN860_08944g:HG316457:753690:753310:1:381	ZBAI_00387:ZBAI_A_scaffold_003:593957:593511:1:447	ZBAI_05539:ZBAI_B_scaffold_010:101971:101591:1:381	95.0131	100
BN860_08966g:HG316457:754914:753925:1:990	ZBAI_00388:ZBAI_A_scaffold_003:595107:594118:1:990	ZBAI_05540:ZBAI_B_scaffold_010:103386:102206:1:1113	96.6667	99.798
BN860_08988g:HG316457:756039:756770:0:732	ZBAI_00389:ZBAI_A_scaffold_003:596251:596982:0:732	ZBAI_05541:ZBAI_B_scaffold_010:104540:105271:0:732	96.9945	99.7268
BN860_00892g_n:HG316457:76195:76776:0:582	ZBAI_00036:ZBAI_A_scaffold_002:32033:32614:0:582	ZBAI_05206:ZBAI_B_scaffold_005:35114:35695:0:582	92.4399	99.8282
BN860_09032g:HG316457:762484:763050:0:567	ZBAI_00391:ZBAI_A_scaffold_003:602659:603225:0:567	ZBAI_05546:ZBAI_B_scaffold_010:110985:111551:0:567	93.6508	99.8236
BN860_09054g:HG316457:763178:764068:0:891	ZBAI_00392:ZBAI_A_scaffold_003:603356:604246:0:891	ZBAI_05547:ZBAI_B_scaffold_010:111679:112569:0:891	94.0516	99.6633
BN860_09076g:HG316457:764237:764812:0:576	ZBAI_00393:ZBAI_A_scaffold_003:604416:604985:0:570	ZBAI_05548:ZBAI_B_scaffold_010:112738:113313:0:576	93.0556	100
BN860_09142g:HG316457:768624:768181:1:444	ZBAI_00396:ZBAI_A_scaffold_003:608865:608422:1:444	ZBAI_05551:ZBAI_B_scaffold_010:117139:116696:1:444	96.3964	99.3243
BN860_09164g:HG316457:768885:770225:0:1341	ZBAI_00397:ZBAI_A_scaffold_003:609128:610468:0:1341	ZBAI_05552:ZBAI_B_scaffold_010:117400:118740:0:1341	93.8106	100
BN860_09186g:HG316457:771522:770206:1:1317	ZBAI_00398:ZBAI_A_scaffold_003:611765:610449:1:1317	ZBAI_05553:ZBAI_B_scaffold_010:120037:118721:1:1317	94.3052	100
BN860_09208g:HG316457:772479:771598:1:882	ZBAI_00399:ZBAI_A_scaffold_003:612720:611839:1:882	ZBAI_05554:ZBAI_B_scaffold_010:120994:120113:1:882	95.6916	99.8866
BN860_09230g:HG316457:772981:774471:0:1491	ZBAI_00400:ZBAI_A_scaffold_003:613223:614716:0:1494	ZBAI_05555:ZBAI_B_scaffold_010:121496:122986:0:1491	93.4943	99.9329
BN860_00936g_n:HG316457:77734:80103:0:2370	ZBAI_00038:ZBAI_A_scaffold_002:33574:35943:0:2370	ZBAI_05208:ZBAI_B_scaffold_005:36653:39022:0:2370	94.0084	99.9156
BN860_09318g:HG316457:779663:776883:1:2781	ZBAI_00402:ZBAI_A_scaffold_003:620088:617126:1:2778	ZBAI_05557:ZBAI_B_scaffold_010:128154:125398:1:2757	92.3768	98.9932
BN860_09340g:HG316457:780553:782877:0:2325	ZBAI_00403:ZBAI_A_scaffold_003:620980:623301:0:2322	ZBAI_05558:ZBAI_B_scaffold_010:129045:131545:0:2454	94.5376	99.828
BN860_09362g:HG316457:787189:783065:1:4125	ZBAI_00404:ZBAI_A_scaffold_003:627616:623489:1:4128	ZBAI_05559:ZBAI_B_scaffold_010:135857:131733:1:4125	94.9091	99.903
BN860_09384g:HG316457:788296:790143:0:1848	ZBAI_00405:ZBAI_A_scaffold_003:628731:630763:0:1980	ZBAI_05560:ZBAI_B_scaffold_010:136964:138811:0:1848	95.9957	99.7294
BN860_09428g:HG316457:792929:790881:1:2049	ZBAI_00407:ZBAI_A_scaffold_003:633546:631498:1:2049	ZBAI_05562:ZBAI_B_scaffold_010:141597:139549:1:2049	95.9004	100
BN860_09472g:HG316457:794988:795710:0:723	ZBAI_00409:ZBAI_A_scaffold_003:635613:636335:0:723	ZBAI_05564:ZBAI_B_scaffold_010:143834:144556:0:723	95.8506	100
BN860_09560g:HG316457:799502:800599:0:1098	ZBAI_00411:ZBAI_A_scaffold_003:640133:641230:0:1098	ZBAI_05566:ZBAI_B_scaffold_010:149046:150143:0:1098	94.8998	100
BN860_09582g:HG316457:801264:802643:0:1380	ZBAI_00412:ZBAI_A_scaffold_003:641898:643277:0:1380	ZBAI_05567:ZBAI_B_scaffold_010:150808:152187:0:1380	98.1884	100
BN860_09604g:HG316457:802830:803645:0:816	ZBAI_00413:ZBAI_A_scaffold_003:643464:644279:0:816	ZBAI_05568:ZBAI_B_scaffold_010:152378:153193:0:816	93.6275	100
BN860_09626g:HG316457:804170:803700:1:471	ZBAI_00414:ZBAI_A_scaffold_003:644804:644334:1:471	ZBAI_05569:ZBAI_B_scaffold_010:153718:153248:1:471	96.3907	100
BN860_09648g:HG316457:806309:804318:1:1992	ZBAI_00415:ZBAI_A_scaffold_003:646944:644953:1:1992	ZBAI_05570:ZBAI_B_scaffold_010:155857:153866:1:1992	95.8835	99.9498
BN860_09670g:HG316457:807061:806633:1:429	ZBAI_00416:ZBAI_A_scaffold_003:647716:647288:1:429	ZBAI_05571:ZBAI_B_scaffold_010:156609:156181:1:429	97.2028	100
BN860_09692g:HG316457:807706:807173:1:534	ZBAI_00417:ZBAI_A_scaffold_003:648361:647828:1:534	ZBAI_05572:ZBAI_B_scaffold_010:157254:156721:1:534	95.8801	100
BN860_09714g:HG316457:809798:807873:1:1926	ZBAI_00418:ZBAI_A_scaffold_003:650454:648529:1:1926	ZBAI_05573:ZBAI_B_scaffold_010:159346:157421:1:1926	93.7175	100
BN860_09736g:HG316457:811259:810027:1:1233	ZBAI_00419:ZBAI_A_scaffold_003:651916:650684:1:1233	ZBAI_05574:ZBAI_B_scaffold_010:160807:159575:1:1233	96.6748	100
BN860_09758g:HG316457:813036:811579:1:1458	ZBAI_00420:ZBAI_A_scaffold_003:653694:652237:1:1458	ZBAI_05575:ZBAI_B_scaffold_010:162584:161127:1:1458	96.0219	99.8628
BN860_09780g:HG316457:814978:816246:0:1269	ZBAI_00421:ZBAI_A_scaffold_003:655689:656957:0:1269	ZBAI_05576:ZBAI_B_scaffold_010:164593:165861:0:1269	95.1931	100
BN860_09802g:HG316457:817896:816343:1:1554	ZBAI_00422:ZBAI_A_scaffold_003:658604:657051:1:1554	ZBAI_05577:ZBAI_B_scaffold_010:167511:165958:1:1554	96.4607	100
BN860_09824g:HG316457:819598:818510:1:1089	ZBAI_00423:ZBAI_A_scaffold_003:660251:659217:1:1035	ZBAI_05578:ZBAI_B_scaffold_010:169213:168125:1:1089	90.2663	100
[truncated: 1,975 more rows]
