# Supplementary material for: The Genome Sequence of the Highly Acetic Acid-Tolerant Zygosaccharomyces bailii-Derived Interspecies Hybrid Strain ISA1307, Isolated From a Sparkling Wine Plant
Source: DNA Res. 2014 Jan 21;21(3):299–313. doi: 10.1093/dnares/dst058 (PMC4060950; doi:10.1093/dnares/dst058)
Supplement: Supplementary Data [file supp_dst058_dst058supp_table3.xlsx]

## Sheet: Sheet1
Supplementary table S3. In silico identification of putative centromeres in the genome of the interspecies hybrid strain ISA1307. The genome of ISA1307 was searched for genes homologous to those known to flank Z. rouxii CBS732 centromeres (Souciet et al., 2009) based on the observation that genes flanking centromeres are frequently conserved in hemiascomycetes (Souciet et al., 2009). The coordina…
Z. rouxii CBS732 centromeres
Chromosome	Left flanking genes				Right flanking genes
	#1	#2	#3		#1	#2	#3
A	ZYRO0A04466g	-	-		ZYRO0A04554g	ZYRO0A04576g	ZYRO0A04598g
B	ZYRO0B10010g	ZYRO0B10032g	ZYRO0B10054g		ZYRO0B10098g	ZYRO0B10120g	ZYRO0B10142g
C	ZYRO0C07546g	ZYRO0C07612g	ZYRO0C07634g		ZYRO0C07678g	ZYRO0C07700g	-
D	ZYRO0D09394g	ZYRO0D09416g	ZYRO0D09438g		ZYRO0D09482g	ZYRO0D09504g	ZYRO0D09526g
E	-	ZYRO0E04356g	ZYRO0E04378g		ZYRO0E04422g	ZYRO0E04444g	ZYRO0E04466g
F	ZYRO0F04334g	ZYRO0F04356g	ZYRO0F04378g		ZYRO0F04422g	ZYRO0F04444g	ZYRO0F04466g
G	ZYRO0G10516g	ZYRO0G10538g	ZYRO0G10582g		ZYRO0G10626g	ZYRO0G10648g	ZYRO0G10670g
	Z. bailii ISA1307 centromeres
Homologous to Z. rouxii CBS732 centromere from chromosome	Scaffold	Left flanking genes			Coordinates	Right flanking genes
		#1	#2	#3		#1	#2	#3
A	47	ZBAI_07972	-	-	211801-214205	ZBAI_07973	ZBAI_07974	ZBAI_07975
	24	ZBAI_02116	-	-	163748-166252	ZBAI_02117	ZBAI_02118	ZBAI_02119
B	22	ZBAI_065321	ZBAI_06531	ZBAI_06530	572411-573039	ZBAI_06529	ZBAI_06528	ZBAI_06527
	46	ZBAI_04476	ZBAI_04475	ZBAI_04474	482397-483036	ZBAI_04473	ZBAI_04472	ZBAI_04471
C	3	-	ZBAI_00157	ZBAI_00158	1144254-145075	ZBAI_00159	ZBAI_00160	ZBAI_00161
	7	ZBAI_05329	ZBAI_05328	ZBAI_05327	35725-36424	ZBAI_05326	ZBAI_05325	-
D	29	ZBAI_02811	ZBAI_02810	ZBAI_02809	304-1528	ZBAI_02808	-	-
	64	ZBAI_09068	ZBAI_09067	ZBAI_09066	5154-5687	ZBAI_09065	ZBAI_09064
E	37	ZBAI_03420	ZBAI_03419	ZBAI_03418	316396-317907	ZBAI_03417	ZBAI_03416
	54		ZBAI_08423	ZBAI_08422	34860-36731	ZBAI_08421	ZBAI_08420
G	36	ZBAI_07217	ZBAI_07218	ZBAI_07219	12701-13546	ZBAI_07220	ZBAI_07221
	13	ZBAI_01127	ZBAI_01126	ZBAI_01125	226394-225345	ZBAI_01124	ZBAI_01123	ZBAI_01122
Chromosomal DNA elements (CDE motifs) found in Z. bailii ISA1307 predicted centromeres
CDE I	CDE II	CDE III
ATCACGTG	AT rich region (between 54-68.7%)	TTCCGAA
