# Supplementary material for: The Genome Sequence of the Highly Acetic Acid-Tolerant Zygosaccharomyces bailii-Derived Interspecies Hybrid Strain ISA1307, Isolated From a Sparkling Wine Plant
Source: DNA Res. 2014 Jan 21;21(3):299–313. doi: 10.1093/dnares/dst058 (PMC4060950; doi:10.1093/dnares/dst058)
Supplement: Supplementary Data [file supp_dst058_dst058supp_table4.xlsx]

## Sheet: Sheet1
Supplementary Table S4. List of ISA1307 proteins that may have been acquired from eukaryote/prokaryote-to-eukaryote gene transfers. ISA1307 predicted proteins were compared with proteins deposited in public access databases and in this table are shown those proteins that are similar to Fungi considered phylogenetically distant from the Z. bailii species (that is, not belonging to the Saccharomyce…
Z. bailii ISA1307 protein	Closest homologue			Z. bailii CLIB213T homologue		Z. rouxii CBS732 homologue
	Species	Uniprot ID	Function
Predicted proteins of viral origin
ZBAI_09914	Microvirus	L5RLM2	Capsid protein of the bacteriophage phi-X174; found in E. coli, Neisseria menigitis, Brevundimonas diminuta, Helicobacter pylori, among other bacteria	Not present		Not present
ZBAI_09915	Microvirus	L9BBR9	Capsid protein of the bacteriophage phi-X174; found in E. coli, Neisseria menigitis, Brevundimonas diminuta, Helicobacter pylori, among other bacteria	Not present		Not present
ZBAI_09918/ZBAI_09919	Microvirus	L9ESF9	Capsid protein of the bacteriophage phi-X174 predicted to be involved in injection of the phage DNA into the host; found in E. coli, Neisseria menigitis, Brevundimonas diminuta, Helicobacter pylori, among other bacteria	Not present		Not present
ZBAI_09916	Enterobacteria phage S13	L1P3C9	Capsid protein D; scaffolding protein predicted to be involved in assembly of the capsid	Not present		Not present
Predicted proteins of bacterial origin
ZBAI_05639/ZBAI_01374	Burkholderia cenocepacia	G7HPR9	Putative cinnamoyl-CoA reductase	ZYBA0S15-01574g1_1		Not present
ZBAI_08178/ZBAI_02305	Burkholderia terrae	I5CEJ9	Putative epimerase predicted to be involved in phenazine biosynthesis	ZYBA0S06-07448g1_1		ZYRO0G15378p
ZBAI_07580/ZBAI_01805	Dickeya dadantii	C6C3G1	Putative 1-aminocyclopropane-1-carboxylate deaminase	Not present		Not present
ZBAI_09917	Actinomyces sp.	L1PJ42	Replication-associated protein A	Not present		Not present
ZBAI_07566	Methylobacterium sp.	B0ULS3	Related to fluoroacetate dehalogenases	Not present		Not present
ZBAI_08685/ZBAI_02999	Streptomyces viridochromogenes	L8PS84	Predicted 6-phosphate mannose isomerase	ZYBA0S10-00166g1_1		Not present
ZBAI_01787	Bradyrhizobium sp. STM 3809	H0T484	Probable epoxide hydrolase	Not present		Not present
Predicted proteins of fungal origin
ZBAI_05638/ZBAI_01373	Hansenula polymorpha	E7R203	Predicted aminotransferase	ZYBA0S15-01596g1_1		ZYRO0A08404g
ZBAI_02287/ZBAI_08143	Hansenula polymorpha	E7R209	Predicted neutral amino acid permease	ZYBA0S26-00100g1_1		ZYRO0G06710g*
ZBAI_09243/ZBAI_02289	Hansenula polymorpha	E7R203	Predicted aminotransferase	ZYBA0S15-01596g1_1		ZYRO0A08404g
ZBAI_02648	Hansenula polymorpha	E7R1P5	Predicted ribosomal 60S protein	ZYBA0S05-07976g1_1		ZYRO0G09174g
ZBAI_02986	Hansenula polymorpha	E7R203	Predicted aminotransferase	ZYBA0S05-07976g1_1		ZYRO0A08404g
ZBAI_05054	Hansenula polymorpha	E7R3R7	Predicted urea amidolyase	ZYBA0S08-00188g1_1		Not present
ZBAI_05055	Hansenula polymorpha	E7R3R8	Probable urea active transporter	BN860_00430g1_1		Not present
ZBAI_05056	Hansenula polymorpha	E7R3R8	Predicted sodium\proline symporter	Not present		Not present
ZBAI_08145	Hansenula polymorpha	E7R203	Predicted aminotransferase	ZYBA0S15-01596g1_1		ZYRO0A08404g
ZBAI_01176/ZBAI_07270	Wickerhamomyces ciferrii	K0KT96	Putative monocarboxylate transporter	BN860_06876g1_1		Not present
ZBAI_02294	Wickerhamomyces ciferrii	K0KJ31	Related to permease of the major facilitator superfamily; similar to MFS-MDR transporters	ZYBA0S22-00166g1_1		ZYRO0E08228g
ZBAI_05035/ZBAI_09890	Wickerhamomyces ciferrii	K0KJ31	Related to permease of the major facilitator superfamily; similar to MFS-MDR transporters	BN860_16468g		ZYRO0E08228g
ZBAI_05709	Wickerhamomyces ciferrii	K0KCR7	Predicted zinc finger transcription factor	ZYBA0S09-00166g1_1		Not present
ZBAI_01381/ZBAI_05646	Pichia sorbitophila	G8Y2J9	Predicted Cu,Zn-dependent superoxide dismutase	ZYBA0S15-01420g1_1		Not present
ZBAI_03568/ZBAI_09253	Pichia sorbitophila	G8Y383	Predicted choline sulfatase	ZYBA0S20-00188g1_1		Not present
ZBAI_07558	Candida tenuis	G3B0R7	Predicted dioxygenase	Not present		Not present
ZBAI_07559	Candida tenuis	G3B0R8	Predicted amino acid transporter	ZYBA0S20-00122g1_1		ZYRO0E10142g
ZBAI_09905	Candida tenuis	G3B0R9	Predicted glutamyl-tRNA amidotransferase	Not present		Not present
ZBAI_07579/ZBAI_01804	Candida dubliensis	B9WG48	Predicted MFS-MDR transporter	ZYBA0S03-01134g1_1		Not present
ZBAI_01808/ZBAI_07584	Schizosaccharomyces pombe	O94493	Related to triacylglycerol lipase	Not present		Not present
ZBAI_05392	Schizosaccharomyces pombe	O74819	Predicted polyubiquitin	ZYBA0S16-00628g1_1		Not present
ZBAI_02987/ZBAI_09244/ZBAI_01809/ZBAI_07585	Schizosaccharomyces pombe	O94491	Predicted transporter, related to MFS-MDR transporters	ZYBA0S13-00144g1_1		Not present
ZBAI_09906	Schizosaccharomyces pombe	Q9URY6	Probable urea active transporter	ZYBA0S15-01530g1_1		Not present
ZBAI_07583/ZBAI_01807	Schizosaccharomyces pombe	O94490	Predicted transcription factor	ZYBA0S13-00474g1_1		Not present
ZBAI_02191/ZBAI_08045	Aspergillus niger	G3XLZ5	Unknown	Not present		Not present
ZBAI_00912/ZBAI_06221	Macrophomina phaseolina	K2QJM1	Putative glutathione S-transferase	BN860_00958g1_1		Not present
ZBAI_05003	Penicillium digitatum	K9FT39	Predicted elongation factor	ZYBA0S22-00100g1_1		Not present
ZBAI_07607	Penicillium digitatum	K9G5K6	Probable tyrosine decarboxylase	ZYBA0S03-00584g1_1		Not present
ZBAI_04906/ZBAI_06464	Fusarium oxysporum	F9FH05	Predicted cell-wall protein of unknown function	Not present		Not present
ZBAI_07581	Phaeosphaeria nodorum SN15	Q0UNR5	Predicted carboxypeptidase	ZYBA0S17-01090g1_1		ZYRO0F12958g
ZBAI_05043	Nectria haematococca	C7ZH58	Probable threonine dehydratase	ZYBA0S10-02366g1_1		Not present
ZBAI_07578/ZBAI_01804	Aspergillus fumigatus	Q4WMQ3	Predicted MFS-MDR transporter	ZYBA0S03-01134g1_1		Not present
					15
