# Supplementary material for: The Genome Sequence of the Highly Acetic Acid-Tolerant Zygosaccharomyces bailii-Derived Interspecies Hybrid Strain ISA1307, Isolated From a Sparkling Wine Plant
Source: DNA Res. 2014 Jan 21;21(3):299–313. doi: 10.1093/dnares/dst058 (PMC4060950; doi:10.1093/dnares/dst058)
Supplement: Supplementary Data [file supp_dst058_dst058supp_table5.xlsx]

## Sheet: Sheet1
Supplementary Table S5. Proteins predicted to be involved in the uptake or metabolism of carbohydrates in ISA1307, as suggested by the genome annotation. ISA1307 predicted proteins were clustered according with the biological pathway they are involved in using the KEEG Reconstruction Mapper. In this table are shown those proteins predicted to be involved in metabolism of different carbon sources.…
ORF name	Gene name	Function	Z. bailii CLIB213T orthologue
METABOLISM
Glycolysis/Neoglucogenesis
ZBAI_01602/ZBAI_05080	ZbGLK1	Predicted glucokinase	ZYBA0S05-00276g1_1
ZBAI_03183/ZBAI_08890		Probable hexokinase II	BN860_03642g
ZBAI_03586/ZBAI_09271	ZbHXK1	Probable hexokinase I	ZYBA0S05-00276g1_1
ZBAI_03500/ZBAI_08499	ZbFBA1	Probable fructose biphosphate aldolase	ZYBA0S18-00430g1_1
ZBAI_04559/ZBAI_06597	ZbPGI1	Predicted glucose-6-phosphate isomerase	BN860_00430g
ZBAI_01750/ZBAI_09684	ZbPFK1	Predicted phosphofructokinase	BN860_15588g
ZBAI_09053/ZBAI_09684	ZbPFK2	Predicted phosphofructokinase
ZBAI_02025/ZBAI_07883		Predicted glucose-6-phosphate epimerase, required for inter-conversion of alpha and beta glucose-6-P	Not found
ZBAI_02013/ZBAI_07872	ZbPGM2	Predicted phosphoglucomutase	BN860_06810g
ZBAI_02835/ZBAI_09093	ZbTPI1	Predicted triosephosphate isomerase	BN860_02388g
ZBAI_01182	ZbTDH2	Predicted glycerol-3-P-dehydrogenase	BN860_06766g1_1
ZBAI_03405/ZBAI_08408	ZbPGK1	Predicted phosphoglycerate kinase	BN860_01970g
ZBAI_04170/ZBAI_08671	ZbGPM1	Predicted phophoglycerate mutase	BN860_04962g
ZBAI_02150	ZbGPM2	Predicted phophoglycerate mutase	BN860_09934g
ZBAI_08007	ZbGPM3	Predicted phophoglycerate mutase	BN860_09934
ZBAI_04207/ZBAI_07717	ZbENO1	Predicted enolase	BN860_03114g
ZBAI_01093		Predicted enolase	ZYBA0S03-03114g1_1
ZBAI_02555/ZBAI_06952	ZbFBP1	Fructose 1,6-bisphosphatase	BN860_01640g
ZBAI_01909/ZBAI_06346	ZbPYC1	Predicted pyruvate carboxylases	BN860_13168g
ZBAI_02970/ZBAI_09227	ZbPCK1	Predicted phosphoenolpyruvate carboxykinase	BN860_00474g
Pyruvate degradation
ZBAI_01259/ZBAI_07344	ZbPDA1	Probable Pyruvate dehydrogenase E1 component subunit alpha	BN860_05006g
ZBAI_01905/ZBAI_06530	ZbPDB1	Pyruvate dehydrogenase E1 component subunit beta	BN860_08746g
ZBAI_09900		Related to L-lactate dehydrogenases, required for conversion of lactic fermentation	Not found
Anaplerotic enzymes
ZBAI_03831/ZBAI_09513	ZbMAE1	Malic enzyme	BN860_05886g
ZBAI_00132/ZBAI_05301	ZbICL1	Probable isocitrate lyase	BN860_03180g
ZBAI_01488/ZBAI_05755	ZbICL2	Probable isocitrate lyase	BN860_01200g
Catabolism of carbon sources alternative to glucose
Mannose
ZBAI_02811/ZBAI_09068	ZbPMI40	Predicted mannose-6-phosphate isomerase	BN860_02938g
ZBAI_02999/ZBAI_08665		Predicted mannose-6-phosphate isomerase	BN860_05116g
Galactose
ZBAI_07958/ZBAI_02102	ZbGAL3	Putative transcriptional regulator required for activation of genes required for galactose consumption	BN860_08834g
ZBAI_02104/ZBAI_07960	ZbGAL7	Probable galactose-1-phosphate uridyl transferase	Not found
ZBAI_02103/ZBAI_07959	ZbGAL10	Predicted UDP-glucose 4-epimerase	BN860_08856g
Sorbitol/sorbose
ZBAI_05665/ZBAI_01400		Probable sorbitol dehydrogenase, similar to the characterized C. albicans sorbitol dehydrogenase Sor	Not found
ZBAI_09912		Predicted sorbose reductase; similar to C. albicans sorbose reductase Sor1	BN860_00738g1_1
Innulin and other polysaccharides
ZBAI_02690/ZBAI_08938		Related to innulinases	BN860_02520g
ZBAI_00932	ZbSUC2	Related to invertase	BN860_00496g1_1
ZBAI_08026		probable Glucan 1,3-beta-glucosidase	ZYBA0S03-10352g1_1
ZBAI_02173		probable Glucan 1,3-beta-glucosidase
ZBAI_02507		Probable glucosidase	BN860_02696g
ZBAI_04374/ZBAI_07632	ZbBGL2	Probable glucosidase	BN860_01222g
ZBAI_06626/ZBAI_04587		probable Glucan 1,3-beta-glucosidase	BN860_06040g
Xylose, glycerol and acetate
ZBAI_01177/ZBAI_07272	ZbXKS1	Putative xylulokinase; required for catabolism of xylose	BN860_06832g
ZBAI_02152/ZBAI_08009	ZbGPD2	Predicted glycerol dehydrogenase	BN860_09978g
ZBAI_04963/ZBAI_06774	ZbACS1	Predicted acetyl-CoA synthetase	BN860_05776g
ZBAI_02274/ZBAI_08130	ZbACS2	Predicted acetyl-CoA synthetase	BN860_12640g
ZBAI_09900		Related to L-lactate dehydrogenases	Not found
Pentose phosphate pathway
ZBAI_01223/ZBAI_07307	ZbRPE1	Putative ribulose-phosphate 3-epimerase	BN860_05842g
ZBAI_02546/ZBAI_06947	ZbGND1	Probable 6-phosphogluconate dehydrogenase	BN860_01816g
ZBAI_00005/ZBAI_05174	ZbZWF1	Probable glucose-6-P-dehydrogenase	BN860_00188g
ZBAI_07701	ZbSOL3	Probable 6-phosphogluconolactonase	ZYBA0S03-02762g1_1
ZBAI_02874/ZBAI_09133	ZbRKI1	Probable ribose-5-phosphate epimerase	BN860_01398g
ZBAI_00407/ZBAI_05562	ZbTKL1	Probable transketolase	BN860_09428g
ZBAI_04554/ZBAI_06592	ZbTAL1	Probable transaldolase	BN860_06876g
Krebs cycle
ZBAI_03045/ZBAI_08727	ZbKGD1	Dihydrolipoyllysine-residue succinyltransferase component of 2-oxoglutarate dehydrogenase complex	BN860_01156g
ZBAI_00698/ZBAI_05994	ZbKGD2	Dihydrolipoyllysine-residue succinyltransferase component of 2-oxoglutarate dehydrogenase complex	BN860_01662g
ZBAI_01441/ZBAI_05708	ZbLPD1	Dihydrolipoamide dehydrogenase	BN860_00144g
ZBAI_01777/ZBAI_07063	ZbACO1	Aconitate hydratase	BN860_07426g
ZBAI_00463/ZBAI_05617	ZbACO2	Aconitate hydratase	BN860_10682g
ZBAI_00279/ZBAI_05439	ZbIDH1	Isocitrate dehydrogenase	BN860_06480g
ZBAI_03797/ZBAI_09479	ZbIDH2	Isocitrate dehydrogenase	BN860_05094g
ZBAI_03793/ZBAI_09475	ZbLSC1	Succinyl-CoA ligase [ADP-forming] subunit alpha	BN860_04984g
ZBAI_02239/ZBAI_08094	ZbLSC2	Succinyl-CoA ligase [ADP-forming] subunit beta	BN860_11826g
ZBAI_04166/ZBAI_08667	ZbSDH1	succinate dehydrogenase	BN860_05050g
ZBAI_00229	ZbSDH2	succinate dehydrogenase	ZYBA0S04-05336g1_1
ZBAI_07850/ZBAI_01992		Succinate dehydrogenase [ubiquinone] cytochrome b subunit	BN860_06326g
ZBAI_00146/ZBAI_05314	ZbFUM1	Fumarate hydratase	BN860_03488g
ZBAI_04020/ZBAI_09824	ZbMDH1	Malate dehydrogenase, mitochondrial	BN860_18844g
ZBAI_01337/ZBAI_04752	ZbMDH2	Malate dehydrogenase, cytoplasmic	BN860_12398g1_1
ZBAI_04882/ZBAI_06441	ZbMDH3	Malate dehydrogenase, peroxisomal	BN860_10880g
Oxidative phosphorylation
ZBAI_00332	ZbNDI1	NADH:ubiquinone oxidoreductase, transfers electrons from NADH to ubiquinone in the respiratory chain but does not pump protons	ZYBA0S04-07734g1_1
ZBAI_04074/ZBAI_08576		NADH-dehydrogenase	BN860_01046g
ZBAI_04871/ZBAI_06431	ZbNDE1	Mitochondrial external NADH dehydrogenase, a type II NAD(P)H:quinone oxidoreductase that catalyzes the oxidation of cytosolic NADH	BN860_11122g
ZBAI_04037/ZBAI_09840	ZbQCR2		BN860_19196g
ZBAI_00845/ZBAI_06155	ZbQCR6	Related to Ubiquinol--cytochrome-c reductase	BN860_02520g
ZBAI_03248/ZBAI_08257		Related to Ubiquinol--cytochrome-c reductase chain VIII	BN860_05688g
ZBAI_03278/ZBAI_08285	ZbCOR1	Ubiquinol--cytochrome-c reductase	BN860_04984g
ZBAI_03351/ZBAI_08357	ZbRIP1	Ubiquinol--cytochrome-c reductase iron-sulfur protein precursor	BN860_03290g
ZBAI_07514	ZbCYT1	Cytochrome c1, heme protein, mitochondrial	BN860_01200g1_1
ZBAI_00286/ZBAI_05445		Cytochrome c oxidase subunit 7	BN860_06656g
ZBAI_02186/ZBAI_08039	ZbCOX6	Cytochrome c oxidase subunit 6	BN860_10638g
ZBAI_03066/ZBAI_08746	ZbCOX5A	COX5A - Cytochrome-c oxidase chain V.A precursor	ZYBA0S10-01574g1_1
ZBAI_03222/ZBAI_08229	ZbCOX4	Cytochrome-c oxidase chain IV
ZBAI_00229	ZbSDH2	probable Succinate dehydrogenase [ubiquinone] iron-sulfur subunit	ZYBA0S06-06282g1_1
ZBAI_04166/ZBAI_08667	ZbSDH1	Succinate dehydrogenase flavoprotein precursor	ZYBA0S04-05336g1_1
ZBAI_01992		Succinate dehydrogenase [ubiquinone] cytochrome b subunit	BN860_06326g
TRANSPORT
ZBAI_03578	ZbFFZ1	Fructose facilitator	ZYBA0S05-00122g1_1
ZBAI_09263		Transporter of the Major Facilitator Superfamily; Highly similar to the fructose facilitator ZbFFZ1	ZYBA0S05-00122g1_1
ZBAI_01800/ZBAI_08170		Transporter of the Major Facilitator Superfamily; Related to the fructose facilitator ZbFFZ1 (65% identity at the amino acid level)	ZYBA0S21-00276g1_1
ZBAI_03400/ZBAI_08404		Transporter of the Major Facilitator Superfamily; Highly similar to the glucose/fructose/galactose facilitator Hgt1 from Kluveromyces lactis	BN860_02080g
ZBAI_06691/ZBAI_04650		Probable probable UDP-galactose transporter belongint to the Major Facilitator Superfamily;	BN860_04500g
ZBAI_09582		Transporter of the Major Facilitator Superfamily with similarity to quinate permeases	Not found
ZBAI_03409/ZBAI_08413	ZbADY2	Predicted acetate permease; similar to the S. cerevisiae transporter Ady2	Not found
ZBAI_04004/ZBAI_09810	ZbSTL1	Predicted glycerol proton symporter of the plasma membrane; similar to S. cerevisiae Stl1	BN860_18536g
ZBAI_03913/ZBAI_03598	ZbGUP1	Predicted plasma membrane protein involved in the uptake of glycerol, similar to S. cerevisiae Gup1	BN860_00540g
ZBAI_01803/ZBAI_07577		Related to the S. cerevisiae low-affinity glucose transporter HXT1	BN860_03114g1_1
ZBAI_03707/ZBAI_09391		Related to the S. cerevisiae high-affinity glucose transporter HXT2	BN860_03048g
ZBAI_04818		Similar to the S. cerevisae low affinity glucose transporter HXT3	BN860_03092g
ZBAI_07428		Similar to the S. cerevisae glucose transporter HXT5	BN860_03092g
ZBAI_04817/ZBAI_07427		Related to the S. cerevisiae high-affinity glucose transporter HXT6	BN860_03114g
ZBAI_01802		Similar to S. cerevisiae HXT transporters	BN860_03114g1_1
ZBAI_01272/ZBAI_07358		Similar to S. cerevisiae glucose transporter HXT14	BN860_04698g
ZBAI_04284/ZBAI_07793		Predicted transporter of the sugar porter family	BN860_04962g
ZBAI_03681/ZBAI_09365		Related to the S. cerevisae sugar-nucleotide transporter YMD8	BN860_02476g
ZBAI_01802		Predicted hexose transporter; it has homologues in Saccharomyces cerevisiae wine strains but not in the laboratory strain S288c	BN860_03114g1_1
