# Supplementary material for: The Genome Sequence of the Highly Acetic Acid-Tolerant Zygosaccharomyces bailii-Derived Interspecies Hybrid Strain ISA1307, Isolated From a Sparkling Wine Plant
Source: DNA Res. 2014 Jan 21;21(3):299–313. doi: 10.1093/dnares/dst058 (PMC4060950; doi:10.1093/dnares/dst058)
Supplement: Supplementary Data [file supp_dst058_dst058supp_table6.xlsx]

## Sheet: Sheet1
Supplementary Table S6. ISA1307 predicted permeases for amino acids and other nitrogen sources and pyruvate-decarboxylate enzymes. The set of ISA1307 predicted proteins were clustered based on the physiological function they are predicted to be involved in. In this table are shown a set of proteins clustered in the "Cellular transport" functional class (shown in Fig.3 of the article) which are pr…
ORF name	Function		Homologue in Z. bailii CLIB213T
PYRUVATE-DECARBOXYLASES
ZBAI_04880/ZBAI_06439	Similarity with pyruvate decarboxylases, in S. cerevisiae it is required for biosynthesis of thiamine		BN860_10924g1_1
ZBAI_04115/ZBAI_08612	Putative pyruvate decarboxylase predicted to be involved in decarboxylation of phenylalanine, tryptophan and isoleucine		ZYBA0S13-02036g1_1
ZBAI_02996/ZBAI_06983	Putative pyruvate decarboxylase predicted to be involved in decarboxylation of pyruvate in alcoholic fermentation, it may also be involved in decarboxylation of valine, isoleucine, phenylalanine, and tryptophan		BN860_10924g1_1
ZBAI_05636	Putative pyruvate decarboxylase predicted to be involved in decarboxylation of pyruvate in alcoholic fermentation, it may also be involved in decarboxylation of valine, isoleucine, phenylalanine, and tryptophan		BN860_10924g1_1
ZBAI_02587	Putative pyruvate decarboxylase predicted to be involved in decarboxylation of pyruvate in alcoholic fermentation, it may also be involved in decarboxylation of valine, isoleucine, phenylalanine, and tryptophan		BN860_10924g1_1
ZBAI_08682	Putative pyruvate decarboxylase predicted to be involved in decarboxylation of pyruvate in alcoholic fermentation, it may also be involved in decarboxylation of valine, isoleucine, phenylalanine, and tryptophan		BN860_10924g1_1
ZBAI_07573	Putative pyruvate decarboxylase predicted to be involved in decarboxylation of pyruvate in alcoholic fermentation, it may also be involved in decarboxylation of valine, isoleucine, phenylalanine, and tryptophan		BN860_10924g1_1
ZBAI_05064	Putative pyruvate decarboxylase predicted to be involved in decarboxylation of pyruvate in alcoholic fermentation, it may also be involved in decarboxylation of valine, isoleucine, phenylalanine, and tryptophan		BN860_10924g1_1
ZBAI_07572	Putative pyruvate decarboxylase predicted to be involved in decarboxylation of pyruvate in alcoholic fermentation, it may also be involved in decarboxylation of valine, isoleucine, phenylalanine, and tryptophan		BN860_10924g1_1
ZBAI_05063	Putative pyruvate decarboxylase predicted to be involved in decarboxylation of pyruvate in alcoholic fermentation, it may also be involved in decarboxylation of valine, isoleucine, phenylalanine, and tryptophan		BN860_10924g1_1
ZBAI_05058	Predicted pyruvate decarboxylase		ZYBA0S27-00166g1_1
ZBAI_05057	Predicted pyruvate decarboxylase		ZYBA0S27-00166g1_1
ZBAI_09903	Predicted pyruvate decarboxylase		ZYBA0S27-00166g1_1
ZBAI_09899	Predicted pyruvate decarboxylase		ZYBA0S24-00122g1_1
ZBAI_09895/ZBAI_08862	Predicted pyruvate decarboxylase		BN860_10924g1_1
ZBAI_09247	Predicted pyruvate decarboxylase		BN860_10924g1_1
ZBAI_09927/ZBAI_05635	Predicted pyruvate decarboxylase		ZYBA0S27-00166g1_1
ZBAI_05039	Predicted pyruvate decarboxylase		BN860_10924g1_1
TRANSPORT
ZBAI_00221/ZBAI_05386	Probable low affinity methionine permease		ZYBA0S04-05160g1_1
ZBAI_00430/ZBAI_05585	Predicted amino acid permease; similar to S. cerevisae Agp2 which is a high-affinty glutamine permease and it also promotes high-affinity uptake of polyamines and carnitine, low-affinity leucine permease		ZYBA0S04-09978g1_1
ZBAI_04933/ZBAI_06804	Predicted high affinity proline permease similar to S. cerevisiae Put4		ZYBA0S07-05094g1_1
ZBAI_04995/ZBAI_09849	Related to proline-specific S. cerevisiae permease Put4		ZYBA0S19-00254g1_1
ZBAI_02754/ZBAI_09003	Predicted cysteine permease, similar to S. cerevisiae Ers1		ZYBA0S11-01002g1_1
ZBAI_01551/ZBAI_05134	Predicted high affinity arginine permease; similar to S. cerevisiae Can1		ZYBA0S14-00892g1_1
ZBAI_01755/ZBAI_09688	Predicted high affinity methionine permease		BN860_15698g1_1
ZBAI_00221/ZBAI_05386	Predicted low affinity methionine permease		ZYBA0S04-05160g1_1
ZBAI_02821/ZBAI_09079	Predicted high affinity histidine permease		BN860_02718g
ZBAI_09050/ZBAI_02797	Predicted amino acid permease		BN860_00342g1_1
ZBAI_09051	Predicted amino acid permease		BN860_00342g1_1
ZBAI_01550/ZBAI_05135	Predicted high affinity lysine-permease		ZYBA0S04-05160g1_1
ZBAI_00945	Related to lysine permease		ZYBA0S14-00892g1_1
ZBAI_02832/ZBAI_09090	Predicted high-affinity leucine permease; may also function as a branched-chain amino acid permease involved in uptake of leucine, isoleucine and valine		BN860_02454g
ZBAI_01584/ZBAI_05099	Predicted low-affinity amino acid permease with broad substrate range; involved in uptake of asparagine, glutamine, and other amino acids		BN860_02454g
ZBAI_00938	Predicted low-affinity amino acid permease		BN860_00342g1_1
ZBAI_01213/ZBAI_07296	Predicted general amino acid permease		BN860_06084g1_1
ZBAI_03554/ZBAI_08555	Predicted amino acid transporter		ZYBA0S26-00100g1_1
ZBAI_05034	Predicted amino acid transporter		BN860_16446g1_1
ZBAI_04098/ZBAI_08599	Probable GABA permease;		ZYBA0S13-01640g1_1
ZBAI_01722/ZBAI_09656	Probable GABA permease; similar to S. cerevisiae Uga4		BN860_14950g1_1
ZBAI_01740/ZBAI_09674	Probable GABA permease;		BN860_15346g1_1
ZBAI_01376/ZBAI_05641	Probable urea active transporter		ZYBA0S15-01530g1_1
ZBAI_09906	Probable urea active transporter		ZYBA0S15-01530g1_1
ZBAI_07564	Predicted allantoate permease		ZYBA0S13-00144g1_1
