# Supplementary material for: The Genome Sequence of the Highly Acetic Acid-Tolerant Zygosaccharomyces bailii-Derived Interspecies Hybrid Strain ISA1307, Isolated From a Sparkling Wine Plant
Source: DNA Res. 2014 Jan 21;21(3):299–313. doi: 10.1093/dnares/dst058 (PMC4060950; doi:10.1093/dnares/dst058)
Supplement: Supplementary Data [file supp_dst058_dst058supp_table7.xlsx]

## Sheet: Sheet1
Supplementary Table S7. Conservation of genes involved in mating and meiosis in S. cerevisae S288c, Z. bailii CLIB213T and ISA1307. The predicted proteome of ISA1307 was searched for homologues of S. cerevisae proteins demonstrated to be required for mating, sporulation and meiosis according to Butler et al., (2009). Proteins found not to be conserved are highlighted in shaded grey. Proteins cons…
Mating
S. cerevisae 288c gene	Z. bailii ISA1307 orthologue ORF	Z. bailii CLIB213T orthologue ORF
Mating process
a-factor	-	-
alpha-factor	-	-
RAM2	-
KEX1	ZBAI_00800/ZBAI_06099	BN860_04214g
KEX2	ZBAI_00008/ZBAI_05177	BN860_00254g
STE13	ZBAI_05823/ZBAI_00524	BN860_02872g
STE23	ZBAI_02732/ZBAI_08980	BN860_01552g
RCE1	ZBAI_00311/ZBAI_05470	BN860_07250g
STE24	ZBAI_01044/ZBAI_07493	BN860_01640g
RAM1	ZBAI_04856/ZBAI_06417	BN860_11452g
STE14	ZBAI_03758/ZBAI_09441	BN860_04236g
STE6	ZBAI_05023/ZBAI_09878	BN860_16160g
Mating signalling
STE2	ZBAI_05696/ZBAI_01429	BN860_00320g
STE3	ZBAI_08247/ZBAI_03238	BN860_05908g
GPA1	ZBAI_04023/ZBAI_09826	BN860_18888g
SST2	ZBAI_07507/ZBAI_01031	BN860_01354g
STE4	ZBAI_00517/ZBAI_05816	BN860_02718g
STE5	ZBAI_07343/ZBAI_01258	BN860_05028g
STE18	ZBAI_03307	ZYBA0S06-04324g1_1
STE20	ZBAI_03864/ZBAI_09546	BN860_06634g
STE11	ZBAI_03885/ZBAI_09695	BN860_15874g
STE7	ZBAI_02419/ZBAI_08806	Not found
STE12	ZBAI_01972/ZBAI_06743	BN860_03422g
FAR1	ZBAI_03263	ZYBA0S06-05336g1_1
STE50	ZBAI_01593/ZBAI_05089	BN860_01882g
DIG1	-	-
DIG2	-	ZYBA0S09-04808g1_1
CDC24	ZBAI_04947/ZBAI_06792	BN860_05380g
CDC42	ZBAI_01678/ZBAI_09611	BN860_13960g
BEM1	ZBAI_07285/ZBAI_01872	BN860_12310g
FUS3	ZBAI_03207/ZBAI_07058	BN860_07602g
BNI1	ZBAI_01552/ZBAI_05133	BN860_00936g
PFY1	-	ZYBA0S08-01332g1_1
ACT1	ZBAI_01408/ZBAI_05673	ZYBA0S15-00848g1_1
BUD6	ZBAI_07228/ZBAI_01133	BN860_07910g
SPA2	ZBAI_01762/ZBAI_09567	BN860_07074g
PEA2	ZBAI_02628/ZBAI_07022	BN860_08438g
AXL1	ZBAI_00791/ZBAI_06089	BN860_03928g
Mating and karyogamy
BIM1	ZBAI_06136/ZBAI_06759	BN860_02982g1_1
HO	ZBAI_00043/ZBAI_05214	BN860_01090g
KAR1	ZBAI_05236/ZBAI_00067*	BN860_01596g
KAR2	ZBAI_02358/ZBAI_06505	BN860_09318g
KAR3	ZBAI_00768/ZBAI_06066	BN860_03356g
KAR4	ZBAI_01624	ZYBA0S14-02564g1_1
KAR5	ZBAI_09815/ZBAI_04011	BN860_18646g
KAR9	ZBAI_03548/ZBAI_08548	BN860_00254g
Meiosis
Anaphase promoting complex
CDC27	ZBAI_00751/ZBAI_06048	BN860_02938g
APC4	ZBAI_07624/ZBAI_04381	BN860_01068g
CDC16	ZBAI_02311/ZBAI_08184	BN860_07338g
APC1	ZBAI_00970/ZBAI_06259	BN860_15236g
APC5	ZBAI_00575/ZBAI_05876	BN860_04016g
CDC23	ZBAI_04197/ZBAI_07707	BN860_02894g
CDC26	-	-
CDH1	ZBAI_01120/ZBAI_07215	BN860_08218g
CDC20	ZBAI_01888/ZBAI_06367	BN860_12684g
SWM1	ZBAI_08025/ZBAI_02171	BN860_10330g
Septins
CDC10	ZBAI_03417/ZBAI_08421	BN860_01728g
CDC3	ZBAI_01760/ZBAI_09565	BN860_07030g
Cell cycle regulators
CDC14	ZBAI_04062/ZBAI_08566	BN860_00804g
CDC5	ZBAI_00086/ZBAI_05255	Not found
CLB2	ZBAI_06095	BN860_04104g
CLB3	ZBAI_02416/ZBAI_08809	BN860_03114g
CLB5	ZBAI_00795/ZBAI_06094	BN860_04082g
Regulation, entry into meiosis
IME1	-	-
IME2	ZBAI_08082/ZBAI_02225	BN860_11540g
IME4	ZBAI_08224/ZBAI_03218	BN860_06370g
IDS2	ZBAI_01058/ZBAI_07479	BN860_01948g
RIM4	ZBAI_09560/ZBAI_03878	BN860_06898g
RME1	ZBAI_06593/ZBAI_04555*	BN860_06854g
NDT80	ZBAI_02928	ZYBA0S12-00188g1_1
SUM1	-	BN860_17854g1_1
RIM11	ZBAI_04881/ZBAI_06440
RIM13	ZBAI_04857/ZBAI_06418	BN860_11430g
RIM15	ZBAI_01418/ZBAI_05685	BN860_00584g
RIM101	ZBAI_03898/ZBAI_09708	BN860_16160g
UME3	-	ZYBA0S04-06106g1_1
UME6	-	BN860_13806g1_1
MCK1	ZBAI_01333/ZBAI_04756	BN860_12486g1_1
SPO12/BNS1 (WGD gene pair)	-	-
Chromosome cohesion/recombination
SPO11	ZBAI_04093/ZBAI_08594	BN860_01530g
SPO13	-	-
SPO22	-	-
REC102	-	-
MRE11	ZBAI_01838/ZBAI_07461	BN860_02366g
RAD50	ZBAI_01525/ZBAI_05161	BN860_00320g
RAD1	ZBAI_06968/ZBAI_02572	BN860_01288g
MUS81	ZBAI_03802/ZBAI_09485	ZYBA0S05-05226g1_1
MER3	-	ZYBA0S07-02344g1_1
RAD54	ZBAI_05763	ZYBA0S09-01376g1_1
MLH1	ZBAI_04791/ZBAI_07402
MLH2	-	BN860_03686g1_1*
MLH3	ZBAI_00574/ZBAI_05875	BN860_03686g1_1
PMS1	ZBAI_00342/ZBAI_05495	ZYBA0S04-07954g1_1
REC8	ZBAI_05754/ZBAI_01487	BN860_01178g
REC114	ZBAI_04890/ZBAI_06448*	BN860_10704g
CDC31	ZBAI_01961/ZBAI_06732	BN860_03664g
CSM1	ZBAI_00910/ZBAI_06219	BN860_01002g
CSM3	ZBAI_08539/ZBAI_03540*	BN860_00496g
SMC1	ZBAI_01456/ZBAI_05723	BN860_00496g
SMC2	ZBAI_00842/ZBAI_06152	BN860_02608g
SMC3	ZBAI_04300/ZBAI_07809	BN860_05358g
SMC4	ZBAI_01063/ZBAI_07474	BN860_02058g
SMC5	ZBAI_04102/ZBAI_08603	BN860_01728g
SMC6	ZBAI_02740/ZBAI_08988	BN860_01354g
SCC1	ZBAI_07966/ZBAI_02110	BN860_09010g
SCC3	ZBAI_00856/ZBAI_06166	BN860_02256g
PDS5	ZBAI_03819/ZBAI_09500	BN860_05600g
RAD51	ZBAI_03080/ZBAI_08760	BN860_01948g
RAD52	ZBAI_03690/ZBAI_09374	BN860_02674g
RAD55	ZBAI_02625	ZYBA0S05-08482g1_1
RAD57	ZBAI_02124/ZBAI_07980	BN860_09318g
REC104	-	-
DMC1	ZBAI_01256/ZBAI_07341	BN860_05072g1_1
MND1	ZBAI_03226/ZBAI_08233	ZYBA0S06-06194g1_1
HOP2	ZBAI_05354/ZBAI_00187	ZYBA0S04-04412g1_1
MMS4	ZBAI_00376/ZBAI_05528	BN860_08702g
MSH4	-	BN860_00804g1_1*
MSH5	-	BN860_00804g1_1*
MSH2	ZBAI_02345/ZBAI_07104	BN860_10858g
MSH6	ZBAI_04847/ZBAI_06408	BN860_11650g
SAE2	ZBAI_08383/ZBAI_03378	BN860_02630g
MEI5	ZBAI_02404/ZBAI_08821	ZYBA0S04-04412g1_1
SAE3	ZBAI_04341/ZBAI_07665*	BN860_01992g
Synaptonemal complex proteins
HOP1	ZBAI_00112/ZBAI_05281	BN860_02630g
RED1	ZBAI_07613/ZBAI_01074	ZYBA0S03-00760g1_1
MEK1	ZBAI_06801	Not found
ZIP1	ZBAI_02204/ZBAI_08059	BN860_11034g
ZIP2	-	-
MND2	ZBAI_02317/ZBAI_08191	BN860_07206g
MAM1	ZBAI_00741/ZBAI_06038	ZYBA0S08-02696g1_1
ZIP3	-	-
Chromosome segregation
STU1	ZBAI_02864/ZBAI_09123	BN860_01640g
TID3	ZBAI_09216/ZBAI_02957	BN860_00738g
UBC11	ZBAI_04923/ZBAI_06814	BN860_04874g
DNA repair
RAD23	ZBAI_01511/ZBAI_05774	BN860_01706g
EXO1	ZBAI_07684/ZBAI_04178	BN860_02388g
HRR25	ZBAI_03936	BN860_16996g1_1
Other genes in conserved meiotic program
HUL4	ZBAI_08358/ZBAI_03352	BN860_03268g
LEE1	ZBAI_00619	BN860_05028g
ENA2	ZBAI_04596/ZBAI_06635	BN860_05754g
PMC1	ZBAI_01115	BN860_08328g1_1
CMK2	ZBAI_03465/ZBAI_08465	BN860_00562g
CHS1	ZBAI_00061/ZBAI_05231	BN860_01464g
ISA1	ZBAI_09556/ZBAI_03875	BN860_06832g
HTZ1	ZBAI_00176/ZBAI_05343	BN860_04192g
ATG8	ZBAI_00739/ZBAI_06036	BN860_02652g
BAG7/SAC7 (WGD)	ZBAI_03799/ZBAI_09481	BN860_05160g
ROM2	ZBAI_02564/ZBAI_06960	BN860_01464g
RAS2	ZBAI_02881/ZBAI_09140	BN860_01222g
GNA1	ZBAI_01444	BN860_00232g
SGA1	ZBAI_04679/ZBAI_06722	BN860_03840g
CLG1	ZBAI_03638/ZBAI_09323	BN860_01464g
CYB2	ZBAI_02674/ZBAI_08922	ZYBA0S11-02872g1_1
ECM4	ZBAI_01024/ZBAI_07515	BN860_01178g
TOS7	ZBAI_04118/ZBAI_08615	BN860_02102g
ARN2	ZBAI_02998/ZBAI_08684	BN860_00144g
GTT1	ZBAI_04038/ZBAI_09842	BN860_19262g1_1
RIB5	ZBAI_00837/ZBAI_06147	BN860_02718g
CHO1	ZBAI_00801/ZBAI_06100	BN860_04258g
XKS1	ZBAI_01177/ZBAI_07272	BN860_06832g
PCT1	ZBAI_01163/ZBAI_07256	BN860_07162g
ELC1	-	ZYBA0S09-04698g1_1
SYF2	ZBAI_07649/ZBAI_04357	BN860_01596g
PGM2	ZBAI_02013/ZBAI_07872	BN860_06810g
RKI1	ZBAI_02874/ZBAI_09133	BN860_01398g
SUR4	ZBAI_02563/ZBAI_06959	BN860_01486g
PIB1	ZBAI_09786/ZBAI_03981	BN860_17986g
PIN3	ZBAI_01184	BN860_06722g1_1
SSO2	ZBAI_04636/ZBAI_06677	BN860_04808g
FBP1	ZBAI_02555/ZBAI_06952	BN860_01640g
GLG1/GLG2 (WGD)	ZBAI_01242/ZBAI_07327	BN860_05380g
ARE2	ZBAI_02782/ZBAI_09032	BN860_00364g
GDI1	ZBAI_02651/ZBAI_07045	BN860_07910g
PDC1	Multiple hits	Multiple hits
OXR1	ZBAI_03924/ZBAI_09732	BN860_16732g
KGD1	ZBAI_03045/ZBAI_08727	BN860_01156g
DAP1	ZBAI_01965/ZBAI_06736	BN860_03576g
SPO7	ZBAI_04099/ZBAI_08600	BN860_01662g
GSG1	ZBAI_01251/ZBAI_07336	BN860_05182g
RMD5	ZBAI_00604/ZBAI_05906	BN860_04720g
EMI1	-	ZYBA0S14-01904g1_1*
RMD8	ZBAI_03599/ZBAI_09284	BN860_00562g
RMD11	ZBAI_03879/ZBAI_09561	BN860_06920g
NEM1	ZBAI_09511/ZBAI_03829	BN860_05842g
SPO16	-	-
EMI5	ZBAI_04427/ZBAI_07138	BN860_10022g
MUM2	ZBAI_06628/ZBAI_04589	BN860_05974g
MUS81	ZBAI_03802/ZBAI_09485	BN860_05226g
NAM8	ZBAI_04803/ZBAI_07414	BN860_03422g
Spore Assembly Genes
PFS1	ZBAI_06944/ZBAI_02543*	BN860_01882g
ADY3/CNM67 (WGD)	-
ADY4	ZBAI_09620/ZBAI_01686	BN860_14114g1_1
AMA1	ZBAI_09666	BN860_15148g1_1
CDA1/CDA2 (Gene duplication pair)	ZBAI_01772/ZBAI_09577	BN860_07316g
CRR1	ZBAI_00506/ZBAI_05805	BN860_02454g
DIT1	ZBAI_03777/ZBAI_09459	BN860_04632g
DIT2	ZBAI_03778/ZBAI_09460	BN860_04654g
DON1/CUE5 (WGD)	-	ZYBA0S04-00518g1_1*
DTR1	ZBAI_05232/ZBAI_04147	ZYBA0S08-05512g1_1
ISC10	-	BN860_05116g1_1
MNN4	ZBAI_09860/ZBAI_05005	ZYBA0S08-05512g1_1
MPC54	-	-
MSO1	ZBAI_06231/ZBAI_00922	BN860_00738g
MUM3	ZBAI_04363/ZBAI_07643	BN860_01464g
NDT80	ZBAI_02928	ZYBA0S12-00188g1_1
OSW1	ZBAI_06737/ZBAI_01966 *	BN860_03554g1_1
OSW2	ZBAI_01434/ZBAI_05701	ZYBA0S15-00210g1_1
SMA1	-	-
SMA2	ZBAI_08898/ZBAI_03191	BN860_03466g
SMK1	ZBAI_00373/ZBAI_05525	BN860_08636g
SPO14	ZBAI_02230/ZBAI_08087	BN860_11672g
SPO20	-	ZYBA0S04-04478g1_1*
SPO21/YSW1 (WGD)	-	-
SPO71	ZBAI_01257/ZBAI_07342	BN860_05050g
SPO73	ZBAI_06177/ZBAI_00867	BN860_02014g
SPO74	-	-
SPO75	ZBAI_04481/ZBAI_06537	BN860_08592g1_1
SPO77	ZBAI_06583/ZBAI_04537	BN860_07316g1_1
SPS1	ZBAI_05071/ZBAI_01611	ZYBA0S14-02300g1_1
SPS4	ZBAI_06319	BN860_13784g1_1
SSP1	ZBAI_06946/ZBAI_02545	ZYBA0S07-01838g1_1
SSP2	ZBAI_05857/ZBAI_00556	ZYBA0S09-03620g1_1
TEP1	ZBAI_09180/ZBAI_02922	BN860_00320g
YAL018C	ZBAI_06846/ZBAI_02445	BN860_04126g
YEL023C	ZBAI_03350/ZBAI_08356	BN860_03312g
SPO1	ZBAI_02230/ZBAI_08087	BN860_11672g
