# Supplementary material for: The Genome Sequence of the Highly Acetic Acid-Tolerant Zygosaccharomyces bailii-Derived Interspecies Hybrid Strain ISA1307, Isolated From a Sparkling Wine Plant
Source: DNA Res. 2014 Jan 21;21(3):299–313. doi: 10.1093/dnares/dst058 (PMC4060950; doi:10.1093/dnares/dst058)
Supplement: Supplementary Data [file supp_dst058_dst058supp_table8.xlsx]

## Sheet: Sheet1
Supplementary table S8. Conservation of S. cerevisae S288c MDR genes in Z. bailii CLIB213 and in ISA1307. The predicted ISA1307 and Z. bailii CLIB213 proteomes was searched for homologues of the genes described in Hillenmeyer et al. (2009) to be required for MDR in S. cerevisae. S. cerevisae MDR genes not found in the proteomes of ISA1307 are highlighted in shaded grey. S. cerevisae MDR genes fou…
	S. cerevisae S288c		ISA1307		Z. bailii CLIB213T ORF
#	Gene name	ORF name	ORF	Gene name
1	IRS4	YKR019C	ZBAI_04290/ZBAI_07799	-	BN860_05094g_g
2	COG7	YGL005C	ZBAI_01116	-	BN860_8306g_e
3	SYS1	YJL004C	ZBAI_04485/ZBAI_06541	ZbSYS1	BN860_08504g_c
4	ERG4	YGL012W	ZBAI_07203/ZBAI_01108	ZbERG4	BN860_08482g_d
5	SMI1	YGR229C	ZBAI_01736/ZBAI_09670	-	BN860_15236g_b
6	ARO2	YGL148W	ZBAI_00243/ZBAI_05403	ZbARO2	BN860_05644g_e
7	SAC2	YDR484W	ZBAI_07099/ZBAI_04691	ZbVPS52	BN860_10968g_d
8	LTE1	YAL024C	ZBAI_02434/ZBAI_06835	-	BN860_04390g_d
9	TLG2	YOL018C	ZBAI_08614/ZBAI_04117	ZbTLG2	BN860_02080g_b
10	LDB7	YBL006C	ZBAI_01107/ZBAI_07202	-	BN860_08504g_d
11	COG8	YML071C	ZBAI_03180/ZBAI_08887	-	BN860_03708g
12	VPS35	YJL154C	ZBAI_03266/ZBAI_08273	ZbVPS35	BN860_05270g_b
13	IDP1	YDL066W	ZBAI_08972/ZBAI_02725	ZbIDP1	BN860_01728g_c
14	ARP1	YHR129C	ZBAI_09205/ZBAI_02946	ZbARP1	BN860_00936g_b
15	RCY1	YJL204C	ZBAI_00467/ZBAI_05621	ZbRCY1	BN860_10792g
16	LGE1	YPL055C	ZBAI_00621/ZBAI_05923	-	BN860_05072g
18	YAP1	YML007W	ZBAI_03740/ZBAI_09424	-	BN860_03818g_f
20	VPS36	YLR417W	ZBAI_08942/ZBAI_02694	ZbVPS36	BN860_02432g_d
21	CCC2	YDR270W	ZBAI_04189/ZBAI_07695	ZbCCC2	BN860_02630g_j
22	VPS13	YLL040C	ZBAI_00230	ZbVPS13	BN860_05358g_e
24	CHS5	YLR330W	ZBAI_06568/ZBAI_04522	-	BN860_07074g_e
25	TRP2	YER090W	ZBAI_08769/ZBAI_03090	ZbTRP2	BN860_02168g_e
26	VPS28	YPL065W	ZBAI_00647/ZBAI_05942	-	BN860_00408g_l
27	BRE2	YLR015W	ZBAI_04453/ZBAI_06509	ZbBRE2	BN860_09230g_c
28	GAL1	YBR020W	ZBAI_07958/ZBAI_02102	ZbGAL1	BN860_08834g_b
29	GYP1	YOR070C	ZBAI_01019/ZBAI_07520	ZbGYP1	BN860_01068g_o
30	WSC2	YNL283C	ZBAI_07075/ZBAI_04715	-	BN860_11496g_c
31	VPS20	YMR077C	ZBAI_08633/ZBAI_04136	ZbVPS20	BN860_02520g_b
32	ARL3	YPL051W	ZBAI_00611/ZBAI_05914	ZbARL3	BN860_04874g
33	TKL1	YPR074C	ZBAI_00407/ZBAI_05562	ZbTKL1	BN860_09428g
34	OPI3	YJR073C	ZBAI_09877/ZBAI_05022	ZbOPI3	BN860_16138g
35	TRP4	YDR354W	ZBAI_05957/ZBAI_00662	ZbTRP4	BN860_00738g_i
36	HOM6	YJR139C	ZBAI_08854/ZBAI_03144	ZbHOM6	BN860_04104g
37	CSF1	YLR087C	ZBAI_01064/ZBAI_07473	-	BN860_02080g_m
39	ARP6	YLR085C	ZBAI_01062/ZBAI_07475	ZbARP6	BN860_02036g_m
40	RSC1	YGR056W	ZBAI_09690/ZBAI_03880	ZbRSC2	BN860_15742g_b
41	PSY2	YNL201C	ZBAI_00051/ZBAI_05222	ZbPSY2	BN860_01266g_k
42	YOR051C	YOR051C	ZBAI_06008/ZBAI_00710	ZbETT1	BN860_01992g_g
43	NAB6	YML117W	ZBAI_00323/ZBAI_05482	-	BN860_07492g_b
44	ARL1	YBR164C	ZBAI_02380/ZBAI_08845	ZbARL1	BN860_03906g_b
45	SNF8	YPL002C	ZBAI_05743/ZBAI_01476	ZbSNF8	BN860_00936g_i
46	SWC1	YAL011W	ZBAI_08602/ZBAI_04101	-	BN860_01706g_b
47	RRD1	YIL153W	ZBAI_09228/ZBAI_02971	-	BN860_00452g_c
48		YDL133W	ZBAI_05254/ZBAI_00085	-	BN860_02014g_k
49	RIM101	YHL027W	ZBAI_09708/ZBAI_03898	-	BN860_16160g_b
51	MDM20	YOL076W	ZBAI_04441/ZBAI_07124	-	BN860_10330g_d
52	MMS4	YBR098W	ZBAI_00376/ZBAI_05528	-	BN860_08702g
53	RAV1	YJR033C	ZBAI_08353/ZBAI_03347	ZbRAV1	BN860_03400g_f
54	STP22	YCL008C	ZBAI_08426/ZBAI_03423	-	BN860_01574g_i
55	TRM1	YDR120C	ZBAI_06905/ZBAI_02503	ZbTRM1	BN860_02828g_f
56	MCK1	YNL307C	ZBAI_01333/ZBAI_04756	ZbMCK1	BN860_12486g_c
57	CUE1	YMR264W	ZBAI_05454/ZBAI_00295	-	BN860_06876g_c
58		YOR091W	ZBAI_05514/ZBAI_00361	ZbTMA46	BN860_08372g_b
59	VPS25	YJR102C	ZBAI_08295/ZBAI_03288	ZbVPS25	BN860_04764g_d
60	SNF7	YLR025W	ZBAI_01988/ZBAI_07846	ZbSNF7	BN860_06238g_d
61	DBF2	YGR092W	ZBAI_07740/ZBAI_04230	ZbDBF2	BN860_03708g_h
62	BCK1	YJL095W	ZBAI_02608/ZBAI_07004	ZbBCK1	BN860_00452g_k
63	SPF1	YEL031W	ZBAI_05768/ZBAI_01503	ZbSPF1	BN860_01552g_g
64	YAP3	YHL009C	ZBAI_09549/ZBAI_03867	-	BN860_06700g_b
65	YBL046W	YBL046W	ZBAI_03277/ZBAI_08284	-	BN860_05006g_d
66	YGR106C	YGR106C	ZBAI_07759/ZBAI_04249	-	BN860_04148g_h
67	TAT1	YBR069C	ZBAI_05099/ZBAI_01584	ZbAGP1	Not found
68	UBR1	YGR184C	ZBAI_04509/ZBAI_06557	ZbUBR1	BN860_08108g_d
69	JNM1	YMR294W	ZBAI_06926/ZBAI_02524	-	BN860_02322g_h
70	PPH3	YDR075W	ZBAI_07021	ZbPPH3	BN860_08460_g
72	GSG1	YDR108W	ZBAI_07336/ZBAI_01251	ZbTRS85	BN860_05182g_i
73	SLT2	YHR030C	ZBAI_02181/ZBAI_08034	ZbSLT2	no
74	FIS1	YIL065C	ZBAI_00124/ZBAI_05293	ZbFIS1	BN860_02982g_i
75	SIS2	YKR072C	ZBAI_00715/ZBAI_06013	-	BN860_02102g_f
76	ERG5	YMR015C	ZBAI_03484/ZBAI_08484	ZbERG5	BN860_00144g_t
77	YOL087C	YOL087C	ZBAI_02353/ZBAI_07112	-	BN860_10682g_c
78	YPT31	YER031C	-		no
79	BRE1	YDL074C	ZBAI_08961/ZBAI_02714	ZbBRE1	BN860_02014g_d
80	APL6	YGR261C	ZBAI_02537/ZBAI_06938	ZbAPL6	BN860_02036g_h
81	APL2	YKL135C	ZBAI_01998/ZBAI_07856	ZbAPL2	BN860_06480g_d
82	GEF1	YJR040W	ZBAI_03356/ZBAI_08362	ZbGEF1	BN860_03180g_g
83	SET5	YHR207C	ZBAI_08560/ZBAI_04056	-	BN860_00650g_f
84	VPS71	YML041C	ZBAI_03757/ZBAI_09440	ZbVPS71	BN860_04214g_f
86	LEM3	YNL323W	ZBAI_01279/ZBAI_07364	ZbLEM3	BN860_04544g_i
87	SAT4	YCR008W	ZBAI_03413	ZbSAT4	no
89	ACB1	YGR037C	ZBAI_06584/ZBAI_04546	-	BN860_04984g_h
90	SAC7	YDR389W	ZBAI_03799/ZBAI_09481	-	BN860_05160g_d
91	CLB2	YPR119W	ZBAI_00796/ZBAI_06095	ZbCLB2	BN860_04104g_c
93	TRP1	YDR007W	ZBAI_07986	ZbTRP1	BN860_09450g_b
94	ERV14	YGL054C	ZBAI_01922/ZBAI_06332	ZbERV14	BN860_13498g
96	PIM1	YBL022C	ZBAI_02658/ZBAI_07052	ZbPIM1	BN860_07734g
97	RXT3	YDL076C	ZBAI_08958/ZBAI_02711	-	BN860_02080g_d
98	SCJ1	YMR214W	ZBAI_07448/ZBAI_01851	ZbSCJ1	BN860_02652g_m
99		YIL077C	ZBAI_05272/ZBAI_00103	-	BN860_02410g_j
109	OYE2	YHR179W	ZBAI_07721/ZBAI_04211	ZbOYE2	BN860_03202g_j
111	BRO1	YPL084W	ZBAI_04571/ZBAI_06609	ZbBRO1	BN860_06436g_e
112	CKA1	YIL035C	ZBAI_06174/ZBAI_00864	ZbCKA1	BN860_02080g_l
113	RAD23	YEL037C	ZBAI_05774/ZBAI_01511	ZbRAD23	BN860_01706g_f
115	SIF2	YBR103W	ZBAI_05531/ZBAI_00379	ZbSIF2	BN860_08768g
116	SUM1	YDR310C	ZBAI_03974/ZBAI_09781	-	BN860_17854g
118	KAR9	YPL269W	ZBAI_03548/ZBAI_GM23_06678	-	BN860_00254g_f
119	PDR1	YGL013C	ZBAI_01110/ZBAI_07205	-	BN860_08438g_d
121	SOP4	YJL192C	ZBAI_04221/ZBAI_07731	-	BN860_03466g_j
122	LST7	YGR057C	ZBAI_03882/ZBAI_09692	ZbLST7	BN860_15786g_b
123	GSF2	YML048W	ZBAI_06252/ZBAI_00964	ZbGSF2	BN860_15434g
125	YEN1	YER041W	ZBAI_09311/ZBAI_03626	-	BN860_01178g_l
126		YJR054W	ZBAI_06254/ZBAI_00965	-	BN860_15346g
127		YPR061C	ZBAI_05537/ZBAI_00385	-	BN860_08900g
128	MRPL13	YKR006C	ZBAI_09526/ZBAI_03845	-	BN860_06194g_c
129	AOR1	YBR231C	ZBAI_01884/ZBAI_06370	-	BN860_12618g_b
130	SWD1	YAR003W	ZBAI_01121/ZBAI_07216	ZbSWD1	BN860_08196g_e
131	CDC50	YCR094W	ZBAI_06230/ZBAI_00921	ZbCDC50	BN860_00760g_p
132		YDL183C	ZBAI_00084/ZBAI_05253	-	BN860_01992g_k
133	GVP36	YIL041W	ZBAI_06186/ZBAI_00877	ZbGVP36	BN860_01772g_l
134	THR1	YHR025W	ZBAI_08030	ZbTHR1	BN860_10440g_b
135	PET123	YOR158W	ZBAI_09446/ZBAI_03763	-	BN860_04346g_f
136	ARO1	YDR127W	ZBAI_02490/ZBAI_06892	ZbARO1	BN860_03114g_f
137	FTR1	YER145C	ZBAI_07029/ZBAI_02636	ZbFTR1	BN860_08284g
138	SEL1	YML013W	ZBAI_09409/ZBAI_03725	-	BN860_03444g_g
139	UFD2	YDL190C	ZBAI_00492/ZBAI_05794	ZbUFD2	BN860_02124g_f
140	RAD59	YDL059C	ZBAI_08986/ZBAI_02738	-	BN860_01398g_d
141	YOS9	YDR057W	ZBAI_09110/ZBAI_02851	-	BN860_02014g_c
142	SIW14	YNL032W	ZBAI_05422/ZBAI_00262	ZbSIW14	BN860_06062g_d
144	RIM20	YOR275C	ZBAI_00659/ZBAI_05954	-	BN860_00672g_k
145	COG6	YNL041C	ZBAI_03079/ZBAI_08759	ZbCOG6	BN860_01904g_e
146	GRE3	YHR104W	ZBAI_01856/ZBAI_07443	ZbGRE3	BN860_02762g_l
147	ILV1	YER086W	ZBAI_03097/ZBAI_08777	ZbILV1	BN860_02366g_e
149	RAV2	YDR202C	ZBAI_09602/ZBAI_01668	-	BN860_13674g
151		YPL184C	ZBAI_03906/ZBAI_09716	ZbMRN1	BN860_16336g_b
153	HLJ1	YMR161W	ZBAI_04782/ZBAI_07393	ZbHLJ1	BN860_03906g_j
154		YKL033W-A	ZBAI_09495/ZBAI_03814	-	BN860_05490g_c
155	YPT7	YML001W	ZBAI_00157/ZBAI_05325	ZbYPT7	BN860_03752g_h
156	VPS17	YOR132W	ZBAI_03804/ZBAI_09487	-	BN860_05270g_c
157	SSO2	YMR183C	-	-	no
158	FBP26	YJL155C	ZBAI_08272/ZBAI_03265	ZbFBP26	BN860_05292g_c
159	PEP8	YJL053W	ZBAI_06471/ZBAI_03123	ZbPEP8	BN860_10110g_c
160	DFG16	YOR030W	ZBAI_02172/ZBAI_08027	-	BN860_10374g_b
162	RCS1	YGL071W	ZBAI_03932/ZBAI_09739	-	BN860_16908g
164	SGF29	YCL010C	ZBAI_08438/ZBAI_03437	ZbSGF29	BN860_01244g_k
166	CSM1	YCR086W	ZBAI_00910/ZBAI_06219	ZbCSM1	BN860_01002g_p
167	VPS74	YDR372C	ZBAI_00687/ZBAI_05983	ZbVPS74	BN860_01398g_g
168		YDR334W	ZBAI_04804/ZBAI_07415	ZbSWR1	BN860_03400g_k
169		YNL056W	ZBAI_08739/ZBAI_03058	ZbOCA2	BN860_01420g_e
170	SRO7	YPR032W	ZBAI_03319/ZBAI_08324	-	BN860_04038g_c
171	ALG6	YOR002W	ZBAI_05323/ZBAI_00155	ZbALG6	BN860_03708g_g
172	MET32	YDR253C	ZBAI_00597/ZBAI_05898	-	BN860_04522g_b
174	VPS8	YAL002W	ZBAI_01127/ZBAI_07222	-	BN860_08042g_d
175	DID4	YKL002W	ZBAI_09534/ZBAI_03852	ZbDID4	BN860_06348g_b
176	CLN3	YAL040C	ZBAI_04943/ZBAI_06796	-	BN860_05292g_b
177	YIM1	YMR152W	ZBAI_06421/ZBAI_04860	ZbYIM1	BN860_11364g_b
178	MAK10	YEL053C	ZBAI_03747/ZBAI_09430	-	BN860_03994g_g
179	SAM1	YLR180W	ZBAI_05108/ZBAI_01577	ZbSAM1	BN860_01508g_b
180	APM1	YPL259C	ZBAI_06125/ZBAI_06748	ZbAPM1	BN860_02696g_l
181	MUS81	YDR386W	ZBAI_09485/ZBAI_03802	ZbMUS81	BN860_05226g_d
182	CSG2	YBR036C	ZBAI_07920/ZBAI_02064	-	BN860_07954g_c
183		YKL121W	ZBAI_07876/ZBAI_02018	-	BN860_06920g_d
185	WHI2	YOR043W	ZBAI_05999/ZBAI_00702	ZbWHI2	BN860_01750g_g
187	RIM9	YMR063W	ZBAI_04009/ZBAI_09813	-	BN860_18602g
188	DUR1,2	YBR208C	ZBAI_05932/ZBAI_00637	ZbDUR1	BN860_00188g_o
190	EDE1	YBL047C	ZBAI_08282/ZBAI_03275	ZbEDE1	BN860_05072g_c
191	SPT8	YLR055C	ZBAI_05694/ZBAI_01427	ZbSPT8	BN860_00364g_c
192	SHE1	YBL031W	ZBAI_09120/ZBAI_02861	-	no
193	GPM2	YDL021W	-	-	no
194	RTT103	YDR289C	ZBAI_08063/ZBAI_02207	-	BN860_11122g
196	HPC2	YBR215W	ZBAI_06342/ZBAI_01913	-	BN860_13256g
197	VAM7	YGL212W	ZBAI_03640/ZBAI_09325	-	BN860_01508g_j
198	VPS4	YPR173C	ZBAI_08212/ZBAI_02338	ZbVPS4	BN860_06722g
199	TRP5	YGL026C	ZBAI_07181/ZBAI_01085	ZbTRP5	BN860_09010g_d
201	VPS72	YDR485C	ZBAI_07097/ZBAI_04693	-	BN860_11012g_c
202	CSM3	YMR048W	ZBAI_08539/ZBAI_03540	-	BN860_00496g_b
203	TSA1	YML028W	ZBAI_09380/ZBAI_03696	ZbTSA1	BN860_02806g_h
204	PDE2	YOR360C	ZBAI_04953/ZBAI_06786	-	BN860_05512g_b
205	MAL11	YGR289C	ZBAI_03569/ZBAI_09255	-	no
206	VTA1	YLR181C	ZBAI_05109/ZBAI_01576	-	BN860_01486g_b
207	STP4	YDL048C	-	-	no
208		YMR067C	ZBAI_04017/ZBAI_09821	-	BN860_18778g
209	JEM1	YJL073W	ZBAI_04303/ZBAI_07811	-	BN860_05424g_f
210	MIG1	YGL035C	ZBAI_00188/ZBAI_06707	-	no
211	RMD1	YDL001W	ZBAI_07969/ZBAI_02113	ZbRMD1	BN860_09076g_b
212	VPS21	YOR089C	ZBAI_05512/ZBAI_00359	ZbVPS21	BN860_08328g_b
213	RRD2	YPL152W	ZBAI_05861/ZBAI_00560	ZbRRD2	BN860_03708g_b
214	VAM6	YDL077C	ZBAI_02708/ZBAI_08955	-	BN860_02146g_d
215	SUB1	YMR039C	ZBAI_03532/ZBAI_08529	ZbSUB1	BN860_00738g_b
216	PTR2	YKR093W	ZBAI_09218/ZBAI_02960	ZbPTR2	BN860_00694g_c
217	RTT101	YJL047C	ZBAI_03132/ZBAI_06480	-	BN860_09890g_c
218	EAF3	YPR023C	ZBAI_08385/ZBAI_03380	-	BN860_02586g_i
219		YDL146W	ZBAI_08816/ZBAI_02409	ZbLDB17	BN860_03268g_c
219		YDL146W	ZBAI_08816/ZBAI_02409	ZbLDB17	BN860_03268g_c
220	DOA1	YKL213C	ZBAI_05030/ZBAI_09885	ZbDOA1	BN860_16314g
220	DOA1	YKL213C	ZBAI_05030/ZBAI_09885	ZbDOA1	BN860_16314g
221		YNL022C	ZBAI_05430/ZBAI_00270	ZbRCM1	BN860_06260g_d
221		YNL022C	ZBAI_05430/ZBAI_00270	ZbRCM1	BN860_06260g_d
222	INP51	YIL002C	ZBAI_09151/ZBAI_02892	ZbINP53	BN860_00980g_f
222	INP51	YIL002C	ZBAI_09151/ZBAI_02892	ZbINP53	BN860_00980g_f
223		YGR122W	ZBAI_06069/ZBAI_00771	-	BN860_03422g_e
223		YGR122W	ZBAI_06069/ZBAI_00771	-	BN860_03422g_e
224	NCL1	YBL024W	ZBAI_07048/ZBAI_02654	ZbNCL1	BN860_07822g
224	NCL1	YBL024W	ZBAI_07048/ZBAI_02654	ZbNCL1	BN860_07822g
225	DAL82	YNL314W	ZBAI_04766/ZBAI_01322	-	BN860_12706g_b
226	HIR2	YOR038C	ZBAI_04187/ZBAI_07693	ZbHIR2	BN860_02586g_k
227		YDR049W	ZBAI_02839/ZBAI_09097	ZbVMS1	BN860_02300g_c
228	ERD1	YDR414C	ZBAI_09436/ZBAI_03753	-	BN860_04126g_e
229	RAD61	YDR014W	ZBAI_07929/ZBAI_02073	-	BN860_08152g_c
230	HSP150	YJL159W	ZBAI_03260/ZBAI_08269	ZbHSP150	BN860_05402g_c
231	WHI3	YNL197C	ZBAI_00055/ZBAI_05226	-	BN860_01354g_l
232	GCS1	YDL226C	ZBAI_00049/ZBAI_05220	ZbGCS1	BN860_01222g_m
234	CIT1	YNR001C	ZBAI_08418/ZBAI_03414	ZbCIT1	BN860_01794g_h
235	BCK2	YER167W	ZBAI_06405/ZBAI_04844	-	BN860_11716g_b
238	SHS1	YDL225W	ZBAI_05225/ZBAI_00054	ZbSHS1	BN860_01332g_l
239	YNG1	YOR064C	ZBAI_00726/ZBAI_06024	-	no
240	RAD5	YLR032W	ZBAI_06458/ZBAI_04900	ZbRAD5	BN860_10440g_c
241	IPT1	YDR072C	ZBAI_02634/ZBAI_07027	ZbIPT1	BN860_08328g
242	SOK2	YMR016C	ZBAI_03487/ZBAI_08486	-	BN860_00122g_h
243	ARR4	YDL100C	ZBAI_04777/ZBAI_07388	ZbGET3	BN860_04016g_k
244	RIM8	YGL045W	ZBAI_05373/ZBAI_00208	ZbRIM8	BN860_04874g_f
245	PRO2	YOR323C	ZBAI_06832/ZBAI_02431	ZbPRO2	BN860_04456g_d
246	VTC1	YER072W	ZBAI_05288/ZBAI_00119	ZbVTC1	BN860_02872g_i
247	GSH2	YOL049W	ZBAI_06843/ZBAI_02442	ZbGSH2	BN860_04214g_d
249		YKL075C	ZBAI_03998/ZBAI_09804	-	BN860_18404g
250	BST1	YFL025C	ZBAI_05697/ZBAI_01430	-	BN860_00298g_e
251	MSO1	YNR049C	ZBAI_00922/ZBAI_06231	-	BN860_00738g_o
252	GIT1	YCR098C	ZBAI_09420/ZBAI_03736	-	BN860_03730g_g
253	MDM36	YPR083W	ZBAI_00421/ZBAI_05576	-	BN860_09780g
254	PPM1	YDR435C	ZBAI_03721/ZBAI_09405	ZbPPM1	BN860_03356g_f
255	SXM1	YDR395W	ZBAI_03783/ZBAI_09465	ZbSXM1	BN860_04764g_e
256	RMD11	YHL023C	ZBAI_03879/ZBAI_09561	-	BN860_06920g_b
257	MKC7	YDR144C	ZBAI_00688/ZBAI_05984	ZbYPS1	BN860_01420g_g
258	CTP1	YBR291C	ZBAI_03837/ZBAI_09518	ZbCTP1	BN860_05996g_c
259	RIM13	YMR154C	ZBAI_04857/ZBAI_06418	-	BN860_11430g_b
260		YKL077W	ZBAI_09805/ZBAI_03999	-	BN860_18426g
261	RIM21	YNL294C	ZBAI_04728/ZBAI_01363	-	BN860_11826g_c
264	RCE1	YMR274C	ZBAI_00311/ZBAI_05470	-	BN860_07250g_c
265	UTR1	YJR049C	ZBAI_01516/ZBAI_05779	ZbUTR1	BN860_01816g_f
267	AAT2	YLR027C	ZBAI_06467/ZBAI_03119	ZbAAT2	no
268	PSH1	YOL054W	ZBAI_05446	-	ZYBA0S04-06678g1_1
269	MGA2	YIR033W	ZBAI_08187/ZBAI_02314	-	BN860_07272g
272	AHC1	YOR023C	ZBAI_07164/ZBAI_04400	-	BN860_09428g_d
274	SPP1	YPL138C	ZBAI_00537/ZBAI_05835	-	BN860_03136g_d
276	OCA1	YNL099C	ZBAI_02883/ZBAI_09142	ZbOCA1	BN860_01178g_e
277	YLL032C	YLL032C	ZBAI_04578/ZBAI_06617	-	no
278	RFX1	YLR176C	ZBAI_03427/ZBAI_08430	-	no
279		YCR095C	ZBAI_00924/ZBAI_06233	-	BN860_00694g_q
280	SNX4	YJL036W	ZBAI_06508/ZBAI_04452	ZbSNX4	BN860_09252g_b
281		YJR111C	ZBAI_03273/ZBAI_08280	-	BN860_05116g_d
282		YCR079W	ZBAI_04214/ZBAI_07724	-	no
283	NUT1	YGL151W	ZBAI_00245/ZBAI_05405	ZbNUT1	no
284	AGE2	YIL044C	ZBAI_00884/ZBAI_06193	-	BN860_01618g_k
285	YTA7	YGR270W	ZBAI_06928/ZBAI_02526	ZbYTA7	BN860_02278g_h
286		YJL193W	ZBAI_04223/ZBAI_07733	-	BN860_03510g_i
287	AKL1	YBR059C	ZBAI_04593/ZBAI_06632	-	BN860_05820g_f
288	ECM25	YJL201W	ZBAI_05619/ZBAI_00465	ZbECM25	BN860_10726g
289	NHX1	YDR456W	ZBAI_09376/ZBAI_03692	ZbNHX1	BN860_02718g_i
290	SLC1	YDL052C	ZBAI_06953/ZBAI_02556	ZbSLC1	BN860_01618g_f
291	RXT2	YBR095C	ZBAI_00371/ZBAI_05523	-	BN860_08592g
292		YDL073W	ZBAI_08962/ZBAI_02715	-	BN860_01992g_d
294	NUP188	YML103C	ZBAI_00300/ZBAI_05459	-	BN860_06986g_c
295	MAL31	YBR298C	ZBAI_09255/ZBAI_03569	-	no
297	VPS5	YOR069W	ZBAI_01021/ZBAI_07518	ZbVPS5	BN860_01112g_p
298	TPK1	YJL164C	-	-	no
299	NPR2	YEL062W	ZBAI_05318/ZBAI_00150	ZbNPR2	BN860_03576g_h
302	URA4	YLR420W	ZBAI_02686/ZBAI_08934	ZbURA4	BN860_02608g_d
303	PHO86	YJL117W	ZBAI_01219/ZBAI_07303	-	BN860_05930g_g
305	RUD3	YOR216C	ZBAI_00522/ZBAI_05821	-	BN860_02828g_d
306	VPS24	YKL041W	ZBAI_03480/ZBAI_08480	ZbVPS24	BN860_00232g_q
308		YIL105C	ZBAI_08754/ZBAI_03073	ZbSLM1	BN860_01772g_e
309	APL5	YPL195W	ZBAI_03922/ZBAI_09730	ZbAPL5	BN860_16688g
310	RAD10	YML095C	ZBAI_03007/ZBAI_08692	ZbRAD10	BN860_00342g_h
311	SRN2	YLR119W	ZBAI_02463/ZBAI_06864	-	BN860_03730g_e
313	SAP30	YMR263W	ZBAI_05453/ZBAI_00294	-	BN860_06854g_b
314	PCL6	YER059W	ZBAI_00139/ZBAI_05307	-	BN860_03334g_h
315	MPD2	YOL088C	ZBAI_02348/ZBAI_07107	-	BN860_10792g_d
316	ALG8	YOR067C	ZBAI_07517/ZBAI_01022	ZbALG8	BN860_01134g_n
317	VAM3	YOR106W	ZBAI_09147/ZBAI_02888	ZbVAM3	BN860_01068g_e
318	PDR17	YNL264C	ZBAI_01543/ZBAI_05142	ZbPDR17	BN860_00430g_p
319	PSD2	YGR170W	ZBAI_06990/ZBAI_02594	-	BN860_00782g_h
320		YGL250W	ZBAI_03590/ZBAI_09275	-	BN860_00364g_m
321	ARO7	YPR060C	ZBAI_05536/ZBAI_00384	ZbARO7	BN860_08878g
322	ELA1	YNL230C	ZBAI_05186/ZBAI_00017	-	BN860_00452g_n
323	CNE1	YAL058W	ZBAI_06764/ZBAI_04973	-	BN860_05996g
325	HOS4	YIL112W	ZBAI_08745/ZBAI_03065	-	BN860_01552g_f
327	VPS30	YPL120W	ZBAI_08824/ZBAI_02401	-	BN860_03444g_c
328	KRE11	YGR166W	ZBAI_03950/ZBAI_09757	-	BN860_17326g
329	TIP41	YPR040W	ZBAI_03305/ZBAI_08311	ZbTIP41	BN860_04368g_e
332		YLR407W	ZBAI_08957/ZBAI_02710	-	BN860_02102g_c
333	DDC1	YPL194W	ZBAI_09729/ZBAI_03921	-	BN860_16666g
334		YBR077C	ZBAI_09103/ZBAI_02845	ZbSLM4	BN860_02168g_c
335	LST4	YKL176C	ZBAI_03242/ZBAI_08251	-	BN860_05820g_b
337	DUN1	YDL101C	ZBAI_03465/ZBAI_03446	-	BN860_00562g_m
338	SKY1	YMR216C	ZBAI_01849/ZBAI_07450	ZbSKY1	BN860_02608g_n
339	STM1	YLR150W	ZBAI_02271/ZBAI_08127	ZbSTM1	BN860_12574g
340	ALG5	YPL227C	ZBAI_06669/ZBAI_04628	ZbALG5	BN860_04544g_h
342	NTG1	YAL015C	ZBAI_06850/ZBAI_02449	-	no
343	PBS2	YJL128C	ZBAI_01231	ZbPBS2	BN860_05644g_h
344		YCR061W	ZBAI_09020/ZBAI_02771	-	BN860_00606g_h
346	HXK2	YGL253W	ZBAI_03586/ZBAI_09271	-	BN860_00276g_q
347	SCS2	YER120W	ZBAI_06059/ZBAI_00762	-	BN860_03180g_e
348		YML034W	ZBAI_03688/ZBAI_09372	-	BN860_02630g_h
349		YHL035C	ZBAI_05387/ZBAI_00222	ZbYBT1	BN860_05182g_f
350	MNN5	YJL186W	ZBAI_00904/ZBAI_06213	-	BN860_01156g_l
351	SBE22	YHR103W	ZBAI_07441/ZBAI_01858	-	BN860_02806g_l
353		YHR155W	ZBAI_05151/ZBAI_01535	-	BN860_00540g_c
354	ROT2	YBR229C	ZBAI_01898/ZBAI_06357	ZbROT2	BN860_12904g_b
355	VPS60	YDR486C	ZBAI_07095/ZBAI_04695	ZbVPS60	no
356	SKN7	YHR206W	ZBAI_08561/ZBAI_04057	-	BN860_00672g_f
357		YJR142W	ZBAI_08850/ZBAI_03140	-	BN860_04016g_b
358	TRP3	YKL211C	ZBAI_09883/ZBAI_05028	ZbTRP3	BN860_16270g
359		YKR007W	ZBAI_03844/ZBAI_09525	-	BN860_06172g_c
360	MSN5	YDR335W	ZBAI_04808/ZBAI_07418	ZbMSN5	BN860_03334g_k
361	FYV10	YIL097W	ZBAI_05438/ZBAI_00278	ZbFYV10	BN860_06458g_c
362	ERG2	YMR202W	ZBAI_06119/ZBAI_00821	ZbERG2	BN860_04698g_b
363	FET3	YMR058W	ZBAI_09803/ZBAI_03997	ZbFET3	BN860_18382g
364	RMS1	YDR257C	ZBAI_08021/ZBAI_02167	-	BN860_10242g_b
365	END3	YNL084C	ZBAI_00348/ZBAI_05501	ZbEND3	BN860_08086g_b
366	CYB5	YNL111C	ZBAI_02897/ZBAI_09156	-	BN860_00870g_f
368	RAD17	YOR368W	ZBAI_04966/ZBAI_06771	ZbRAD17	BN860_05842g
369		YKL207W	ZBAI_05020/ZBAI_09875	ZbEMC3	BN860_16072g
370	SPA2	YLL021W	ZBAI_09567/ZBAI_01762	-	BN860_07074g_b
372	UBP3	YER151C	ZBAI_01877/ZBAI_06377	ZbUBP3	BN860_12420g_b
373	ITC1	YGL133W	ZBAI_04611/ZBAI_06650	ZbITC1	BN860_05424g_g
374	CVT17	YCR068W	ZBAI_09014/ZBAI_02765	ZbATG15	BN860_00738g_f
375	CHS7	YHR142W	ZBAI_06270/ZBAI_00980	ZbCHS7	BN860_14972g
376	SNT1	YCR033W	ZBAI_07735/ZBAI_04225	-	BN860_03554g_i
377	BMH1	YER177W	ZBAI_01262	ZbBMH1	BN860_4940g_i
378	UBP7	YIL156W	ZBAI_02974/ZBAI_09231	-	BN860_00386g_d
380	HIR3	YJR140C	ZBAI_03143/ZBAI_08853	-	BN860_04082g
381	MAK3	YPR051W	ZBAI_05519/ZBAI_00366	ZbMAK3	BN860_08482g_b
382	DAL4	YIR028W	ZBAI_02057/ZBAI_07913	ZbDAL4	BN860_07800g_c
383	SET2	YJL168C	ZBAI_08250/ZBAI_03241	ZbSET2	BN860_05842g_b
384	VPS9	YML097C	ZBAI_03005/ZBAI_08690	-	BN860_00298g_j
385	IES5	YER092W	ZBAI_08765/ZBAI_03086	-	BN860_02080g_e
386		YOL070C	ZBAI_07141/ZBAI_04423	-	BN860_09934g_d
387		YOR164C	ZBAI_07468/ZBAI_GM23_01631	ZbGET4	BN860_02190g_l
388	UBP6	YFR010W	ZBAI_04087/ZBAI_08588	ZbUBP6	BN860_01354g_c
389	YPS7	YDR349C	ZBAI_07434/ZBAI_04825	-	BN860_02960g_k
390	EGD1	YPL037C	ZBAI_05897/ZBAI_00596	ZbEGD1	BN860_04500g_b
391	PFK26	YIL107C	ZBAI_03070/ZBAI_08751	ZbPFK26	BN860_01706g_e
392	BAR1	YIL015W	ZBAI_GMS_01461/ZBAI_00838	-	BN860_02696g_l
394	OST3	YOR085W	ZBAI_00351/ZBAI_05504	-	BN860_08152g_b
395	RTT106	YNL206C	ZBAI_05219/ZBAI_00048	-	BN860_01200g_k
396	TGL2	YDR058C	ZBAI_01534/ZBAI_05152	-	BN860_00518g_e
398	CWH43	YCR017C	ZBAI_08402/ZBAI_03398	ZbCWH43	BN860_02124g_h
399	AFT2	YPL202C	ZBAI_03932/ZBAI_09739	-	BN860_16908g
400	MMS2	YGL087C	ZBAI_09719/ZBAI_03910	ZbMMS2	BN860_16424g
401		YMR073C	ZBAI_09504/ZBAI_03823	-	BN860_05688g_c
403	UBP13	YBL067C	ZBAI_06027/ZBAI_00729	-	BN860_02432g_g
404	VPS27	YNR006W	ZBAI_00816/ZBAI_06114	ZbVPS27	BN860_04588g_b
405	UBP8	YMR223W	ZBAI_07459/ZBAI_01840	ZbUBP8	BN860_02410g_m
406	BUD14	YAR014C	ZBAI_07999/ZBAI_02142	-	BN860_09758g_b
407	PPZ1	YML016C	ZBAI_09404/ZBAI_03720	ZbPPZ1	BN860_03334g_g
408	AUT1	YNR007C	ZBAI_06116/ZBAI_00818	ZbATG3	BN860_04632g_b
410	FIG4	YNL325C	ZBAI_01281/ZBAI_07366	ZbFIG4	BN860_04500g_j
412	RAD9	YDR217C	ZBAI_01685/ZBAI_09619	-	BN860_14092g_b
413	HOS2	YGL194C	ZBAI_08223/ZBAI_03217	ZbHOS2	BN860_06392g
415	RFM1	YOR279C	ZBAI_02238/ZBAI_08093	-	BN860_11804g
416	POL32	YJR043C	ZBAI_08366/ZBAI_03360	-	BN860_03092g_g
418	APM3	YBR288C	ZBAI_03840/ZBAI_09521	-	BN860_06062g_c
419	SOK1	YDR006C	ZBAI_02127/ZBAI_07983	-	BN860_09384g_b
420	SUR1	YPL057C	ZBAI_05926	ZbSUR1	BN860_05138g
421	CKB1	YGL019W	ZBAI_01098/ZBAI_07193	ZbCKB1	BN860_08724g_d
423	SAE2	YGL175C	ZBAI_03378/ZBAI_08383	-	BN860_02630g_g
424	CKB2	YOR039W	ZBAI_07694/ZBAI_04188	ZbCKB2	BN860_02608g_l
425	GIS4	YML006C	ZBAI_03742/ZBAI_09426	-	BN860_03862g_g
427		YCR082W	ZBAI_06214/ZBAI_00905	-	BN860_01134g_m
428	PHO80	YOL001W	ZBAI_00159/ZBAI_05327	-	BN860_03796g_h
429	INO1	YJL153C	ZBAI_03268/ZBAI_08275	ZbINO1	BN860_05226g_c
430	ALF1	YNL148C	ZBAI_02943/ZBAI_09202	-	BN860_01002g_b
431	SLX4	YLR135W	ZBAI_00699/ZBAI_05995	-	BN860_01684g_f
432	ERV46	YAL042W	ZBAI_06791/ZBAI_04948	ZbERV46	BN860_05402g_b
433	CAJ1	YER048C	ZBAI_06183/ZBAI_00873	ZbCAJ1	BN860_01882g_m
436	FUM1	YPL262W	ZBAI_00146/ZBAI_05314	ZbFUM1	BN860_03488g_f
437	CLN1	YMR199W	ZBAI_06112/ZBAI_00814	ZbCLN1	BN860_04544g_c
438	TRK1	YJL129C	ZBAI_01232/ZBAI_07316	-	BN860_05622g_h
440	CIN2	YPL241C	ZBAI_04646/ZBAI_06687	-	BN860_04588g_h
441	GPB1	YOR371C	ZBAI_06768/ZBAI_04969	-	BN860_05908g
442	DFG5	YMR238W	ZBAI_06304/ZBAI_01946	ZbDFG5	BN860_14158g
443	ECM33	YBR078W	ZBAI_02847/ZBAI_09106	ZbPST1	BN860_02102g_b
444	PFD1	YJL179W	ZBAI_00895/ZBAI_06204	ZbPFD1	BN860_01354g_n
445	DID2	YKR035W-A	ZBAI_07291/ZBAI_01207	ZbDID2	BN860_06194g_g
446	MNL1	YHR204W	ZBAI_04059/ZBAI_08563	ZbMNL1	BN860_00716g_d
449	NAM7	YMR080C	ZBAI_04140/ZBAI_08637	ZbNAM7	BN860_02608g_b
450	MON1	YGL124C	ZBAI_01896/ZBAI_06359	-	BN860_12860g_b
451	UNG1	YML021C	ZBAI_09397/ZBAI_03713	ZbUNG1	BN860_03180g_h
452	LYS9	YNR050C	ZBAI_00923/ZBAI_06232	ZbLYS9	BN860_00716g_o
453		YNL136W	ZBAI_09194/ZBAI_02934	-	BN860_01200g
454	SAS2	YMR127C	ZBAI_06457/ZBAI_04899	ZbSAS2	BN860_10462g_b
455	PRR1	YKL116C	ZBAI_07884/ZBAI_02026	ZbPRR1	BN860_07118g_d
456	DIP5	YPL265W	-	-	no
458	SEO1	YAL067C	ZBAI_06697/ZBAI_04656	ZbSEO1	BN860_04148g_i
459	CCZ1	YBR131W	ZBAI_05584/ZBAI_00429	-	BN860_09956g
460	FUN30	YAL019W	ZBAI_02440/ZBAI_06841	ZbFUN30	BN860_04258g_d
461	RRM3	YHR031C	ZBAI_08035/ZBAI_02182	ZbRRM3	BN860_10550g
462	CHD1	YER164W	ZBAI_06402/ZBAI_04839	ZbCHD1	BN860_11804g_b
463	RHR2	YIL053W	ZBAI_00136/ZBAI_05304	ZbRHR2	BN860_03268g_h
464	FUR4	YBR021W	ZBAI_07913/ZBAI_02057	ZbFUR4	BN860_07800g_c
465	HOC1	YJR075W	ZBAI_09881/ZBAI_05026	ZbHOC1	BN860_16226g
466	CCR4	YAL021C	ZBAI_06839/ZBAI_02438	ZbCCR4	BN860_04302g_d
467		YBR219C	ZBAI_01906/ZBAI_06349	-	BN860_13080g
468	PTC4	YBR125C	ZBAI_05574/ZBAI_00419	ZbPTC4	BN860_09736g
469	OST6	YML019W	ZBAI_03716/ZBAI_09400	-	no
470	LEO1	YOR123C	ZBAI_00685/ZBAI_05981	ZbLEO1	BN860_01354g_h
471	MNN2	YBR015C	ZBAI_07990/ZBAI_02133	ZbMNN2	BN860_09560g_b
472	DOT6	YER088C	ZBAI_03093/ZBAI_08773	-	BN860_02234g_e
473	PSP2	YML017W	ZBAI_09402/ZBAI_03718	-	BN860_03290g_f
474	PSC1 / YBP1	YBR216C	ZBAI_01912/ZBAI_06343	-	BN860_13234g
475	BOI2	YER114C	ZBAI_00752/ZBAI_06049	-	BN860_02960g_e
476	CHS6	YJL099W	ZBAI_02603/ZBAI_06999	-	BN860_00562g_l
477		YMR247C	ZBAI_01926/ZBAI_06328	-	BN860_13608g
478	SLI15	YBR156C	ZBAI_00616/ZBAI_05919	-	BN860_04984g
479		YHR045W	ZBAI_08049/ZBAI_02194	-	BN860_10814g_b
481	GCN4	YEL009C	ZBAI_02801/ZBAI_09055	-	BN860_03268g
482	HOG1	YLR113W	-	-	Not found
484	PDR16	YNL231C	ZBAI_05185/ZBAI_00016	ZbPDR16	BN860_00430g_p
486	FEN1	YCR034W	ZBAI_05612/ZBAI_00458	ZbFEN1	BN860_10572g
487	CAF40	YNL288W	ZBAI_07070/ZBAI_04721	ZbCAF40	BN860_11650g_c
490		YMR187C	ZBAI_06689/ZBAI_04648	-	BN860_04368g_i
491	NTO1	YPR031W	ZBAI_03322/ZBAI_08327	-	BN860_03972g_e
492	SMY1	YKL079W	ZBAI_09816/ZBAI_04012	-	BN860_18668g
493	RGA1	YOR127W	ZBAI_08610/ZBAI_04113	-	BN860_01970g_b
494	ECM22	YLR228C	-	-	Not found
495	SIP3	YNL257C	ZBAI_05151/ZBAI_01535	-	BN860_00540g_c
496		YDR348C	ZBAI_07432/ZBAI_04823	-	BN860_03004g_l
497	DPH5	YLR172C	ZBAI_08450/ZBAI_03450	ZbDPH5	BN860_00914g_k
498	ZDS1	YMR273C	ZBAI_05469/ZBAI_00310	-	BN860_07228g_c
499	BSC1	YDL037C	ZBAI_03513/ZBAI_03486	-	Not found
500	YHP1	YDR451C	ZBAI_09382/ZBAI_03698	-	BN860_02850g_h
501	GLC8	YMR311C	ZBAI_04372/ZBAI_07634	-	BN860_01266g_l
503	SMM1	YNR015W	ZBAI_02789/ZBAI_09040	-	BN860_00188g_m
504	HST1	YOL068C	ZBAI_04419/ZBAI_07145	-	BN860_09846g_d
505	THR4	YCR053W	ZBAI_09026/ZBAI_02776	-	BN860_00496g_h
508		YFR007W	ZBAI_01490/ZBAI_05757	-	BN860_01244g_h
509	POR2	YIL114C	ZBAI_08742/ZBAI_03061	-	BN860_01486g_f
510	PRE9	YGR135W	ZBAI_01187	-	BN860_06656g1_1
	IMP2	YIL154C	ZBAI_02972/ZBAI_09229	-	BN860_00430g_d
