# Supplementary material for: The Genome Sequence of the Highly Acetic Acid-Tolerant Zygosaccharomyces bailii-Derived Interspecies Hybrid Strain ISA1307, Isolated From a Sparkling Wine Plant
Source: DNA Res. 2014 Jan 21;21(3):299–313. doi: 10.1093/dnares/dst058 (PMC4060950; doi:10.1093/dnares/dst058)
Supplement: Supplementary Data [file supp_dst058_dst058supp_table9.xlsx]

## Sheet: Sheet1
Supplementary Table S9. ISA1307 genes predicted to encode ABC or MFS -MDR transporters. The ISA1307 predicted proteome was searched for S. cerevisae transporters of the ABC and MFS Superfamilies described to play a role in MDR. The list was compiled based on Paumi et al., (2009) and Sá-Correia et al., (2009). Those transporters that were found not to have homologues in S. cerevisae or in Z. rouxi…
ORF name	Gene name	S. cerevisae S288c orthologue	Z. bailii CLIB213T
ABC transporters
ZBAI_01569/ZBAI_03547	ZbMDL1	MDL1	BN860_01310g_b
ZBAI_03547/ZBAI_08547	ZbMDL2	MDL2	BN860_00276g_f
ZBAI_02512/ZBAI_06914	ZbATM1	ATM1	BN860_02586g_h
ZBAI_05023/ZBAI_09878	ZbSTE6	STE6	BN860_16160g
ZBAI_05387/ZBAI_00222		VMR1	BN860_05182g_f
ZBAI_00222/ZBAI_05387	ZbYBT1	YBT1	BN860_05182g_f
ZBAI_02474/ZBAI_06875	ZbYCF1	YCF1	BN860_03466g_f
ZBAI_01778/ZBAI_07062	ZbBPT1	BPT1	BN860_07448g_b
ZBAI_04376/ZBAI_07630	ZbYOR1	YOR1	BN860_01178g_n
ZBAI_00547/ZBAI_05847	ZbPXA1	PXA1	BN860_03400g_d
ZBAI_02695/ZBAI_08943	ZbPXA2	PXA2	BN860_02410g_c
ZBAI_00929/ZBAI_06238	ZbPDR5	PDR5	BN860_00584g_q
ZBAI_04634/ZBAI_07912	ZbSNQ2	SNQ2	BN860_04852g_g
ZBAI_06675			BN860_04852g_g
ZBAI_02056
ZBAI_05929		PDR12
ZBAI_05928/ZBAI_00626			BN860_00100g_t
ZBAI_00627/ZBAI_00529			Not found
ZBAI_00634			Not found
ZBAI_03406/ZBAI_08410		ADP1	BN860_01948g_i
ZBAI_06238/ZBAI_00929			BN860_00584g_q
ZBAI_09248/ZBAI_03561			BN860_00276g_c
ZBAI_00929			Not found
ZBAI_03769			BN860_01310g_j
ZBAI_09453/ZBAI_03770			BN860_04500g_f
ZBAI_03768/ZBAI_09450			BN860_04456g_f
ZBAI_09451			ZYBA0S05-04478g1_1
ZBAI_09317/ZBAI_03632			BN860_01310g_j
MFS transporters - DHA12 family
ZBAI_08731/ZBAI_03050		AQR1	BN860_01244g_g
ZBAI_04147	ZbDTR1	DTR1	ZYBA0S16-00166g1_1
ZBAI_03583/ZBAI_09269		FLR1	BN860_00232g
ZBAI_03584/ZBAI_09268			BN860_00210g
ZBAI_03582/ZBAI_09240			BN860_00210g
ZBAI_09270/ZBAI_02983			ZYBA0S16-00166g1_1
ZBAI_03581/ZBAI_09266			BN860_00188g
ZBAI_03579/ZBAI_09264			BN860_00144g
ZBAI_08392/ZBAI_03387		HOL1	BN860_02432g
ZBAI_03050/ZBAI_08731		QDR1	BN860_01244g
ZBAI_03557			Not found
ZBAI_03050/ZBAI_08731	ZbQDR2	QDR2	BN860_01244g
ZBAI_02081/ZBAI_07937	ZbQDR3	QDR3	BN860_08350g
ZBAI_03873/ZBAI_09554	ZbTPO1	TPO1	BN860_06810g
ZBAI_03874/ZBAI_09555			BN860_06810g
ZBAI_04258/ZBAI_07767	ZbTPO2	TPO2	BN860_04368g
ZBAI_08177/ZBAI_02304		YHK8	ZYBA0S06-07470g1_1
ZBAI_05632/ZBAI_01371			Not found
MFS transporters - DHA14 family
ZBAI_05640/ZBAI_01375		ATR1	BN860_01552g
ZBAI_04885/ZBAI_06444		AZR1	BN860_10814g1_1
ZBAI_08157	ZbSGE1	SGE1	Not found
ZBAI_02043/ZBAI_07900	ZbVBA1	VBA1	BN860_07514g
ZBAI_00939		VBA2	BN860_00320g1_1
ZBAI_04378		Related to VBA2	ZYBA0S03-01134g1_1
YPR198W		Related to SGE1
ZBAI_07783		Related to VBA1	BN860_04742g
Other putative transporters implicated in MDR
ZBAI_01034/ZBAI_07504		Similar to Staphylococcal multidrug resistance protein	BN860_01420g1_1
ZBAI_04518/ZBAI_06564		Related to Multidrug resistance proteins	BN860_07888g
ZBAI_07579		Similar to C. dubliensis MFS-MDR transporter	Not found
ZBAI_07578		Predicted MFS-MDR transporter of unknown function	Not found
ZBAI_01804		Predicted MFS-MDR transporter of unknown function	Not found
ZBAI_04518		Predicted MFS-MDR transporter of unknown function	BN860_07888g1_1
ZBAI_06564		Predicted MFS-MDR transporter of unknown function	Not found
ZBAI_03558		Predicted MFS-MDR transporter of unknown function	Not found
