# Supplementary material for: The Genome Sequence of the Highly Acetic Acid-Tolerant Zygosaccharomyces bailii-Derived Interspecies Hybrid Strain ISA1307, Isolated From a Sparkling Wine Plant
Source: DNA Res. 2014 Jan 21;21(3):299–313. doi: 10.1093/dnares/dst058 (PMC4060950; doi:10.1093/dnares/dst058)
Supplement: Supplementary Data [file supp_dst058_dst058supp_table10.xlsx]

## Sheet: Sheet1
Supplementary Table S10. Conservation in the ISA1307strain of S. cerevisae genes required for resistance to acetic acid, propionic acid and sorbic acids, according with chemogenomics screenings published in the literature and compended in Mira et al., (2010). The genes are clustered according with the biological function attributed to the S. cerevisiae gene, based on the information available at …
ACETIC ACID-RESISTANCE GENES
S. cerevisiae		Z. bailii ISA1307
Gene name	ORF	ORF	gene
Lipid metabolism
CHO2	YGR157W	ZBAI_05371/ZBAI_00206	ZbCHO2
CRD1	YDL142C	ZBAI_00502/ZBAI_05801	-
ERG2	YMR202W	ZBAI_06119/ZBAI_00821	ZbERG2
ERG28	YER044C	ZBAI_06172/ZBAI_00862	ZbERG28
ERG3	YLR056W	ZBAI_01425/ZBAI_05692	ZbERG3
ERG4	YGL012W	ZBAI_07203/ZBAI_01108	ZbERG4
ERG6	YML008C	ZBAI_03737/ZBAI_09421	ZbERG6
HSV2	YGR223C	ZBAI_09665/ZBAI_01730	ZbHSV2
HTD2	YHR067W	ZBAI_03983/ZBAI_09788	-
IPK1	YDR315C	ZBAI_09789	-
ISC1	YER019W	ZBAI_01566/ZBAI_05119	ZbISC1
LIP5	YOR196C	ZBAI_08835/ZBAI_02390	ZbLIP5
SAC1	YKL212W	ZBAI_09884/ZBAI_05029	ZbSAC1
SCS7	YMR272C	ZBAI_05467/ZBAI_00308	ZbSCS7
SUR1	YPL057C	ZBAI_05926/ZBAI_00624	ZbSUR1
SUR4	YLR372W	ZBAI_02563/ZBAI_06959	ZbSUR4
VPS34	YLR240W	ZBAI_09593/ZBAI_01659	ZbVPS34
Response to stress
ASG1	YIL130W	ZBAI_00470/ZBAI_05624	-
CCS1	YMR038C	ZBAI_08527/ZBAI_03530	ZbCCS1
DOT5	YIL010W	ZBAI_06126/ZBAI_06749	-
FRT1	YOR324C	ZBAI_06830/ZBAI_02429	-
GTS1	YGL181W	ZBAI_08234/ZBAI_03227	-
MXR2	YCL033C	ZBAI_01594/ZBAI_05088	ZbMXR2
WHI2	YOR043W	ZBAI_05999/ZBAI_00702	ZbWHI2
Mitochondrial function
AEP2	YMR282C	ZBAI_00326	-
ATP1	YBL099W	ZBAI_08335/ZBAI_03329	ZbATP1
ATP11	YNL315C	ZBAI_07352/ZBAI_01265	ZbATP11
ATP14	YLR295C	ZBAI_06710/ZBAI_04668	ZbATP14
ATP4	YPL078C	ZBAI_04561/ZBAI_06599	ZbATP4
ATP5	YDR298C	ZBAI_08079/ZBAI_02223	ZbATP5
CBP3	YPL215W	ZBAI_04610/ZBAI_06649	ZbCBP3
COQ5	YML110C	ZBAI_00313/ZBAI_05472	ZbCOQ5
COX11	YPL132W	ZBAI_00528/ZBAI_05826	ZbCOX11
COX23	YHR116W	ZBAI_09170/ZBAI_02912	-
CYT2	YKL087C	ZBAI_09827/ZBAI_04024	ZbCYT2
FIS1	YIL065C	ZBAI_00124/ZBAI_05293	ZbFIS1
LPD1	YFL018C	ZBAI_01441/ZBAI_05708	ZbLPD1
MCX1	YBR227C	ZBAI_01900/ZBAI_06355	ZbMCX1
MDM32	YOR147W	ZBAI_03788/ZBAI_09470	-
MEF2	YJL102W	ZBAI_06996/ZBAI_02600	ZbMEF2
MGM1	YOR211C	ZBAI_00514/ZBAI_05813	ZbMGM1
MGM101	YJR144W	ZBAI_03138/ZBAI_08848	ZbMGM101
MSS2	YDL107W	ZBAI_04799/ZBAI_07410	-
MSS51	YLR203C	ZBAI_08798/ZBAI_03118	ZbMSS51
MTG2	YHR168W	ZBAI_04199/ZBAI_07709	ZbMTG2
OXA1	YER154W	ZBAI_01873/ZBAI_06381	ZbOXA1
PET117	YER058W	ZBAI_05308/ZBAI_00140	ZbPET117
PET122	YER153C	ZBAI_06380/ZBAI_01874	-
PET54	YGR222W	ZBAI_09664/ZBAI_01729	-
POR1	YNL055C	ZBAI_08742/ZBAI_03061	ZbPOR1
QCR6	YFR033C	ZBAI_00845/ZBAI_06155	ZbQCR6
QCR7	YDR529C	ZBAI_01620/ZBAI_05067	ZbQCR7
QCR8	YJL166W	ZBAI_08257/ZBAI_03248	-
RRF1	YHR038W	ZBAI_02214/ZBAI_08070	ZbRRF1
RSM23	YGL129C	ZBAI_06644/ZBAI_04605	-
RTG2	YGL252C	ZBAI_09273/ZBAI_03588	ZbRTG2
SAM37	YMR060C	ZBAI_09807/ZBAI_04001	-
SLS1	YLR139C	ZBAI_08108/ZBAI_02253	-
YSP1	YHR155W	-	-
Chromatin remodelling, nucleic acid metabolism and transcription
MUD1	YBR119W	ZBAI_00413/ZBAI_05568	-
AIR2	YDL175C	ZBAI_05270/ZBAI_00101	ZbAIR2/ZbAIR1
ARP8	YOR141C	ZBAI_09476/ZBAI_03794	ZbARP8
BRE1	YDL074C	ZBAI_08961/ZBAI_02714	ZbBRE1
BRE2	YLR015W	ZBAI_04453/ZBAI_06509	ZbBRE2
BUD13	YGL174W	ZBAI_03377/ZBAI_08382	-
BUD21	YOR078W	ZBAI_07537	-
BUD23	YCR047C	ZBAI_09033/ZBAI_02783	ZbBUD23
BUD31	YCR063W	ZBAI_09019/ZBAI_02770	ZbBUD31
CBF1	YJR060W	ZBAI_00952/ZBAI_06241	-
CBP6	YBR120C	ZBAI_00414/ZBAI_05569	ZbCBP6
CCR4	YAL021C	ZBAI_06839/ZBAI_02438	ZbCCR4
CDC37	YDR168W	ZBAI_02268/ZBAI_08123	ZbCDC37
CEF1	YMR213W	ZBAI_00661/ZBAI_05956	-
CTK2	YJL006C	ZBAI_06502/ZBAI_02361	ZbCTK2
DEP1	YAL013W	ZBAI_02454	ZbDEP1
DHH1	YDL160C	ZBAI_02420/ZBAI_08805	ZbDHH1
DSS1	YMR287C	ZBAI_00331	-
ELP6	YMR312W	ZBAI_07637/ZBAI_04369	-
EST2	YLR318W	ZBAI_01132/ZBAI_07227	-
EXO5	YBR163W	ZBAI_05930/ZBAI_00635	-
FYV7	YLR068W	ZBAI_05668/ZBAI_01403	ZbFYV7
GON7	YJL184W	ZBAI_00900/ZBAI_06209	ZbGON7
HDA1	YNL021W	ZBAI_00271/ZBAI_05431	ZbHDA1
HMI1	YOL095C	ZBAI_04692/ZBAI_07098	-
HMO1	YDR174W	ZBAI_01315/ZBAI_09581	ZbHMO1
HPC2	YBR215W	ZBAI_06342	-
HPR1	YDR138W	ZBAI_06872/ZBAI_02471	-
HST1	YOL068C	ZBAI_04419/ZBAI_07145	ZbHST1
HTZ1	YOL012C	ZBAI_05343/ZBAI_00176	ZbHTZ1
IES3	YLR052W	ZBAI_01437/ZBAI_05704	-
IES6	YEL044W	ZBAI_05783/ZBAI_00481	ZbIES6
IME4	YGL192W	ZBAI_03218/ZBAI_08224	-
ITC1	YGL133W	ZBAI_04611/ZBAI_06650	ZbITC1
IWR1	YDL115C	ZBAI_00590/ZBAI_05891	-
KEM1	YGL173C	ZBAI_08381/ZBAI_03376	ZbXRN1
LEA1	YPL213W	ZBAI_04608/ZBAI_06647	ZbLEA1
LSM6	YDR378C	ZBAI_08609	-
LSM7	YNL147W	ZBAI_09203/ZBAI_02944	ZbLSM7
MED1	YPR070W	ZBAI_05555/ZBAI_00400	-
MRF1	YGL143C	ZBAI_07413/ZBAI_04802	ZbMRF1
MRM2	YGL136C	ZBAI_06655/ZBAI_04615	ZbMRM2
MSD1	YPL104W	ZBAI_08661/ZBAI_04160	ZbMSD1
MSE1	YOL033W	ZBAI_06861/ZBAI_02460	ZbMSE1
MSW1	YDR268W	ZBAI_04186/ZBAI_07692	ZbMSW1
MSY1	YPL097W	ZBAI_08654/ZBAI_04153	ZbMSY1
MUD2	YKL074C	ZBAI_09800/ZBAI_03994	-
NCL1	YBL024W	ZBAI_07048/ZBAI_02654	ZbNCL1
NGL2	YMR285C	ZBAI_00329	ZbNGL2
NPL3	YDR432W	ZBAI_03726/ZBAI_09410	ZbNPL3
NSR1	YGR159C	ZBAI_00209/ZBAI_05374	-
NUT1	YGL151W	ZBAI_00245/ZBAI_05405	ZbNUT1
PAF1	YBR279W	ZBAI_07824/ZBAI_04316	ZbPAF1
PAT1	YCR077C	ZBAI_02751/ZBAI_08999	ZbPAT1
PGD1	YGL025C	ZBAI_01086/ZBAI_07182	-
POP2	YNR052C	ZBAI_00926/ZBAI_06236	ZbPOP2
REF2	YDR195W	ZBAI_01661/ZBAI_09595	-
RPB4	YJL140W	ZBAI_01246/ZBAI_07331	ZbRPB4
RPB9	YGL070C	ZBAI_03933/ZBAI_09740	ZbRPB9
RPH1	YER169W	ZBAI_06407/ZBAI_04846	ZbRPH1
RSC2	YLR357W	ZBAI_09690/ZBAI_03880	ZbRSC2
RTF1	YGL244W	ZBAI_03600/ZBAI_09285	ZbRTF1
RXT2	YBR095C	ZBAI_00371/ZBAI_05523	-
SAP30	YMR263W	ZBAI_05453/ZBAI_00294	-
SDS3	YIL084C	ZBAI_05419/ZBAI_00259	-
SGF11	YPL047W	ZBAI_05907/ZBAI_00605	-
SGF73	YGL066W	ZBAI_03940/ZBAI_09746	-
SIF2	YBR103W	ZBAI_05531/ZBAI_00379	ZbSIF2
SIN3	YOL004W	ZBAI_00162/ZBAI_05330	ZbSIN3
SIN4	YNL236W	ZBAI_00010/ZBAI_05179	ZbSIN4
SNT1	YCR033W	ZBAI_07735/ZBAI_04225	-
SNU66	YOR308C	ZBAI_06315/ZBAI_01936	-
SOH1	YGL127C	ZBAI_06347/ZBAI_01908	ZbSOH1
SPT10	YJL127C	ZBAI_07314/ZBAI_01230	ZbSPT10
SPT3	YDR392W	ZBAI_09473/ZBAI_03791	ZbSPT3
SPT8	YLR055C	ZBAI_05694/ZBAI_01427	ZbSPT8
SRB2	YHR041C		-
SRB6	YBR253W	ZBAI_06141/ZBAI_00830	ZbSRB6
SRB8	YCR081W	ZBAI_04216/ZBAI_07726	-
SRN2	YLR119W	ZBAI_02463/ZBAI_06864	-
SSN3	YPL042C	ZBAI_05902	ZbSSN3
SUV3	YPL029W	ZBAI_00240/ZBAI_05400	ZbSUV3
SWC3	YAL011W	ZBAI_08602	ZbSWC3
SWD1	YAR003W	ZBAI_01121/ZBAI_07216	ZbSWD1
SWD3	YBR175W	ZBAI_04161/ZBAI_08662	ZbSWD3
SWR1	YDR334W	ZBAI_04804/ZBAI_07415	ZbSWR1
SYF2	YGR129W	ZBAI_07649	-
TGS1	YPL157W	ZBAI_00565/ZBAI_05866	-
THP2	YHR167W	ZBAI_04198/ZBAI_07708	-
TOP1	YOL006C	ZBAI_05333/ZBAI_00165	ZbTOP1
TUP1	YCR084C	ZBAI_06218/ZBAI_00909	ZbTUP1
VPS71	YML041C	ZBAI_03757/ZBAI_09440	ZbVPS71
Nucleotide metabolism
ADE4	YMR300C	ZBAI_06915/ZBAI_02513	ZbADE4
APA1	YCL050C	ZBAI_05068/ZBAI_01619	ZbAPA1
DEG1	YFL001W	ZBAI_05742/ZBAI_01475	ZbDEG1
GDA1	YEL042W	ZBAI_00478/ZBAI_05780	ZbGDA1
Transcription factors
MIG1	YGL035C	ZBAI_00188	-
ACE1	YGL166W	ZBAI_01494	-
ACE2	YLR131C	ZBAI_05991/ZBAI_00695	-
CBF1	YJR060W	ZBAI_00952/ZBAI_06241	-
CST6	YIL036W	ZBAI_00866/ZBAI_06176	-
GCR2	YNL199C	ZBAI_05224/ZBAI_00053	-
HAA1	YPR008W	ZBAI_01494/ZBAI_05761	-
INO2	YDR123C	ZBAI_02497/ZBAI_06899	-
IXR1	YKL032C	ZBAI_03824/ZBAI_09505	-
MOT3	YMR070W	ZBAI_03828	-
MSN2	YMR037C	ZBAI_03527/ZBAI_08525	-
NRG1	YDR043C	ZBAI_09753
PPR1	YLR014C	ZBAI_06510/ZBAI_04454	-
RIM101	YHL027W	ZBAI_09708/ZBAI_03898	-
RTG3	YBL103C	ZBAI_03324/ZBAI_08329	-
SKN7	YHR206W	ZBAI_08561/ZBAI_04057	-
STB5	YHR178W	ZBAI_07720/ZBAI_04210	-
STP1	YDR463W	ZBAI_03680/ZBAI_09364	-
SUM1	YDR310C	ZBAI_03974/ZBAI_09781	-
SWI6	YLR182W	ZBAI_01575/ZBAI_05110	ZbSWI6
THI2	YBR240C	ZBAI_04285/ZBAI_07794	-
TYE7	YOR344C	ZBAI_04930/ZBAI_06807	-
UGA3	YDL170W	ZBAI_08784/ZBAI_03104	-
UME6	YDR207C	ZBAI_01674	-
Transport
AGP2	YBR132C	ZBAI_05585/ZBAI_00430	ZbAGP2
AZR1	YGR224W	ZBAI_04885/ZBAI_06444	-
FET3	YMR058W	ZBAI_09803/ZBAI_03997	ZbFET3
FPS1	YLL043W	ZBAI_00226/ZBAI_04039	-
GUP1	YGL084C	ZBAI_03913	ZbGUP1
ITR1	YDR497C	ZBAI_04709/ZBAI_07081	ZbITR1
MCH5	YOR306C	-	-
MDL1	YLR188W	ZBAI_01569/ZBAI_05116	ZbMDL1
MEP3	YPR138C	ZBAI_06070/ZBAI_00772	ZbMEP3
NHA1	YLR138W	ZBAI_08103/ZBAI_02248	ZbNHA1
OPT2	YPR194C	ZBAI_07279/ZBAI_01195	ZbOPT2
PMR1	YGL167C	ZBAI_08369/ZBAI_03363	ZbPMR1
RGT2	YDL138W	ZBAI_00495/ZBAI_05797	ZbRGT2
SPF1	YEL031W	ZBAI_05768/ZBAI_01503	ZbSPF1
TPO1	YLL028W	ZBAI_03874/ZBAI_09555	-
TPO3	YPR156C	ZBAI_04258/ZBAI_07767	ZbTPO2
URE2	YNL229C	ZBAI_00018/ZBAI_05187	ZbURE2
	YBR241C	ZBAI_07793/ZBAI_04284	-
YIA6	YIL006W	ZBAI_09057/ZBAI_02803	ZbYIA6
YMD8	YML038C	ZBAI_03681/ZBAI_09365	-
	YOR378W	ZBAI_05640/ZBAI_01375	-
Autophagy
ATG11	YPR049C	ZBAI_00365/ZBAI_05518	-
ATG12	YBR217W	ZBAI_01911/ZBAI_06344	-
ATG15	YCR068W	ZBAI_09014/ZBAI_02765	ZbATG15
MON1	YGL124C	ZBAI_01896/ZBAI_06359	-
Protein modification
AIM22	YJL046W	ZBAI_03136/ZBAI_08846	-
ALG12	YNR030W	ZBAI_02761/ZBAI_09010	ZbALG12
ARD1	YHR013C	ZBAI_04397/ZBAI_07167	ZbARD1
BRE5	YNR051C	ZBAI_06234/ZBAI_00925	-
COS16	YCR044C	ZBAI_01564/ZBAI_05121	ZbPER1
CPR6	YLR216C	ZBAI_00499	ZbCPR6
CPR7	YJR032W	ZBAI_08352/ZBAI_03346	ZbCPR7
CTK1	YKL139W	ZBAI_07852	ZbCTK1
DBF2	YGR092W	ZBAI_07740/ZBAI_04230	ZbDBF2
EUG1	YDR518W	ZBAI_05078/ZBAI_01604	ZbPDI1
FPK1	YNR047W	ZBAI_00918/ZBAI_00981	ZbFPK1
GNT1	YOR320C	ZBAI_06327/ZBAI_01927	ZbGNT1
GSH2	YOL049W	ZBAI_06843/ZBAI_02442	ZbGSH2
HRK1	YOR267C	ZBAI_01950/ZBAI_06301	ZbHRK1
KTR4	YBR199W	ZBAI_01203/ZBAI_07287	ZbKTR4
LAS21	YJL062W	ZBAI_04325/ZBAI_07833	-
LIP2	YLR239C	ZBAI_09599/ZBAI_01665	ZbLIP2
MCK1	YNL307C	ZBAI_01333/ZBAI_04756	ZbMCK1
MKC7	YDR144C	-	-
MTQ2	YDR140W	ZBAI_02466/ZBAI_06867	ZbMTQ2
NAS2	YIL007C	ZBAI_06122/ZBAI_00824	-
NAT1	YDL040C	ZBAI_04417/ZBAI_07147	ZbNAT1
NAT3	YPR131C	ZBAI_06079/ZBAI_00781	ZbNAT3
PMT1	YDL095W	ZBAI_04770/ZBAI_07381	ZbPMT1
PMT2	YAL023C	ZBAI_06837/ZBAI_02436	ZbPMT2
PPT2	YPL148C	ZBAI_00550/ZBAI_05850	-
PTK2	YJR059W	ZBAI_00953	-
RPN10	YHR200W	ZBAI_08856/ZBAI_03146	ZbRPN10
RPS4B	YHR203C	ZBAI_08564/ZBAI_04060	ZbRPS4B
SWF1	YDR126W	ZBAI_06893/ZBAI_02491	-
UBC4	YBR082C	ZBAI_02853/ZBAI_09112	ZbUBC4
UBP14	YBR058C	ZBAI_06629/ZBAI_04590	ZbUBP14
UBP15	YMR304W	ZBAI_06912/ZBAI_02510	ZbUBP15
UBP6	YFR010W	ZBAI_04087/ZBAI_08588	ZbUBP6
VID28	YIL017C	ZBAI_00840/ZBAI_06150	-
YPK1	YKL126W	ZBAI_07873/ZBAI_08263	ZbYPK1
Protein folding
CAJ1	YER048C	ZBAI_06183/ZBAI_00873	ZbCAJ1
DOC1	YGL240W	ZBAI_03605/ZBAI_09290	ZbDOC1
EMC1	YCL045C	ZBAI_01606/ZBAI_05076	-
FES1	YBR101C	ZBAI_05529/ZBAI_00377	ZbFES1
SSE1	YPL106C	ZBAI_06491/ZBAI_02372	ZbSSE1
SSZ1	YHR064C	ZBAI_09782/ZBAI_03977	ZbSSZ1
Carbohydrate metabolism
ARI1	YGL157W	ZBAI_00931/ZBAI_06240	-
CAT2	YML042W	ZBAI_03756/ZBAI_09439	ZbCAT2
FUM1	YPL262W	ZBAI_00146/ZBAI_05314	ZbFUM1
GPH1	YPR160W	ZBAI_06097/ZBAI_00798	ZbGPH1
HXK2	YGL253W	ZBAI_03586/ZBAI_09271	-
KGD2	YDR148C	ZBAI_05994/ZBAI_00698	ZbKGD2
NDE1	YMR145C	ZBAI_04871/ZBAI_06431	ZbNDE1
PCL7	YIL050W	ZBAI_00139/ZBAI_05307	-
PDA1	YER178W	ZBAI_01259/ZBAI_07344	ZbPDA1
PDC1	YLR044C	ZBAI_02996/ZBAI_06983	ZbPDC1
PFK1	YGR240C	ZBAI_01750/ZBAI_09684	ZbPFK1
PKP1	YIL042C	ZBAI_00878/ZBAI_06187	-
PYC1	YGL062W	ZBAI_01909/ZBAI_06346	ZbPYC1
PYC2	YBR218C	ZBAI_01909/ZBAI_06346	ZbPYC1
RHR2	YIL053W	ZBAI_00136/ZBAI_05304	ZbRHR2
RPE1	YJL121C	ZBAI_07307/ZBAI_01223	ZbRPE1
TPS1	YBR126C	ZBAI_00420/ZBAI_05575	ZbTPS1
TPS2	YDR074W	ZBAI_02631/ZBAI_07025	ZbTPS2
YHM2	YMR241W	ZBAI_06313/ZBAI_01938	ZbYHM2
	YJR096w	ZBAI_08300/ZBAI_03293	-
ZWF1	YNL241C	ZBAI_00005/ZBAI_05174	ZbZWF1
Cytoskeleton organization and morphogenesis
ALF1	YNL148C	ZBAI_02943/ZBAI_09202	-
ARC18	YLR370C	ZBAI_06961/ZBAI_02565	ZbARC18
ARP6	YLR085C	ZBAI_01062/ZBAI_07475	ZbARP6
BEM2	YER155C	ZBAI_06382/ZBAI_01872	ZbBEM2
BEM4	YPL161C	ZBAI_05872/ZBAI_00571	-
BUB3	YOR026W	ZBAI_02166/ZBAI_08020	-
CYK3	YDL117W	ZBAI_05402/ZBAI_00242	ZbCYK3
GIN4	YDR507C	ZBAI_05103/ZBAI_01582	ZbGIN4
HOF1	YMR032W	ZBAI_03520/ZBAI_08518	ZbHOF1
KAR3	YPR141C	ZBAI_00768/ZBAI_06066	ZbKAR3
KEL1	YHR158C	ZBAI_01747/ZBAI_09681	-
MDY2	YOL111C	ZBAI_04726/ZBAI_07065	-
MMR1	YLR190W	ZBAI_03098/ZBAI_08778	-
NUM1	YDR150W	ZBAI_00700/ZBAI_05996	-
POM34	YLR018C	ZBAI_04488/ZBAI_06544	-
RGD1	YBR260C	ZBAI_03131/ZBAI_06479	ZbRGD1
RHO4	YKR055W	ZBAI_01240/ZBAI_07325	ZbRHO4
RVS161	YCR009C	ZBAI_08415/ZBAI_03411	ZbRVS161
SAC6	YDR129C	ZBAI_06889/ZBAI_02487	-
SEH1	YGL100W	ZBAI_04280/ZBAI_07789	ZbSEH1
THP1	YOL072W	ZBAI_04430/ZBAI_07135	-
TMA23	YMR269W	ZBAI_00302/ZBAI_05461	ZbTMA23
VAC17	YCL063W	ZBAI_01631	-
YKE2	YLR200W	ZBAI_08792/ZBAI_03112	ZbYKE2
Intracellular traficking and protein sorting
APM3	YBR288C	ZBAI_03840/ZBAI_09521	-
ARF1	YDL192W	ZBAI_00493/ZBAI_05795	ZbARF2
ARL3	YPL051W	ZBAI_00611/ZBAI_05914	ZbARL3
ARV1	YLR242C	ZBAI_01657/ZBAI_09591	ZbARV1
BPH1	YCR032W	ZBAI_07732/ZBAI_04222	-
BUG1	YDL099W	ZBAI_04776/ZBAI_07387	-
BUL1	YMR275C	ZBAI_05473/ZBAI_00314	ZbBUL2
CHS5	YLR330W	ZBAI_06568/ZBAI_04522	-
CLC1	YGR167W	ZBAI_09758/ZBAI_03951	-
COG5	YNL051W	ZBAI_03068/ZBAI_08748	-
COG7	YGL005C	ZBAI_01116	-
COG8	YML071C	ZBAI_03180/ZBAI_08887	-
DID2	YKR035W-A	ZBAI_07291/ZBAI_01207	ZbDID2
DOA1	YKL213C	ZBAI_05030/ZBAI_09885	ZbDOA1
DOA4	YDR069C	ZBAI_02639/ZBAI_07032	ZbDOA4
EMC6	YLL014W	ZBAI_04504/ZBAI_06552	ZbEMC6
END3	YNL084C	ZBAI_00348/ZBAI_05501	ZbEND3
EPS1	YIL005W	ZBAI_09058/ZBAI_02804	-
GCS1	YDL226C	ZBAI_00049/ZBAI_05220	ZbGCS1
GET1	YGL020C	ZBAI_01097/ZBAI_07192	-
GET2	YER083C	ZBAI_05274/ZBAI_00105	-
GLO3	YER122C	ZBAI_03385/ZBAI_08390	ZbGLO3
GSF2	YML048W	ZBAI_06252/ZBAI_00964	ZbGSF2
GTR1	YML121W	ZBAI_08710/ZBAI_03028	ZbGTR1
GVP36	YIL041W	ZBAI_06186/ZBAI_00877	ZbGVP36
GYP1	YOR070C	ZBAI_01019/ZBAI_07520	ZbGYP1
LTV1	YKL143W	ZBAI_02368/ZBAI_06495	ZbLTV1
MVP1	YMR004W	ZBAI_00171/ZBAI_05339	ZbMVP1
PEP3	YLR148W	ZBAI_02266/ZBAI_08121	-
PEP8	YJL053W	ZBAI_06471/ZBAI_03123	ZbPEP8
PRC1	YMR297W	ZBAI_02519/ZBAI_06921	ZbPRC1
RAV1	YJR033C	ZBAI_08353/ZBAI_03347	ZbRAV1
RGP1	YDR137W	ZBAI_02473/ZBAI_06874	-
RIC1	YLR039C	ZBAI_04893/ZBAI_06451	-
SEC22	YLR268W	ZBAI_09358/ZBAI_03674	ZbSEC22
SEC66	YBR171W	ZBAI_08665/ZBAI_04164	ZbSEC66
SEE1	YIL064W	ZBAI_00125/ZBAI_05294	ZbSEE1
SFB3	YHR098C	ZBAI_07433/ZBAI_04824	ZbSFB3
SLM4	YBR077C	ZBAI_09103/ZBAI_02845	ZbSLM4
SLY41	YOR307C	ZBAI_01937/ZBAI_06314	ZbSLY41
SNF7	YLR025W	ZBAI_01988/ZBAI_07846	ZbSNF7
SNF8	YPL002C	ZBAI_05743/ZBAI_01476	ZbSNF8
SSH1	YBR283C	ZBAI_07817/ZBAI_04309	ZbSSH1
SSO2	YMR183C	ZBAI_04636/ZBAI_06677	ZbSSO1
STP22	YCL008C	ZBAI_08426/ZBAI_03423	-
SWA2	YDR320C	ZBAI_04350/ZBAI_07656	-
TLG2	YOL018C	ZBAI_08614/ZBAI_04117	ZbTLG2
UBC13	YDR092W	ZBAI_06404/ZBAI_04841	ZbUBC13
UBP3	YER151C	ZBAI_01877/ZBAI_06377	ZbUBP3
VAM6	YDL077C	ZBAI_02708/ZBAI_08955	-
VAM7	YGL212W	ZBAI_03640/ZBAI_09325	-
VPS1	YKR001C	ZBAI_09532/ZBAI_03850	ZbVPS1
VPS17	YOR132W	ZBAI_03804/ZBAI_09487	-
VPS20	YMR077C	ZBAI_08633/ZBAI_04136	ZbVPS20
VPS21	YOR089C	ZBAI_05512/ZBAI_00359	ZbVPS21
VPS27	YNR006W	ZBAI_00816/ZBAI_06114	ZbVPS27
VPS28	YPL065W	ZBAI_00647/ZBAI_05942	-
VPS29	YHR012W	ZBAI_04396/ZBAI_07168	-
VPS35	YJL154C	ZBAI_03266/ZBAI_08273	ZbVPS35
VPS36	YLR417W	ZBAI_08942/ZBAI_02694	ZbVPS36
VPS4	YPR173C	ZBAI_08212/ZBAI_02338	ZbVPS4
VPS5	YOR069W	ZBAI_01021/ZBAI_07518	ZbVPS5
VPS52	YDR484W	ZBAI_07099/ZBAI_04691	ZbVPS52
VPS54	YDR027C	ZBAI_07950/ZBAI_02094	ZbVPS54
VPS60	YDR486C	ZBAI_07095/ZBAI_04695	ZbVPS60
VPS64	YDR200C	ZBAI_09600/ZBAI_01666	-
VPS74	YDR372C	ZBAI_00687/ZBAI_05983	ZbVPS74
VPS8	YAL002W	ZBAI_01127/ZBAI_07222	-
YOS9	YDR057W	ZBAI_09110/ZBAI_02851	-
YPT6	YLR262C	ZBAI_07615/ZBAI_01077	ZbYPT6
Ion homeostasis
ARL1	YBR164C	ZBAI_02380/ZBAI_08845	ZbARL1
FIT2	YOR382W	ZBAI_05060/ZBAI_04047	ZbFIT2
FIT3	YOR383C	ZBAI_08151	-
FRA1	YLL029W	ZBAI_09553/ZBAI_03872	ZbFRA1
FRE3	YOR381W	ZBAI_00212/ZBAI_05377	-
FRE8	YLR047C	ZBAI_02583/ZBAI_06979	-
TRK1	YJL129C	ZBAI_01232/ZBAI_07316	-
DNA repair
CTF18	YMR078C	ZBAI_04137/ZBAI_08634	ZbCTF18
MET18	YIL128W	ZBAI_03041/ZBAI_08723	ZbMET18
MSH2	YOL090W	ZBAI_07104/ZBAI_02345	ZbMSH2
RAD50	YNL250W	ZBAI_05161/ZBAI_01525	ZbRAD50
REV1	YOR346W	ZBAI_04931/ZBAI_06806	-
Protein synthesis
HCR1	YLR192C	ZBAI_03101/ZBAI_08781	ZbHCR1
IFM1	YOL023W	ZBAI_04082/ZBAI_08583	ZbIFM1
MRP51	YPL118W	ZBAI_02397/ZBAI_08828	-
MRP7	YNL005C	ZBAI_08439/ZBAI_03438	ZbMRP7
MRPL13	YKR006C	ZBAI_09526/ZBAI_03845	-
MRPL22	YNL177C	ZBAI_05249/ZBAI_00081	ZbMRPL22
MRPL35	YDR322W	ZBAI_04332/ZBAI_07675	ZbMRPL35
MRPL36	YBR122C	ZBAI_00417/ZBAI_05572	ZbMRPL36
MRPL40	YPL173W	ZBAI_01960/ZBAI_06291	ZbMRPL40
MRPL49	YJL096W	ZBAI_02607/ZBAI_07003	ZbMRPL49
MRPL6	YHR147C	ZBAI_09660/ZBAI_01725	ZbMRPL6
MRPL8	YJL063C	ZBAI_04321/ZBAI_07829	ZbMRPL8
MRPL9	YGR220C	ZBAI_09659/ZBAI_01724	ZbMRPL9
MRPS16	YPL013C	ZBAI_01466/ZBAI_05733	ZbMRPS16
RML2	YEL050C	ZBAI_03752/ZBAI_09435	ZbRML2
RPL14A	YKL006W	ZBAI_09538/ZBAI_03856	ZbRPL14B
RPL1B	YGL135W	ZBAI_06654/ZBAI_04614	ZbRPL1B
RPL20A	YMR242C	ZBAI_06318	ZbRPL20B
RPL21A	YBR191W	ZBAI_06602/ZBAI_04564	ZbRPL21A
RPL21B	YPL079W	ZBAI_06602/ZBAI_04564	ZbRPL21A
RPL27A	YHR010W	ZBAI_04394	-
RPL31A	YDL075W	ZBAI_08959/ZBAI_02712	ZbRPL31A
RPL36B	YPL249C-A	ZBAI_00803/ZBAI_06102	ZbRPL36B
RPL40A	YIL148W	ZBAI_09221/ZBAI_02963	ZbRPL40A
RPL43A	YPR043W	ZBAI_03295/ZBAI_08302	ZbRPL43B
RPP1A	YDL081C	ZBAI_04877/ZBAI_06436	ZbRPP1A
RPS10A	YOR293W	ZBAI_01822/ZBAI_07599	ZbRPS10A
RPS11A	YDR025W	ZBAI_02092/ZBAI_07948	ZbRPS11B
RPS19A	YOL121C	ZBAI_01343	-
RPS1B	YML063W	ZBAI_03195/ZBAI_08902	ZbRPS1A
RPS4A	YJR145C	ZBAI_08564/ZBAI_04060	ZbRPS4B
RSA1	YPL193W	ZBAI_09727/ZBAI_03919	-
RSM18	YER050C	ZBAI_06188/ZBAI_00879	-
TEF4	YKL081W	ZBAI_00607/ZBAI_05910	ZbCAM1
TMA19	YKL056C	ZBAI_03507/ZBAI_08506	ZbTMA19
Ammonium, amino acids and vitamin metabolism
ABZ2	YMR289W	ZBAI_06937/ZBAI_02536	-
ARO1	YDR127W	ZBAI_02490/ZBAI_06892	ZbARO1
BUD16	YEL029C	ZBAI_05765/ZBAI_01499	ZbBUD16
COX10	YPL172C	ZBAI_01956/ZBAI_06295	ZbCOX10
CYS3	YAL012W	ZBAI_02457/ZBAI_06858	ZbCYS3
DUR1,2	YBR208C	ZBAI_05932/ZBAI_00637	ZbDUR1
ECM31	YBR176W	ZBAI_08660/ZBAI_04159	ZbECM31
GCN1	YGL195W	ZBAI_08221/ZBAI_03215	ZbGCN1
GCV3	YAL044C	ZBAI_06785/ZBAI_04954	ZbGCV3
GDH1	YOR375C	ZBAI_04976	ZbGDH1
GLY1	YEL046C	ZBAI_05785/ZBAI_00483	ZbGLY1
HIS7	YBR248C	ZBAI_04269/ZBAI_07778	ZbHIS7
MET7	YOR241W	ZBAI_00555/ZBAI_05856	ZbMET7
MET8	YBR213W	ZBAI_06335/ZBAI_01919	-
MEU1	YLR017W	ZBAI_04487/ZBAI_06543	ZbMEU1
MMP1	YLL061W	ZBAI_04985/ZBAI_01213	ZbGAP1
NPR2	YEL062W	ZBAI_05318/ZBAI_00150	ZbNPR2
NPR3	YHL023C	ZBAI_03879/ZBAI_09561	-
PRS3	YHL011C	ZBAI_09496/ZBAI_03815	ZbPRS3
SLM5	YCR024C	ZBAI_08345/ZBAI_03339	ZbSLM5
THI6	YPL214C	ZBAI_04609/ZBAI_06648	ZbTHI6
LDH1	YBR204C	ZBAI_00641/ZBAI_05936	-
Phosphate metabolism
PHO5	YBR093C	ZBAI_04998	ZbPHO5
PHO88	YBR106W	ZBAI_05546/ZBAI_00391	ZbPHO88
Cell wall function
ANP1	YEL036C	ZBAI_01510/ZBAI_05773	ZbANP1
CHS1	YNL192W	ZBAI_05231/ZBAI_00061	ZbCHS1
CWH43	YCR017C	ZBAI_08402/ZBAI_03398	ZbCWH43
FKS1	YLR342W	ZBAI_04539	ZbFKS1
GAS1	YMR307W	ZBAI_06907/ZBAI_02505	ZbGAS1
KRE6	YPR159W	ZBAI_04252/ZBAI_07762	ZbKRE6
MNN11	YJL183W	ZBAI_00898/ZBAI_06207	ZbMNN11
MNN2	YBR015C	ZBAI_07990/ZBAI_02133	ZbMNN2
MNN9	YPL050C	ZBAI_05912/ZBAI_00609	ZbMNN9
ROM2	YLR371W	ZBAI_06960/ZBAI_02564	ZbROM2
ROT2	YBR229C	ZBAI_01898/ZBAI_06357	ZbROT2
YGP1	YNL160W	ZBAI_00983/ZBAI_06273	-
Peroxissomal function
PEX13	YLR191W	ZBAI_03099/ZBAI_08779	ZbPEX13
PEX14	YGL153W	ZBAI_00246/ZBAI_05406	ZbPEX14
Signal transduction
GPB1	YOR371C	ZBAI_06768/ZBAI_04969	-
GPB2	YAL056W	ZBAI_04969/ZBAI_06768	-
HOG1	YLR113W	ZBAI_03207/ZBAI_07058	ZbFUS3
IRA2	YOL081W	ZBAI_07119/ZBAI_04446	-
IRS4	YKR019C	ZBAI_04290/ZBAI_07799	-
NBP2	YDR162C	ZBAI_08106/ZBAI_02251	-
PBS2	YJL128C	ZBAI_01231/ZBAI_00539	ZbPBS2
PDE2	YOR360C	ZBAI_04953/ZBAI_06786	-
PHO85	YPL031C	ZBAI_00593/ZBAI_05894	ZbPHO85
PTC1	YDL006W	ZBAI_02106/ZBAI_07962	ZbPTC1
RAS2	YNL098C	ZBAI_09140/ZBAI_02881	ZbRAS2
RIM13	YMR154C	ZBAI_04857/ZBAI_06418	-
RIM15	YFL033C	ZBAI_01418/ZBAI_05685	-
RIM21	YNL294C	ZBAI_04728/ZBAI_01363	-
RIM9	YMR063W	ZBAI_04009/ZBAI_09813	-
SCH9	YHR205W	ZBAI_07873/ZBAI_08263	ZbYPK1
SNF1	YDR477W	ZBAI_02162/ZBAI_08016	ZbSNF1
SNF4	YGL115W	ZBAI_01886/ZBAI_06368	ZbSNF4
SSK1	YLR006C	ZBAI_06518/ZBAI_04462	-
STE50	YCL032W	ZBAI_01593/ZBAI_05089	-
SYS1	YJL004C	ZBAI_04485/ZBAI_06541	ZbSYS1
TCO89	YPL180W	ZBAI_02054/ZBAI_07911	-
TPK2	YPL203W	ZBAI_08263/ZBAI_07873	ZbTPK3
Cell cycle
PCL2	YDL127W	ZBAI_05262/ZBAI_00093	ZbPCL2
Internal pH homeostasis
CUP5	YEL027W	ZBAI_08365/ZBAI_03359	ZbVMA3
PKR1	YMR123W	ZBAI_04904/ZBAI_06462	-
PPA1	YHR026W	ZBAI_08031/ZBAI_02178	ZbVMA16
TFP1	YDL185W	ZBAI_05252/ZBAI_05214	ZbVMA1/ZbHO
VMA13	YPR036W	ZBAI_08316/ZBAI_03311	ZbVMA13
VMA8	YEL051W	ZBAI_03750/ZBAI_09433	ZbVMA8
VPH2	YKL119C	ZBAI_07879/ZBAI_02021	-
Unknown
AIM10	YER087W	ZBAI_03096/ZBAI_08776	ZbAIM10
CSF1	YLR087C	ZBAI_01064/ZBAI_07473	-
DGR2	YKL121W	ZBAI_07876/ZBAI_02018	-
ECM33	YBR078W	ZBAI_02847/ZBAI_09106	ZbPST1
ENV10	YLR065C	ZBAI_05675/ZBAI_05674	-
ERD1	YDR414C	ZBAI_09436/ZBAI_03753	-
FYV10	YIL097W	ZBAI_05438/ZBAI_00278	ZbFYV10
GDT1	YBR187W	ZBAI_06606/ZBAI_04568	ZbGDT1
GET4	YOR164C	ZBAI_07468/ZBAI_01069	ZbGET4
GIS2	YNL255C	ZBAI_05156/ZBAI_01530	ZbGIS2
HGH1	YGR187C	ZBAI_06553/ZBAI_04505	ZbHGH1
IES2	YNL215W	ZBAI_05204/ZBAI_00034	-
IRC19	YLL033W	ZBAI_06618/ZBAI_04579	-
LGE1	YPL055C	ZBAI_00621/ZBAI_05923	-
MAG2	YLR427W	ZBAI_02670/ZBAI_08918	-
MSC1	YML128C	ZBAI_03014/ZBAI_08698	-
NRP1	YDL167C	ZBAI_08795/ZBAI_03115	-
PIH1	YHR034C	ZBAI_09765/ZBAI_03958	-
PSP1	YDR505C	ZBAI_05105/ZBAI_01580	-
RBS1	YDL189W	ZBAI_05793/ZBAI_00491	-
RRT2	YBR246W	ZBAI_07786/ZBAI_04277	ZbRRT2
RTC2	YBR147W	ZBAI_02343/ZBAI_07102	ZbYPQ1
SET5	YHR207C	ZBAI_08560/ZBAI_04056	-
SYH1	YPL105C	ZBAI_04163/ZBAI_08664	-
TVP18	YMR071C	ZBAI_09509/ZBAI_03826	ZbTVP18
UBX4	YMR067C	ZBAI_04017/ZBAI_09821	-
VPS66	YPR139C	ZBAI_00770/ZBAI_06068	-
	YBR238C	ZBAI_07015/ZBAI_02620	-
	YCL036W	ZBAI_01598/ZBAI_05084	-
	YCR100C	ZBAI_03206/ZBAI_07057	ZbPEP1
	YDL114W	ZBAI_00589/ZBAI_05890	-
	YDL119C	ZBAI_05408/ZBAI_00248	-
	YDL177C	ZBAI_05267/ZBAI_00098	-
	YDR415C	ZBAI_03751/ZBAI_09434	-
	YEL043W	ZBAI_00480/ZBAI_05782	-
	YGL242C	ZBAI_03602/ZBAI_09287	-
	YGR053C	ZBAI_09686/ZBAI_01753	-
	YIL077C	ZBAI_05272/ZBAI_00103	-
	YKL077W	ZBAI_09805/ZBAI_03999	-
	YKR023W	ZBAI_06991/ZBAI_02595	-
	YLR177W	ZBAI_05105/ZBAI_01580	-
	YLR414C	ZBAI_08944/ZBAI_02697	ZbPUN1
	YNL200C	ZBAI_00052/ZBAI_05223	-
	YOR292C	ZBAI_07600/ZBAI_01823	-
PROPIONIC ACID-RESISTANCE GENES
RPL31a	YDL075W	ZBAI_08959/ZBAI_02712	ZbRPL31A
SNF1	YDR477W	ZBAI_02162/ZBAI_08016	ZbSNF1
CTK2	YJL006C	ZBAI_06502/ZBAI_02361	ZbCTK2
SLM5	YCR024C	ZBAI_08345/ZBAI_03339	ZbSLM5
	YCR100C	ZBAI_03206/ZBAI_07057	ZbPEP1
BRE5	YNR051C	ZBAI_06234/ZBAI_00925	-
RIC1	YLR039C	ZBAI_06234/ZBAI_06451	-
RIM13	YMR154C	ZBAI_04857/ZBAI_06418	-
PBS2	YJL128C	ZBAI_01231	ZbPBS2
POR1	YNL055C	ZBAI_08742/ZBAI_03061	ZbPOR1
SEH1	YGL100W	ZBAI_04280/ZBAI_07789	ZbSEH1
MRPL36	YBR122C	ZBAI_00417/ZBAI_05572	ZbMRPL36
ERG24	YNL280C	ZBAI_04712/ZBAI_07078	ZbERG24
POP2	YNR052C	ZBAI_00926/ZBAI_06236	ZbPOP2
RPL36b	YPL249C-A	ZBAI_00803/ZBAI_06102	ZbRPL36B
VAM6	YDL077C	ZBAI_02708/ZBAI_08955	-
STP22	YCL008C	ZBAI_08426/ZBAI_03423	-
RVS161	YCR009C	ZBAI_08415/ZBAI_03411	ZbRVS161
CRD1	YDL142C	ZBAI_00502/ZBAI_05801	-
DHH1	YDL160C	ZBAI_02420/ZBAI_08805	ZbDHH1
GCS1	YDL226C	ZBAI_00049/ZBAI_05220	ZbGCS1
DOA4	YDR069C	ZBAI_02639/ZBAI_07032	ZbDOA4
SAC6	YDR129C	ZBAI_06889/ZBAI_02487	-
HPR1	YDR138W	ZBAI_06872/ZBAI_02471	-
REF2	YDR195W	ZBAI_01661/ZBAI_09595	-
VPS52	YDR484W	ZBAI_07099/ZBAI_04691	ZbVPS52
ANP1	YEL036C	ZBAI_01510/ZBAI_05773	ZbANP1
RSM18	YER050C	ZBAI_06188/ZBAI_00879	-
UBP6	YFR010W	ZBAI_04087/ZBAI_08588	ZbUBP6
ERG4	YGL012W	ZBAI_07203/ZBAI_01108	ZbERG4
GCN1	YGL195W	ZBAI_08221/ZBAI_03215	ZbGCN1
DOC1	YGL240W	ZBAI_03605/ZBAI_09290	ZbDOC1
YIA6	YIL006W	ZBAI_09057/ZBAI_02803	ZbYIA6
VID28	YIL017C	ZBAI_00840/ZBAI_06150	-
PKP1	YIL042C	ZBAI_00878/ZBAI_06187	-
RHR2	YIL053W	ZBAI_00136/ZBAI_05304	ZbRHR2
	YIL064W	ZBAI_00125/ZBAI_05294	ZbSEE1
FIS1	YIL065C	ZBAI_00124/ZBAI_05293	ZbFIS1
	YIL077C	ZBAI_05272/ZBAI_00103	-
RPE1	YJL121C	ZBAI_07307/ZBAI_01223	ZbRPE1
TEF4	YKL081W	ZBAI_00607/ZBAI_05910	ZbCAM1
DOA1	YKL213C	ZBAI_05030/ZBAI_09885	ZbDOA1
PDC1	YLR044C	ZBAI_02996/ZBAI_06983	ZbPDC1
SPT8	YLR055C	ZBAI_05694/ZBAI_01427	ZbSPT8
ERG3	YLR056W	ZBAI_01425/ZBAI_05692	ZbERG3
SRN2	YLR119W	ZBAI_02463/ZBAI_06864	-
NHA1	YLR138W	ZBAI_08103/ZBAI_02248	ZbNHA1
	YLR414C	ZBAI_08944/ZBAI_02697	ZbPUN1
VPS36	YLR417W	ZBAI_08942/ZBAI_02694	ZbVPS36
SSO2	YMR183C	ZBAI_04636/ZBAI_06677	ZbSSO1
ERG2	YMR202W	ZBAI_06119/ZBAI_00821	ZbERG2
SAP30	YMR263W	ZBAI_05453/ZBAI_00294	-
ZWF1	YNL241C	ZBAI_00005/ZBAI_05174	ZbZWF1
SIN4	YNL236W	ZBAI_00010/ZBAI_05179	ZbSIN4
URE2	YNL229C	ZBAI_00018/ZBAI_05187	ZbURE2
END3	YNL084C	ZBAI_00348/ZBAI_05501	ZbEND3
WHI2	YOR043W	ZBAI_05999/ZBAI_00702	ZbWHI2
THI6	YPL214C	ZBAI_04609/ZBAI_06648	ZbTHI6
LEA1	YPL213W	ZBAI_04608/ZBAI_06647	ZbLEA1
ATP4	YPL078C	ZBAI_04561/ZBAI_06599	ZbATP4
VPS28	YPL065W	ZBAI_00647/ZBAI_05942	-
SNF8	YPL002C	ZBAI_05743/ZBAI_01476	ZbSNF8
NAT3	YPR131C	ZBAI_06079/ZBAI_00781	ZbNAT3
GPH1	YPR160W	ZBAI_06097/ZBAI_00798	ZbGPH1
SORBIC ACID-RESISTANCE GENES
SRB2		ZBAI_02206	ZBAI_08062
TPS2		ZBAI_02631	ZBAI_07025
ARC18		ZBAI_06961	ZBAI_02565
CPR7		ZBAI_08352	ZBAI_03346
HMO1		ZBAI_01315	ZBAI_09581
RPB4		ZBAI_01246	ZBAI_07331
RPL39		-	-
POR1		ZBAI_08742	ZBAI_03061
ERG24		ZBAI_04712	ZBAI_07078
POP2		ZBAI_00926	ZBAI_06236
BUB3		ZBAI_02166	ZBAI_08020
STP22		ZBAI_08426	ZBAI_03423
RVS161		ZBAI_08415	ZBAI_03411
UGA3		ZBAI_08784	ZBAI_03104
YDL177c		ZBAI_05267	ZBAI_00098
RPL41a		-	-
DOA4		ZBAI_02639	ZBAI_07032
ARO1		ZBAI_02490	ZBAI_06892
HPR1		ZBAI_06872	ZBAI_02471
SPF1		ZBAI_05768	ZBAI_01503
IES6		ZBAI_05783	ZBAI_00481
YEL045c		-	-
GLY1		ZBAI_05785	ZBAI_00483
VMA8		ZBAI_03750	ZBAI_09433
BUD25		-	-
PGD1		ZBAI_01086	ZBAI_07182
ERG4		ZBAI_07203	ZBAI_01108
SOH1		ZBAI_06347	ZBAI_01908
MRF1		ZBAI_07413	ZBAI_04802
KEM1		ZBAI_08381	ZBAI_03376
RPS27b		-	-
STB5		ZBAI_07720	ZBAI_04210
VID28		ZBAI_00840	ZBAI_06150
YIL029c		-	-
GVP36		ZBAI_06186	ZBAI_00877
YIL077c		ZBAI_05272	ZBAI_00103
MET18		ZBAI_03041	ZBAI_08723
MNN11		ZBAI_00898	ZBAI_06207
TRK1		ZBAI_01232	ZBAI_07316
RPE1		ZBAI_07307	ZBAI_01223
YKL118w		-	-
SNF7		ZBAI_01988	ZBAI_07846
ERG3		ZBAI_01425	ZBAI_05692
VPS34		ZBAI_09593	ZBAI_01659
FKS1		ZBAI_04539
VPS36		ZBAI_08942	ZBAI_02694
GSF2		ZBAI_06252	ZBAI_00964
SSO2		ZBAI_04636	ZBAI_06677
ERG2		ZBAI_06119	ZBAI_00821
GAS1		ZBAI_06907	ZBAI_02505
YNL296w		-	-
SIN4		ZBAI_00010	ZBAI_05179
WHI2		ZBAI_05999	ZBAI_00702
VPS17		ZBAI_03804	ZBAI_09487
GSH2		ZBAI_06843	ZBAI_02442
VPS28		ZBAI_00647	ZBAI_05942
PHO85		ZBAI_00593	ZBAI_05894
VMA13		ZBAI_08316	ZBAI_03311
VPS66		ZBAI_00770	ZBAI_06068
